# Supplementary material for: Single-virion sequencing of lamivudine-treated HBV populations reveal population evolution dynamics and demographic history
Source: BMC Genomics. 2017 Oct 27;18:829. doi: 10.1186/s12864-017-4217-1 (PMC5660452; doi:10.1186/s12864-017-4217-1)
Supplement: Supplementary file 2 — Supplementary_genomes.fasta. High quality single virion sequences Single-virion sequences that were reconstructed with BAsE-Seq and used in FastTree phylogeny analysis for all 4 patients. (FASTA 1289 kb) [file 12864_2017_4217_MOESM2_ESM.fasta]

>1.1_|ref_HBVB|_bc
NNNNNNNNNNNNNNNNNNNNNNNNNNNNNNNNNNNNNNNNNNNNNNNNNNNNNNNNNNNNNNNNNNNNNNNNNNNNNNNNNNNNNNNNNNNNNNNNNNNNNNNATTTGGAGCTTCTGTGGAGTTACTCTCTTTTTTGCCTTCTGACTTCTTTCCNTCTATTCGAGATCTCCTCGACACCGCCTCTGCTCTGTATCGGGAGGCCTTAGNGTCTCCGGAACATTGTTCACCTCACCATACGGCACTCNGGCAAGCTATACTGTGTTGGGGTGAGTTGATGAATCTAGCCACCTGGGTGGGAAGTAATTTGGAAGATCCAGCATCTAGGGAATTAGTMGTCAGCTATGTCAACGTTAATATGGGCMTAAAAATCAGACAACTATTGTGGTTTCACATTTCCTGTCTTACCTTTGGGARAGAMACTGTTCTTGAATATTTGGTGTCTTTTGGAGTGTGGATTCGCACTCCTCCTGCCTATAGACCACCAAATGCCCCTATCTTATCAACACTTCCGGAAACTACTGTTGTTAGACGAAGAGGCAGGTCCCCTAGAAGAAGAACTCCCTCGCCTCGCAGACGAAGGTCTCAATCGCCGCGTCGCAGAAGATCTCAATCTCGGGAATCTCAATGTTAGTATTCCTTGGACACATAAGGTGGGAAACTTTACGGGGCTTTATTCTTCTACGGTACCTTGCTTTAATCCTAAWTGGCAAACTCCTTCTTTCCCTGACATTCATTTGCAGGAGGACATTGTTGATAGATGTAAGCAATTTGTGGGGCCCCTTACAGTAAATGAAAACAGGAGANTAAAATTAATTATGCCTGCTAGGTTTTATCCNAANNTTACNAAATATTTGCCCTTNGATAAAGGGATCAAACCTTATTATCCAGATCATGTAGTTAATCATTACTTCCAGACGAGACATTATTTACAYACTCTTTGGAAGGCGGGTATCYTATATAAAAGAGAGTCCACACGTAGCGCCTCATTTTGCGGGTCACCATATTCTTGGGAACAAGATCTACAGCATGGGAGGTTGGTCTTCCAAACCTCGAAAAGGCATGGGGACAAATCTTTCTGTCCCCAATCCCCTGGGATTCTTTCCMGATCATCAGTTGGACCCTGCATTCAAAGCCAACTCASAAAATCCAGATTGGGACCTCAACCCGCACAAGGACAACTGGCCGGACGCCAACAAGGTGGGAGTGGGAGCATTCGGGCCAGGGTTCACCCCTCCCCACGGGGGATTGTTGGGGTGGARCCCTCAGGCTCAGGGCATACTCACAACTGTGCCAGCAGCTCCTCCTCCTNCCNCCNCCAATCGGCAGTCAGGAAGGCAGCCTACTCCCTTATCTCCACCTCTAAGGGACACTCATCCTCAGGCCATGCAGTGGAACTCCACCACTTTCCACCAAACTCTTCAAGATCCCAGAGCCAGGGCTCTGTACTTTCCTGCTGGTGGCTCCAGTTCAGGAACAGTGAGCCCTGCTCAGAATACTGTCTCTGCCATATCGTCAATCTTATCGAAGACTGGGGACCCTGTACCGAATATGGAGAACATCGCATCAGGACTCCTAGGACCCCTGCTCGTGTTACAGGCGGGGTTTTTCTTGTTGACAAAAATCCTCACAATACCACAGAGTCTAGACTCGTGGTGGACTTCTCTCAATTTTCTAGGGGGAAMACCCGTGTGTCTTGGCCAAAATTCGCAGTCCCAAATCTCCAGTCACTCACYAACCTGTTGTCCTCCAATTTGTCCTGGTTATCGCTGGATGTGTCTGCGGCGTTTTATCATCTTCCTYTGCATCCTGCTGCTATGCCTCATCTTCTTGTTGGTTCTTCTGGACTATCRAGGTATGTTGCCCGTTTGTCCTCWAMTTCCAGGATCAWCAACAACCAGCACCGGACCATGCAAAACCTGCACAACTCCTGCTCAAGGAACCTCTATRYKTCCCTCATGTTGCTGTACAAAACCTACGGACGGAAACTGCACCTGTATTCCCATCCCATCATCTTGGGCTTTCGCAAAATACCTATGGGAGTSGGCCTCAGYCCGTTTCTCTTGGCTCAGTTTACTAGTGCCATTTGTTCAGTGGTTCGTAGGGCTTTCCCCCACTGTCTGGCTTTCAGTTATATGGATGATGTGGTATTGGGGGCCAAGTCTGTACAACATCTTGAGTCCCTTTATGCCGCTGTTACCAATTTYCTTTTGTCTTTGGGTATACAYTTAAACCCTCACAAAACAAAACGATGGGGATATTCCCTTAACTTCATGGGATATGTAATTGGGAGTTGGGGCACATTGCCACAGGAACATATTGTACAAAAAATCAAAATGTGTTTTMGGAAACTTCCTGTAAACAGGCCTATTGATTGGAAAGTATGTCAACGAATTGTGGGTCTTTTGGGATTTGCCGCCCCTTTCACGCAATGTGGATATCCTGCTTTRATGCCTTTATATGCATGTATACAAGCAAAGCAGGCTTTTACTTTCTCGCCAACTTACAAGGCCTTTCTAAGTAAACAGTATCTGCACCTTTACCCCGTTGCTCGGCAACGGCCTGGTCTGTGCCAAGTGTTTGCTGACGCAACCCCCACTGGTTGGGGCTTGGCCATAGGCCWTCAGCGCCTGCGGGGAACCTTTGTGTCTCCTCTGCCGATCCATACTGCGGAACTCCTAGCCGCTTGTTTTGCTCGCAGCAGGTCTGGGGCGAAACTCATCGGGACTGACAATTCTGTCGTGCTCTCCCGCAAGTATACATCGTTCCCATGGCTGCTAGGCTGTGCTGCCAACTGGATCCTGCGCGGGACGTCCTTTGTTTACGTCCCGTCGGCGCTGAATCCCGCGGACGACCCCTCCCGGGGCCGTTTGGGGCTCTACCGCCCGCTTCTCCGCCTGTTGTACCGCCCAACCACGGGGCGCACCTCTCTTTACGCGGACTCCCCGTCTGTGCCTTCTCATCTRCCGGACCGTGTGCACTTCGCTTCACCTCTGCACGTCGCATGGAGACCACCGTGAACGCCCACCGGAACCTGCCTAAGGTCTTGCATAAGAGGACTCTTGGACTTTCGGCAATGTCAACGACCGACCTTGAGGCATACTTCAAAGACTGTGTGTTTAMTGAGTGGGAGGAGTTGGGGGAGGAGAKTAGGTTAAAGGTCTTTGTACTAGGAGGCTGTAGGCATAAATTGGNGTGTTCACCAGCACCATGCAAC
>|ref_HBVB|
TTTTTCACCTCTGCCTAATCATCTCWTGTTCATGTCCTACTGTTCAAGCCTCCAAGCTGTGCCTTGGGTGGCTTTAGGGCATGGACATTGACCCGTATAAAGAATTTGGAGCTTCTGTGGAGTTACTCTCTTTTTTGCCTMMTGACTTCTTTCCTTCTATTCGAGATCTCCTCGACACCGCCTCTGCTTTGTATCGGGAGGCCTTAGAGTCTCCGGAACATTGTTCACCTCACCATACGGCACTCAGGCAAGCTATTCTGTGTTGGGGTGAGTTGATGAATCTAGCCACCTGGGTGGGAAGTAATTTGGAAGATCCAGCATCCAGGGAATTAGTMGTTAGCTATGTCAACGTTAATATGGGCMTAAAAATCAGACAACTATTGTGGTTTCACATTTCCTGTCTTACTTTTGGGARAGAMACTGTTCTTGAATATTTGGTGTCTTTTGGAGTGTGGATTCGCACTCCTCCTGCATATAGACCAYCAAATGCCCCTATCTTATCAACACTTCCGGAAACTACTGTTGTTAGACGAAGAGGCAGGTCCCCTAGAAGAAGAACTCCCTCGCCTCGCAGACGAAGGTCTCAATCGCCGCGTCGCAGAAGATCTCAATCTCGGGAATCTCAATGTTAGTATTCCTTGGACACATAAGGTGGGAAACTTTACGGGGCTTTATTCTTCTACGGTACCTTGCTTTAATCCTAAWTGGCAAACTCCTTCTTTTCCTGACATTCATTTGCAGGAGGACATTGTTGATAGATGTAAGCAMTTTGTGGGGCCCCTTACAGTAAATGAAAACAGGAGACTAAAATTAATTATGCCTGCTAGGTTTTATCCCAATGTTACCAAATATTTGCCCTTAGATAAAGGGATCAAACCTTATTATCCAGAGCATGTAGTTAATCATTACTTCCAGACGAGACATTATTTACAYACTCTTTGGAAGGCGGGTATCYTATATAAAAGAGAGTCCACACGTAGCGCCTCATTTTGCGGATCACCATATTCTTGGGAACAAGATCTACAGCATGGGAGGTTGGTCTTCCAAACCTCGAAAAGGCATGGGGACAAATCTTTCTGTCCCCAATCCCCTGGGATTCTTCCCMGATCATCAGTTGGACCCTGCATTCAAAGCCAACTCASAAAATCCAGATTGGGACCTCAACCCGCACAAGGACAACTGGCCGGACGCCAACAAGGTGGGAGTGGGAGCATTCGGGCCAGGGTTCATCCCTCCCCATGGGGGACTGTTGGGGTGGARCCCTCAGGCTCAGGGCATACTCACAACTGTGCCAGCAGCTCCTCCTCCTGCCTCCACCAATCGGCAGTCAGGAAGGCAGCCTACTCCCTTATCTCCACCTCTAAGGGACACTCATCCTCAGGCCATGCAGTGGAACTCCACCACTTTCCACCAAACTCTTCAAGATCCCAGAGTCAGGGCCCTGTACTTTCCTGCTGGTGGCTCCAGTTCAGGAACAGTGAGCCCTGCTCAGACTACTGTCTCTGCCATATCGTCAATCTTATCGAAGACTGGGGACCCTGTACCGAACATGGAGAACATCGCATCAGGACTCCTAGGACCCCTGCTCGTGTTACAGGCGGGGTTTTTCTTGTTGACAAAAATCCTCACAATACCACAGAGTCTAGACTCGTGGTGGACTTCTCTCAATTTTCTAGGGGGAAMACCCGTGTGTCTTGGCCAAAATTCGCAGTCCCAAATCTCCAGTCACTCACYAACCTGTTGTCCTCCAATTTGTCCTGGTTATCGCTGGATGTGTCTGCGGCGTTTTATCATCTTCCTYTGCATCCTGCTGCTATGCCTCATCTTCTTGTTGGTTCTTCTGGACTATCRAGGTATGTTGCCCGTTTGTCCTCWAMTTCCAGGATCAWCAACAACCAGCACCGGACCATGCAAAACCTGCACGACTCCTGCTCAAGGAACCTCTATRYKTCCCTCATGTTGCTGTACAAAACCTACGGACGGAAACTGCACCTGTATTCCCATCCCATCATCTTGGGCTTTCGCAAAATACCTATGGGAGTSGGCCTCAGYCCGTTTCTCTTGGCTCAGTTTACTAGCGCCATTTGTTCAGTGGTTCGTAGGGCTTTCCCCCACTGTCTGGCTTTCAGTTATATGGATGATGTGGTATTGGGGGCCAAGTCTGTACAACATCTTGAGTCCCTTTATGCCGCTGTTACCAATTTYCTTTTGTCTTTGGGTATACAYTTGAACCCTCACAAAACAAAAAGATGGGGATATTCCCTTAACTTCATGGGATATGTAATTGGGTGTTGGGGCACATTGCCACAGGAACATATTGTACAAAAAATCAAAATGTGTTTTMGGAAACTTCCTGTAAACAGACCTATTGATTGGAAAGTATGTCAACGAATTGTGGGTCTTTTGGGGTTTGCCGCCCCTTTCACGCAATGTGGATATCCTGCTTTRATGCCTTTATATGCATGTATACAAGCAAAACAGGCTTTTACTTTCTCGCCAACTTACAAGGCCTTTCTAAGTAAACAGTATCTGAACCTTTACCCCGTTACTCGGCAACGGTCTGGTCTGTGCCAAGTGTTTGCTGACGCAACCCCCACTGGTTGGGGCTTGGCCATAGGCCWTCAGCGCATGCGTGGAACCTTTGTGTCTCCTCTGCCGATCCATACTGCGGAACTCCTAGCCGCTTGTTTTGCTCGCAGCAGGTCTGGGGCAAAACTCATCGGGACTGACAATTCTGTCGTGCTCTCCCGCAAGTATACATCGTTCCCATGGCTGCTAGGCTGTGCTGCCAACTGGATCCTGCGCGGGACGTCCTTTGTTTACGTCCCGTCGGCGCTGAATCCCGCGGACGACCCCTCCCGGGGCCGCTTGGGGCTCTACCGCCCGCTTCTCCGCCTGTTGTACCGTCCGACCACGGGGCGCACCTCTCTTTACGCGGACTCCCCGTCTGTGCCTTCTCATCTRCCGGACCGTGTGCACTTCGCTTCACCTCTGCACGTCGCATGGAGACCACCGTGAACGCCCACCGGAACCTGCCCAAGGTCTTGCATAAGAGGACTCTTGGACTTTCCGCAATGTCAACGACCGACCTTGAGGCATACTTCAAAGACTGTGTGTTTAMTGAGTGGGAGGAGTTGGGGGAGGAGAKTAGGTTAAAGGTCTTTGTACTAGGAGGCTGTAGGCATAAATTGGTGTGTTCACCAGCACCATGCAAC
>|ref_HBVC| [org=Hepatitus B Virus] [strain=P1-090725] [moltype=genomic] [chromosome=typeC]
TTTTTCACCTCTGCCTAATCATCTCATGTTCATGTCCTACTGTTCAAGCCTCCAAGCTGTGCCTTGGGTGGCTTTGGGGCATGGACATTGACCCGTATAAAGAATTTGGAGCTTCTGTGGAGTTACTCTCTTTTTTGCCTTCTGACTTCTTTCCTTCTATTCGAGATCTCCTCGACACCGCCTCTGCTCTGTATCGGGAGGCCTTAGAGTCTCCGGAACATTGTTCACCTCACCATACAGCACTCAGGCAAGCTATTCTCTGTTGGGGTGAGTTGATGAATCTGGCCACCTGGGTGGGAAGTAATTTGGAAGACCCAGCATCCAGGGAATTAGTAGTCAGCTATGTCAATGTTAATATGGGCCTAAAAATCAGACAACTATTGTGGTTTCACATTTCCTGTCTTACTTTTGGAAGAGAAACTGTTCTTGAGTATTTGGTGTCTTTTGGAGTGTGGATTCGCACTCCTCCAGCTTACAGACCACCAAATGCCCCTATCTTATCAACACTTCCGGAAACTACTGTTGTTAGACGACGAGGCAGGTCCCCTAGAAGAAGAACTCCCTCGCCTCGCAGACGAAGGTCTCAATCGCCGCGTCGCAGAAGATCTCAATCTCGGGAATCTCAATGTTAGTATCCCTTGGACTCATAAGGTGGGAAACTTTACTGGGCTTTATTCTTCTACTGTTCCTGTCTTTAATCCTGAGTGGCAAACTCCCTCCTTTCCTAACATTCATTTACAGGAAGACATTATTAATAGATGTCAACAATATGTGGGCCCTCTTACAGTTAATGAAAAAAGGAGATTAAAATTAATTATGCCTGCTAGGTTCTATCCTAACCTTACCAAATATTTGCCCTTGGATAAAGGCATTAAACCTTATTATCCTGAACATGCAGTTAATCATTACTTCAAAACTAGGCATTATTTACATACTCTGTGGAAGGCTGGCATTCTATATAAAAGAGAAACTACACGCAGCGCTTCATTTTGTGGGTCACCATATTCTTGGGAACAAGAGCTACAGCATGGGAGGTTGGTCTTCCAAACCTCGACAAGGCATGGGGACGAATCTTTCTGTTCCCAATCCTCTGGGATTCTTTCCCGATCACCAGTTGGACCCTGCGTTCGGAGCCAACTCAAACAATCCAGATTGGGACTTCAACCCCAACAAGGATCACTGGCCAGAGGCAAATCAGGTAGGAGCGGGAGCATTCGGGCCAGGGTTCACCCCACCACACGGCGGTCTTTTGGGGTGGAGCCCTCAGGCTCAGGGCATATTGACAACAGTGCCAGCAGCGCCTCCTCCTGCCTCCACCAATCGGCAGTCAGGAAGACAGCCTACTCCCATCTCTCCACCTCTAAGAGACAGTCATCCTCAGGCCATGCAGTGGAACTCCACAACATTCCACCAAGCTCTGCTAGATCCCAGAGTGAGGGGCCTATATTTTCCTGCTGGTGGCTCCAGTTCCGGAACAGTAAACCCTGTTCCGACTACTGCCTCACCCATATCGTCAATCTTCTCGAGGACTGGGGACCCTGCACCGAACATGGAGAGCACAACATCAGGATTCCTAGGACCCCTGCTCGTGTTACAGGCGGGGTTTTTCTTGTTGACAAGAATCCTCACAATACCACAGAGTCTAGACTCGTGGTGGACTTCTCTCAATTTTCTAGGGGGAGCACCCACGTGTCCTGGCCAAAATTCGCAGTCCCCAACCTCCAATCACTCACCAACCTCTTGTCCTCCAATTTGTCCTGGCTATCGCTGGATGTGTCTGCGGCGTTTTATCATATTCCTCTTCATCCTGCTGCTATGCCTCATCTTCTTGTTGGTTCTTCTGGACTACCAAGGTATGTTGCCCGTTTGTCCTCTACTTCCAGGAACATCAACTACCAGCACGGGACCATGCAAGACCTGCACGATTCCTGCTCAAGGAACCTCTATGTTTCCCTCTTGTTGCTGTACAAAACCTTCGGACGGAAACTGCACTTGTATTCCCATCCCATCATCCTGGGCTTTCGCAAGATTCCTATGGGAGTGGGCCTTAGTCCGTTTCTCCTGGCTCAGTTTACTAGTGCCATTTGTTCAGTGGTTCGCAGGGCTTTCCCCCACTGTTTGGCTTTCAGTTATATGGATGATGTGGTATTGGGGGCCAAGTCTGTACAACATCTTGAGTCCCTTTTTACCTCTATTACCAATTTTCTTTTGTCGTTGGGTATACATTTGAACCCTAATAAAACCAAACGTTGGGGCTACTCCCTTAACTTCATGGGATATGTAATTGGAAGTTGGGGGACTTTACCACAGGAACATATTGTATTAAAAATCAAGCAATGTTTTCGGAAACTGCCTGTAAATAGACCTATTGATTGGAAAGTATGTCAAAGAATTGTGGGTCTTTTGGGCTTTGCTGCCCCTTTTACACAATGTGGCTATCCTGCCTTGATGCCTTTATATGCATGTATACAATCTAAGCAGGCTTTCACTTTCTCGCCAACTTACAAGGCCTTTCTGTGTCAACAATACCTGCACCTTTACCCCGTTGCCCGGCAACGGTCAGGTCTCTGCCAAGTGTTTGCTGACGCAACCCCCACTGGATGGGGCTTGGCCATAGGCCATCGGCGCATGCGTGGAACCTTTGTGGCTCCTCTGCCGATCCATACTGCGGAACTCCTAGCAGCTTGTTTTGCTCGCAGCCGGTCTGGAGCAAAACTTATCGGGACTGACAACTCTGTTGTCCTCTCTCGGAAATACACCTCCTTCCCATGGCTGCTCGGGTGTGCTGCCAACTGGATCCTGCGCGGGACGTCCTTTGTCTACGTCCCGTCGGCGCTGAATCCCGCGGACGACCCGTCTCGGGGCCGTTTGGGCCTCTACCGTCCCCTTCTTCATCTGCTGTTCCAGCCGACTACGGGGCGCACCTCTCTTTACGCGGTCTCCCCGTCTGTGCCTTCTCATCTGCCGGACCGTGTGCACTTCGCTTCACCTCTGCACGTCGCATGGAGACCACCGTGAATGCCCACCAGGTCTTGCCCAAGCTCTTACATAAGAGGACTCTTGGACTCTCAGCAATGTCAACGACCGACCTTGAAGCATACTTCAAAGACTGTTTGTTTAAGGACTGGGAGGAGTTGGGGGAGGAGATTAGGTTAAAGGTCTTTGTACTAGGAGGCTGTAGGCATAAATTGGTCTGTTCACCAGCACCATGCAAC
>1.1_|ref_HBVB|_bc_0
NNNNNNNNNNNNNNNNNNNNNNNNNNNNNNNNNNNNNNNNNNNNNNNNNNNNNNNNNNNNNNNNNNNNNNNCTTTGGGGCATGGACATTGACCCGTATAAAGAATTTGGAGCTTCTGTGGAGTTACTCTCTTTNTNGCCNTCTGACTTCTTTCCTTCTATTCGAGATCTCCTCGACACCGCCTCTGCTTTGTATCGGGAGGCCTTAGAGTCTCCGGAACATTGTTCACCTCACCATACGGCACTCAGGCAAGCTATACTGTGTTGGGGTGAGTTGATGAATCTAGCCACCTGGGTGGGAAGTAATTTGGAAGATCCAGCATCTAGGGAATTAGTMGTCAGCTATGTCAACGTTAATATGGGCMTAAAAATCAGACAACTATTGTGGTTTCACATTTCCTGTCTTACCTTTGGGARAGAMACTGTTCTTGAATATTTGGTGTCTTTTGGAGTGTGGATTCGCACTCCTCCTGCCTATAGACCAYCAAATGCCCCTATCTTATCAACACTTCCGGAAACTACTGTTGTTAGACGAAGAGGCAGGTCCCCTAGAAGAAGAACTCCCTCGCCTCGCAGACGAAGGTCTCAATCGCCGCGTCGCAGAAGATCTCAATCTCGGGAATCTCAATGTTAGTATTCCTTGGACACATAAGGTGGGAAACTTTACGGGGCTTTATTCTTCTACGGTACCTTGCTTTAATCCTAAWTGGCAAACTCCTTCTTTCCCTGACATTCATTTGCAGGAGGACATTGTTGATAGATGTAAGCAMTTTGTGGGGCCCCTTACAGTAAATGAAAACAGGAGACTAAAATTAATTATGCCTGCTAGGTTTTATCCCAATGTTACTAAATATTTGCCCTTAGATAAAGGGATCAAACCTTATTATCCAGATCATGTAGTTAATCATTACTTCCAGACGAGACATTATTTACAYACTCTTTGGAAGGCGGGTATCYTATATAAAAGAGAGTCCACACGTAGCGCCTCATTTTGCGGGTCACCATATTCTTGGGAACAAGATCTACAGCATGGGAGGTTGGTCTTCCAAACCTCGAAAAGGCATGGGGACAAATCTTTCTGTCCCCAATCCCCTGGGATTCTTTCCMGATCATCAGTTGGACCCTGCATTCAAAGCCAACTCASAAAATCCAGATTGGGACCTCAACCCGCACAAGGACAACTGGCCGGACGCCAACAAGGTGGGAGTGGGAGCATTCGGGCCAGGGTTCACCCCTCCCCACGGGGGATTGTTGGGGTGGARCCCTCAGGCTCAGGGCATACTCACAACTGTGCCAGCAGCTCCTCCNCNTNCCNCCACCAATCGGCAGTCAGGAAGGCAGCCTACTCCCTTATCTCCACCTCTAAGGGACACTCATCCTCAGGCCATGCAGTGGAACTCCACCACTTTCCACCAAACTCTTCAAGATCCCAGAGTCAGGGCTCTGTACTTTCCTGCTGGTGGCTCCAGTTCAGGAACAGTGAGCCCTGCTCAGAATACTGTCTCTGCCATATCGTCAATCTTATCGAAGACTGGGGACCCTGTACCGAATATGGAGAACATCGCATCAGGACTCCTAGGACCCCTGCTCGTGTTACAGGCGGGGTTTTTCTTGTTGACAAAAATCCTCACAATACCACAGAGTCTAGACTCGTGGTGGACTTCTCTCAATTTTCTAGGGGGAAMACCCGTGTGTCTTGGCCAAAATTCGCAGTCCCAAATCTCCAGTCACTCACYAACCTGTTGTCCTCCAATTTGTCCTGGTTATCGCTGGATGTGTCTGCGGCGTTTTATCATCTTCCTYTGCATCCTGCTGCTATGCCTCATCTTCTTGTTGGTTCTTCTGGACTATCRAGGTATGTTGCCCGTTTGTCCTCWAMTTCCAGGATCAWCAACAACCAGCACCGGACCATGCAAAACCTGCACAACTCCTGCTCAAGGAACCTCTATRYKTCCCTCATGTTGCTGTACAAAACCTACGGACGGAAACTGCACCTGTATTCCCATCCCATCATCTTGGGCTTTCGCAAAATACCTATGGGAGTSGGCCTCAGYCCGTTTCTCTTGGCTCAGTTTACTAGTGCCATTTGTTCAGTGGTTCGTAGGGCTTTCCCCCACTGTCTGGCTTTCAGTTATATGGATGATGTGGTATTGGGGGCCAAGTCTGTACAACATCTTGAGTCCCTTTATGCCGCTGTTACCAATTTYCTTTTGTCTTTGGGTATACAYTTAAACCCTCACAAAACAAAACGATGGGGATATTCCCTTAACTTCATGGGATATGTAATTGGGAGTTGGGGCACATTGCCACAGGAACATATTGTACAAAAAATCAAAATGTGTTTTMGGAAACTTCCTGTAAACAGGCCTATTGATTGGAAAGTATGTCAACGAATTGTGGGTCTTTTGGGATTTGCCGCCCCTTTCACGCAATGTGGATATCCTGCTTTRATGCCTTTATATGCATGTATACAAGCAAAGCAGGCTTTTACTTTCTCGCCAACTTACAAGGCCTTTCTAAGTAAACAGTATCTGCACCTTTACCCCGTTGCTCGGCAACGGCCTGGTCTGTGCCAAGTGTTTGCTGACGCAACCCCCACTGGTTGGGGCTTGGCCATAGGCCWTCAGCGCCTGCGGGGAACCTTTGTGTCTCCTCTGCCGATCCATACTGCGGAACTCCTAGCCGCTTGTTTTGCTCGCAGCAGGTCTGGGGCGAAACTCATCGGGACTGACAATTCTGTCGTGCTCTCCCGCAAATATACTTCATTTCCATGGCTGCTAGGCTGTGCTGCCAACTGGATCCTGCGCGGGACGTCCTTTGTTTACGTCCCGTCGGCGCTGAATCCCGCGGACGACCCCTCCCGGGGCCGTTTGGGGCTCTACCGCCCGCTTCTCCGCCTGTTGTACCGCCCAACCACGGGGCGCACCTCTCTTTACGCGGACTCCCCGTCTGTGCCTTCTCATCTRCCGGACCGTGTGCACTTCGCTTCACCTCTGCACGTCGCATGGAGACCACCGTGAACGCCCACCGGAACCTGCCTAAGGTCTTGCATAAGAGGACTCTTGGACTTTCGGCAATGTCAACGACCGACCTTGAGGCATACTTCAAAGACTGTGTGTTTAMTGAGTGGGAGGAGTTGGGGGAGGAGAKTAGGTTAAAGGTCTTTGTACTAGGAGGCTGTAGGCATAAATTGGTGTGTTCACCAGCNCCATGCAAC
>1.1_|ref_HBVB|_b
NNNNNNNNNNNNNNNNNNNNNNNNNNNNNNNNNNNNNNNNNNNNNNNNNNNNNNNNNNNNNNNNNNNNNNNNNNNNNNNNNNNNACATTGACCCGTATNAAGAATTTGGAGCTTCTGTGGNGTTACTCTCNTTTTTGCCTTCTGANTTCTTTNCTTCTATTCGAGANCTCCTCGACNNCNCCTCNNCTCTGTATCGGGAGGCCNTAGAGTCNCCGGAACATTNNNNNNNNNACCANNNNNNNNNNNNNNNNNNNNNNNNNNNNNNNNNNNNGTTGATGAATCTAGCCACCTGGGTGGGAAGTAATTTGGAAGATCCAGCATCTAGGGAATTAGTAGTCAGCTATGTCAACGTTAATATGGGCCTAAAAATCAGACAACTATTGTGGTTTCACATTTCCTGTCTTACCTTTGGGAGAGAAACTNTTCTTGAATATTTGGTGTCTTTTGGAGTGTGGATTCGCNNNNNNNNNGCCTATAGACCACCAAATGCCCCTATCTTATCAACACTTCCGGAAACTACTGTTGTTAGACGAAGAGGCAGGTCCCCTAGAAGAAGAACTCCCTCGNCTCGCAGACGAAGGTCTCNATCGCCGCGTCGCAGAAGATCTCAATCTCGGGAATCTCAATGTTAGTATTCCTNNNNNNNNNNNNNNNNNNNNNNNNNNNNNNNNNNNNNNNNNNNNNNNNNNNNNNNNNNNNNNNNNNNNNNNNNNNNNNNNNNNNNNNNNNNNNNNNNNNNNNNNNNNNNNNNNNNNNNNNNNNNNNNNNNNNNNNNNNNNNNNNNNNNNNNNNNNNNNNNNNNNNNNNNNNNNNNNNNNNNNNNNNNNNNNNNNNNNNNNNNNNNNNNNNNNNNNNNNNNNNNNNNNNNNNNNNNNNNNNNNNNNNNNNNNNNNNNNNNNNNNNNNNNNNNNNNNNNNNAGACATTATTTACACACTCTTTGGAAGGCGGGTATCTTATATAAAAGAGAGTCCACACGTAGCACCTCATTTTGCGGGTCACCATATTCTTGGGAACAAGATCTACAGCATGGGAGGTTGGTCTTCCAAACCTCGAAAAGGCATGGGGACAAATCTTTCTGTCCCCAATCCCCTGGGATTCTTTCCCGATCATCAGTTGGACCCTGCATTCAAAGCCAACTCAGAAAATCCAGATTGGGACCTCAACCCGCACAAGGACAACTGGCCGGGCGCCAACAAGGTGGGAGTGGGAGCATTCGGGCCAGGGTTCACCCCTCCCCACGGGGGATTGTTGGGGTGGAGCCCTCAGGCTCAGGGCATACTCACAACTGTGCCAGCAGCTCCTCNNNNNNNNNNNNNNNNNNNNNNNNNNNNNNNNNNNCCTACTCCCTTATCTCCACCTCTAAGGGACACTCATCCTCAGGCCATGCAGTGGAACTCCACCNCTTTCCACCAAACTCTTCAAGATCCCAGAGTCAGGGCTCTGTACTTTCCTGCTGGTGGCTCCAGTTCAGGAACAGTGAGCCCTGCTCAGAATACNNTCTCTGCCATATCGTCAATCTTATCGAAGACTGGGGACCCNGTACCGAATATGGAGAACATCGCATCAGGNCTCCTAGGACCCCTGCTCGTGTTACAGGCGGGGNTTTTNTTGNNNACAAAAATCCTCACAATACCACAGAGNCTAGANTCGTGGTGGACTTCTCTCAATTTTCTAGGGGGAAMACCCGTGTGTCTTGGCCAAAATTCGCAGTCCCAAATCTCCAGTCACTCACYAACCTGTTGTCCTCCAATTTGTCCTGGTTATCGCTGGATGTGTCTGCGGCGTTTTATCATCTTCCTYTGCATCCTGCTGCTATGCCTCATCTTCTTGTTGGTTCTTCTGGACTATCAAGGTATGTTGCCNGTTTGTCCTCTAATTCCAGGATCANCAACAACCAGCACCGGACCATGCAAAACCTGCACAACTCCTGCTCAAGGAACCTCTATRYKTCCCTCATGTTNCTNTACAAANCCTACGGACGGAANCTNCNCCTGTANNCCCATCCCANCATCTTGGNCTTTCGCAAAATACCTATGGGAGTGGGCCTCNGTCCGTTTCTCTTGGCTCAGTTTACTAGNGCNATTTNTNCAGTGGTTCGTAGGGCTTTCCCCCNCTGTCTGGCTTTCAGTTATATGGNTNATGTGGTATTGGGGGCCAAGTCTGTACAACATCTTGAGTCCCTTTNTGCCGCTGTTNCCAATTTTCTTTNGTCTTTGNNTATACATTTAAACCCTCACAAANCAAANCGATGGGGATATTCCCTTAACNTCANGGGNTATGTAATTGGGAGTTGGGGCACATTGCCACAGGAACATATTGTACAAAAAATCAAAATGTGTTTTMGGAAACTTCCTGTAAACNGGCCTATTGATTGGAAAGTATGTCAACGAATTGTGGGTCTTTTGGGATTTGCCGCCCCTTTCACGCAATGTNNNNNNNNNNNNNNNNNNNNNTTATANGCATGTATACANGCAAAGCAGGCTTTTACNTTCTCGCCANCTTACAANGCCTTTCTAAGTAAACAGTANCTGCACCTTTACCCCGTTGCTCGGCAACGGCCTGGTCTGTGCCAAGTGTTTGCTGACGCAACCCCCNCTGGTTGGGGCTTGGCCATAGGCCATCAGCGCCTGCGGGGAACCTTTGTGTCTNCTNTGCCGANCCATNCTGCGNAACTCCTNNCCGCTTGTTTTGCNCGCAGCAGGTCTGGGGCNAAACTCATCGNGANNGACAATTCTNNNNNNNNNNNNNNNNNNNNNNNNNNNNNNNNNNNNNNNNNNNNNNNNNNNNNNNNNNNNNNNNNNNNNNNNNNNNNNNNNNNNNNNNNNNNNNNNNNNNNNNNNNNNNNNNNNNNNNNNNNNNNNNNNNNNNNNNNNNNNNACCGCCCGCTTCTCCGCCTGTTGTACCGCCCAACCACGGGGCGNACCTCTCTTTACGCGGACTCCCCGTCTGTGCCTTCTCATCNGCCGGACCGTGTGCACTTCGCTTCACCTCTGCACGTCGCATGGAGACCACCGTGAACGCCCACCGGANCCTGCCCAAGGTCTTGCATAAGAGGACTCTTGGACTTTCGGCAATGTCAACGACCGACCTTGAGGNNTACTTCAAANACTGTGTGTTTAATGAGTGGGAGGAGTTGGGGGAGGAGATTAGGTNANNNNNNNNNNNNNNNN--------------------------------------------
>1.1_|ref_HBVC|_b
NNNNNNNNNNNNNNNNNNNNNNNNNNNNNNNNNNNNNNNNNNNNNNNNNNNNNNNNNNNNNNNNNNNNNNNNNNNNNNNNNNNNACATTGACCCGTATNAAGAATTTGGAGCTTCTGTGGNGTTACTCTCNTTTTTGCCTTCTGANTTCTTTNCTTCTATTCGAGANCTCCTCGACNNCNCCTCNNCTCTGTATCGGGAGGCCNTAGAGTCNCCGGAACATTNNNNNNNNNACCANNNNNNNNNNNNNNNNNNNNNNNNNNNNNNNNNNNNGTTGATGAATCTAGCCACCTGGGTGGGAAGTAATTTGGAAGATCCAGCATCTAGGGAATTAGTAGTCAGCTATGTCAACGTTAATATGGGCCTAAAAATCAGACAACTATTGTGGTTTCACATTTCCTGTCTTACCTTTGGGAGAGAAACTNTTCTTGAATATTTGGTGTCTTTTGGAGTGTGGATTCGCNNNNNNNNNGCCTATAGACCACCAAATGCCCCTATCTTATCAACACTTCCGGAAACTACTGTTGTTAGACGAAGAGGCAGGTCCCCTAGAAGAAGAACTCCCTCGNCTCGCAGACGAAGGTCTCNATCGCCGCGTCGCAGAAGATCTCAATCTCGGGAATCTCAATGTTAGTATTCCTNNNNNNNNNNNNNNNNNNNNNNNNNNNNNNNNNNNNNNNNNNNNNNNNNNNNNNNNNNNNNNNNNNNNNNNNNNNNNNNNNNNNNNNNNNNNNNNNNNNNNNNNNNNNNNNNNNNNNNNNNNNNNNNNNNNNNNNNNNNNNNNNNNNNNNNNNNNNNNNNNNNNNNNNNNNNNNNNNNNNNNNNNNNNNNNNNNNNNNNNNNNNNNNNNNNNNNNNNNNNNNNNNNNNNNNNNNNNNNNNNNNNNNNNNNNNNNNNNNNNNNNNNNNNNNNNNNNNNNNAGACATTATTTACACACTCTTTGGAAGGCGGGTATCTTATATAAAAGAGAGTCCACACGTAGCACCTCATTTTGCGGGTCACCATATTCTTGGGAACAAGATCTACAGCATGGGAGGTTGGTCTTCCAAACCTCGAAAAGGCATGGGGACAAATCTTTCTGTCCCCAATCCCCTGGGATTCTTTCCCGATCATCAGTTGGACCCTGCATTCAAAGCCAACTCAGAAAATCCAGATTGGGACCTCAACCCGCACAAGGACAACTGGCCGGGCGCCAACAAGGTGGGAGTGGGAGCATTCGGGCCAGGGTTCACCCCTCCCCACGGGGGATTGTTGGGGTGGAGCCCTCAGGCTCAGGGCATACTCACAACTGTGCCAGCAGCTCCTCNNNNNNNNNNNNNNNNNNNNNNNNNNNNNNNNNNNCCTACTCCCTTATCTCCACCTCTAAGGGACACTCATCCTCAGGCCATGCAGTGGAACTCCACCNCTTTCCACCAAACTCTTCAAGATCCCAGAGTCAGGGCTCTGTACTTTCCTGCTGGTGGCTCCAGTTCAGGAACAGTGAGCCCTGCTCAGAATACNNTCTCTGCCATATCGTCAATCTTATCGAAGACTGGGGACCCNGTACCGAATATGGAGAACATCGCATCAGGNCTCCTAGGACCCCTGCTCGTGTTACAGGCGGGGNTTTTNTTGNNNACAAAAATCCTCACAATACCACAGAGNCTAGANTCGTGGTGGACTTCTCTCAATTTTCTAGGGGGAAMACCCGTGTGTCTTGGCCAAAATTCGCAGTCCCAAATCTCCAGTCACTCACYAACCTGTTGTCCTCCAATTTGTCCTGGTTATCGCTGGATGTGTCTGCGGCGTTTTATCATCTTCCTYTGCATCCTGCTGCTATGCCTCATCTTCTTGTTGGTTCTTCTGGACTATCAAGGTATGTTGCCNGTTTGTCCTCTAATTCCAGGATCANCAACAACCAGCACCGGACCATGCAAAACCTGCACAACTCCTGCTCAAGGAACCTCTATRYKTCCCTCATGTTNCTNTACAAANCCTACGGACGGAANCTNCNCCTGTANNCCCATCCCANCATCTTGGNCTTTCGCAAAATACCTATGGGAGTGGGCCTCNGTCCGTTTCTCTTGGCTCAGTTTACTAGNGCNATTTNTNCAGTGGTTCGTAGGGCTTTCCCCCNCTGTCTGGCTTTCAGTTATATGGNTNATGTGGTATTGGGGGCCAAGTCTGTACAACATCTTGAGTCCCTTTNTGCCGCTGTTNCCAATTTTCTTTNGTCTTTGNNTATACATTTAAACCCTCACAAANCAAANCGATGGGGATATTCCCTTAACNTCANGGGNTATGTAATTGGGAGTTGGGGCACATTGCCACAGGAACATATTGTACAAAAAATCAAAATGTGTTTTMGGAAACTTCCTGTAAACNGGCCTATTGATTGGAAAGTATGTCAACGAATTGTGGGTCTTTTGGGATTTGCCGCCCCTTTCACGCAATGTNNNNNNNNNNNNNNNNNNNNNTTATANGCATGTATACANGCAAAGCAGGCTTTTACNTTCTCGCCANCTTACAANGCCTTTCTAAGTAAACAGTANCTGCACCTTTACCCCGTTGCTCGGCAACGGCCTGGTCTGTGCCAAGTGTTTGCTGACGCAACCCCCNCTGGTTGGGGCTTGGCCATAGGCCATCAGCGCCTGCGGGGAACCTTTGTGTCTNCTNTGCCGANCCATNCTGCGNAACTCCTNNCCGCTTGTTTTGCNCGCAGCAGGTCTGGGGCNAAACTCATCGNGANNGACAATTCTNNNNNNNNNNNNNNNNNNNNNNNNNNNNNNNNNNNNNNNNNNNNNNNNNNNNNNNNNNNNNNNNNNNNNNNNNNNNNNNNNNNNNNNNNNNNNNNNNNNNNNNNNNNNNNNNNNNNNNNNNNNNNNNNNNNNNNNNNNNNNNACCGCCCGCTTCTCCGCCTGTTGTACCGCCCAACCACGGGGCGNACCTCTCTTTACGCGGACTCCCCGTCTGTGCCTTCTCATCNGCCGGACCGTGTGCACTTCGCTTCACCTCTGCACGTCGCATGGAGACCACCGTGAACGCCCACCGGANCCTGCCCAAGGTCTTGCATAAGAGGACTCTTGGACTTTCGGCAATGTCAACGACCGACCTTGAGGNNTACTTCAAANACTGTGTGTTTAATGAGTGGGAGGAGTTGGGGGAGGAGATTAGGTNANNNNNNNNNNNNNNNN--------------------------------------------
>1.1_|ref_HBVB|_bc_1
NNNNNNNNNNNNNNNNNNNNNNNNNNNNNNNNNNNNNNNNNNNNNNNNNNNNNNNNNNNNNNNNNNNNNNGCTTTGGGGCATGGACATTGACCCGTATAAAGAATTTGGAGCTTCTGTGGAGTTACTCTCTTTTTTGCCTMMTGACTTCTTTCCTTCTATTCGAGATCTCCTCGACACCGCCTCTGCTCTGTATCGGGAGGCCTTAGAGTCTCCGGAACATTGTTCACCTCACCATACGGCACTCAGGCAAGCTATACTGTGTTGGGGTGAGTTGATGAATCTAGCCACCTGGGTGGGAAGTAATTTGGAAGATCCAGCATCTAGGGAATTAGTMGTCAGCTATGTCAACGTTAATATGGGCMTAAAAATCAGACAACTATTGTGGTTTCACATTTCCTGTCTTACCTTTGGGARAGAMACTGTTCTTGAATATTTGGTGTCTTTTGGAGTGTGGATTCGCACTCCTCCTGCCTATAGACCAYCAAATGCCCCTATCTTATCAACACTTCCGGAAACTACTGTTGTTAGACGAAGAGGCAGGTCCCCTAGAAGAAGAACTCCCTCGCCTCGCAGACGAAGGTCTCAATCGCCGCGTCGCAGAAGATCTCAATCTCGGGAATCTCAATGTTAGTATTCCTTGGACACATAAGGTGGGAAACTTTACGGGGCTTTATTCTTCTACGGTACCTTGCTTTAATCCTAAWTGGCAAACTCCTTCTTTCCCTGACATTCATTTGCAGGAGGACATTGTTGATAGATGTAAGCAMTTTGTGGGGCCCCTTACAGTAAATGAAAACAGGAGACTAAAATTAATTATGCCTGCNAGGTTTTATCCCAATGTTACTAAATATTTGCCCTTAGATAAAGGGATCAAACCTTATTATCCAGATCATGTAGTTAATCATTACTTCCAGACGAGACATTATTTACAYACTCTTTGGAAGGCGGGTATCYTATATAAAAGAGAGTCCACACGTAGCGCCTCATTTTGCGGGTCACCATATTCTTGGGAACAAGATCTACAGCATGGGAGGTTGGTCTTCCAAACCTCGAAAAGGCATGGGGACAAATCTTTCTGTCCCCAATCCCCTGGGATTCTTTCCMGATCATCAGTTGGACCCTGCATTCAAAGCCAACTCASAAAATCCAGATTGGGACCTCAACCCGCACAAGGACAACTGGCCGGACGCCAACAAGGTGGGAGTGGGAGCATTCGGGCCAGGGTTCACCCCTCCCCACGGGGGATTGTTGGGGTGGARCCCTCAGGCTCAGGGCATACTCACAACTGTGCCAGCAGCTCCTCCTCCTGCCTCCACCAATCGGCAGTCAGGAAGGCAGCCTACTCCCTTATCTCCACCTCTAAGGGACACTCATCCTCAGGCCATGCAGTGGAACTCCACCACTTTCCACCAAACTCTTCAAGATCCCAGAGTCAGGGCTCTGTACTTTCCTGCTGGTGGCTCCAGTTCAGGAACAGTGAGCCCTGCTCAGAATACTGTCTCTGCCATATCGTCAATCTTATCGAAGACTGGGGACCCTGTACCGAATATGGAGAACATCGCATCAGGACTCCTAGGATCCCTGCTCGTGTTACAGGCGGGGTTTTTCTTGTTGACAAAAATCCTCACAATACCACAGAGTCTAGACTCGTGGTGGACTTCTCTCAATTTTCTAGGGGGAAMACCCGTGTGTCTTGGCCAAAATTCGCAGTCCCAAATCTCCAGTCACTCACYAACCTGTTGTCCTCCAATTTGTCCTGGTTATCGCTGGATGTGTCTGCGGCGTTTTATCATCTTCCTYTGCATCCTGCTGCTATGCCTCATCTTCTTGTTGGTTCTTCTGGACTATCRAGGTATGTTGCCCGTTTGTCCTCWAMTTCCAGGATCAWCAACAACCAGCACCGGACCATGCAAAACCTGCACAACTCCTGCTCAAGGAACCTCTATRYKTCCCTCATGTTGCTGTACAAAACCTACGGACGGAAACTGCACCTGTATTCCCATCCCATCATCTTGGGCTTTCGCAAAATACCTATGGGAGTSGGCCTCAGYCCGTTTCTCTTGGCTCAGTTTACTAGTGCCATTTGTTCAGTGGTTCGTAGGGCTTTCCCCCACTGTCTGGCTTTCAGTTATATGGATGATGTGGTATTGGGGGCCAAGTCTGTACAACATCTTGAGTCCCTTTATGCCGCTGTTACCAATTTYCTTTTGTCTTTGGGTATACAYTTAAACCCTCACAAAACAAAACGATGGGGATATTCCCTTAACTTCATGGGATATGTAATTGGGAGTTGGGGCACATTGCCACAGGAACATATTGTACAAAAAATCAAAATGTGTTTTMGGAAACTTCCTGTAAACAGGCCTATTGATTGGAAAGTATGTCAACGAATTGTGGGTCTTTTGGGATTTGCCGCCCCTTTCACGCAATGTGGATATCCTGCTTTRATGCCTTTATATGCATGTATACAAGCAAAGCAGGCTTTTACTTTCTCGCCAACTTACAAGGCCTTTCTAAGTAAACAGTATCTGCACCTTTACCCCGTTGCTCGGCAACGGCCTGGTCTGTGCCAAGTGTTTGCTGACGCAACCCCCACTGGTTGGGGCTTGGCCATAGGCCWTCAGCGCCTGCGGGGAACCTTTGTGTCTCCTCTGCCGATCCATACTGCGGAACTCCTAGCCGCTTGTTTTGCTCGCAGCAGGTCTGGGGCGAAACTCATCGGGACTGACAATTCTGTCGTGCTCTCCCGCAAATATACTTCATTTCCATGGCTGCTAGGCTGTGCTGCCAACTGGATCCTGCGCGGGACGTCCTTTGTTTACGTCCCGTCGGCGCTGAATCCCGCGGACGACCCCTCCCGGGGCCGTTTGGGGCTCTACCGCCCGCTTCTCCGCCTGTTGTACCGCCCAACCACGGGGCGCACCTCTCTTTACGCGGACTCCCCGTCTGTGCCTTCTCATCTRCCGGACCGTGTGCACTTCGCTTCACCTCTGCACGTCGCATGGAGACCACCGTGAACGCCCACCGGAACCTGCCTAAGGTCTTGCATAAGAGGACTCTTGGACTTTCGGCAATGTCAACGACCGACCTTGAGGCATACTTCAAAGACTGTGTGTTTAMTGAGTGGGAGGAGTTGGGGGAGGAGAKTAGGTTAAAGGTCTTTGTACTAGGAGGCTGTAGGCATAAATTGGTGTGTTCACCAGCACCATGCAAC
>1.1_|ref_HBVB|_
NNNNNNNNNNNNNNNNNNNNNNNNNNNNNNNNNNNNNNNNNNNNNNNNNNNNNNNNNNNNNNNNNNNNNNNNNNNNNNNNNNNNNNNNNNNNNNNNNNNNNNNNNNNNNNNNNNNNNNNNNNNNNNNNNNNNNNNNNNNNNNNNNNNNNNNNNNNNNNNNNNNNNNNNNNNNNNNNNNNNNNNNNNNNNNNNNNNNNNNNNNNNNNNNNNNNNNNNNNNNNNNNNNNNNNNNNNNNNNNNNNNNNNNNNNNNNNNNNNNGTGTTNNNNNNNNNNNNNNAATCTAGCCACCTGGGTGGGAAGTAATTTGGAAGATCCAGCATCTAGGGAATTAGTAGTCAGCTATGTCAACGTTAATATGGGCCTAAAAATCAGACAACTATTGTGGTTTCACATTTCCTGTCTTACCTTTGGGAGAGAAACNGTTCTTGAATATTTGGTGTCTTTTGGANNNNNNNNNNNNNNNNNNNNNNNNNNNNNNNNNNNNNNNNNNNNNATCTTATCAACACTTCCGGAAACTACTGTTGTTAGACGAAGAGGCAGGTCCCCTAGAAGAAGAACNCCCTCGCCTCGCAGACGAAGGTCTCAATCGCCGCGTCGCAGAAGNNNNNNNNNNNNNNNATCTCAATGTTAGTATTCCTTGGACACATAAGGTGGGAAACTTTACGGGGCTTTATTCTTCTACGGTACCTTGCTTTAATCCTAAATGGCAAACTCCTTCTNTCCCTGACATTCATTTGCAGGAGGACATTGTTGATAGATGTAAGCAATTTGTGGGGCCCCTTACAGTAAATGAAAACAGGAGACTAAAATTANNNNNNNNNNNNNNNNNNNNNNNNNNNNNNNNNNNNNNNNNNNNNNNNNNNNNNNNGATCAAACCTTATTATCCAGATCATGTAGTTAATCATTACTTCCAGACGAGACATTATTTACACACTCTTTGGAAGGCGGGTATCTTATATAAAAGAGAGTCCACACGTAGCGCCTCATTTTGCGGGTCACCATATTCTTGGGAACAAGATCTACAGCATGGGAGGTTGGTNTTCCAAACCNCGAAAAGGNATGGGGACAAATCTTTCTGTCCCCAATCCCCTGGGATTCTTTCCCGATCATCAGTTGGACCCTNCATTCAAANCCAACTCAGAAAATCNAGATTGGGACCTCAACCCGCACAAGGACAACTGGCCGGACGCCAACAAGGNGGGAGTGGGAGCATTCGGGCCAGGGTTCACCCCTCNCCACGGGGGATTGTTGGGGTGGAGCCCTCAGGCTCAGGGCATACTCACAACTGTGCCNGCAGCTCCTCNNNNNNNNNNNNNNNNNNNNNNNNNNNNNNNNNNNNNNNNNNCCTTATCTCCACCTCTAAGGGACACNCATCCTCAGGCCATGCAGTGGAACTCCACCACTTTCCACCAAACTCTTCAAGATCCCAGAGTCAGGGCTCTGTACTTTCCTGCTGGTGGCTCCAGTTCAGGAACAGTGAGCCCTGCTCAGAATACTGTCTCTGCCATATCGTCATTCTTATCGAAGACTGGGGACCCTGTACCGAATATGGAGAACATCGCATCAGGACTCCTAGGACCCCTGCTCGTGTTACAGGCGGGGGTTTTCTTGTTGACAAAAANCCTCNCAATACCACAGAGTCTAGACTCGTGGTGGACTTCTCTCAATTTTCTAGGGGGAAMACCCGTGTGTCTTGGCCAAAATTCGCAGTCCCAAATCTCCAGTCACTCACYAACCTGTTGTCCTCCAATTTGTCCTGGTTATCGCTGGATGTGTCTGCGGCGTTTTATCATCTTCCTYTGCATCCTGCTGCTATGCCTCATCTTCTTGTTGGTTCTTCTGGACTATCRAGGTATGTTGCCCGTTTGTCCTCWAMTTCCAGGATCAWCAACAACCAGCACCGGACCATGCAAAACCTGCACAACTCCTGCTCAAGGAACCTCTATGTTTCCCTCATGTTGCTGTACAAAACCTACGGACGNAAACTGCACCTGTATTCCCATCCCATCATCTTGGGCTTTCGCAAANTNCCTATGGGAGTGGGCCTCAGTCCGTTNCTCTTGGCTCAGTTTACTAGTGCCATTTGTTCAGTGGTTCGTAGGGCTTTCCCCCACTGTCTGGCTTTCAGTTATATGGATGATGTGGTATTGGGGNCNAAGTCTGTACAACATCTTGAGTCCCTTTATGCCGCTGTTACCAATTTYCTTTTGTCTTTGGGTATACAYTTAAACCCTCACAAAACAAAACGATGGGGATATTCCCTTAACTTCATGGGATATGTAATTGGGAGTTGGGGCACATTGCCACAGGAACATATTGTACAAAAAATCAAAATGTGTTTTMGGAAACTTCCTGTAAACAGGCCTATTGATTGGAAAGTATGTCAACGAATTGTGGGTCTTTTGGGATTTGCCGCCCCTTTCACGCAATGTGGATATCCTGCTTTAANNCCTTTATATGCATGTATACAAGCAAAGCAGGCTTTTACTTTCTCGCCAACTTACAAGGCCTTTCTAAGTAAACAGTATCTGCACCTTTACCCCGTTGCTCGGCAACGGCCTGGTCTGTGCCAAGTGTTTGCTGACGCAACCCCCACTGGTTGGGGCTTGGCCATAGGCCWTCAGCGCCTGCGGGGAACCTTTGTGTCTCCTCTGCCGATCCATACTGCGGAACTCCTAGCCGCTTGTTTTGCTCGCAGCAGGTCTGGGGCGAAACTCATCGGGACTGACAATTCTGTCGTGCTCTCCCGCAAATATACTTCATTTCCATGGCTGCTAGGCTGTGCTGCCAACTGNNNNNNNNNNNNNNNNNNNNNNGTTTACGTCCCGTCGGCGCTGAATCCCGCGGANGANCCCTCCCGGGGCCGNTTGGGGNTCTANCGNCCGCNTCTCCGCCTGTTGTACCGCCCAACCACGGGGCGCACCTCTCTTTACGCGGACTCCCCGTCTGTGCCTTCTCATCTRCCGGACCGTGTGCACTTCGCTTCACCTCTGCACGTCGCATGGAGACCACCGTGAACGCCCACCGGAACCTGCCCAAGGTCTTGCATAAGAGGACTCTTGGACTTTCGGCAATGTCAACGACCGACCTTGAGGCATACTTCAAAGACTGTGTGTTTAMTGAGTGGGAGGAGTTGGGGGAGGAGATTAGGTTAAAGGTCTTTGTACTAGGAGNNNNNNNNNNNNNNNNNNNNNNNNNNNNNNNNNNNNNN---
>1.1_|ref_HBVB|_b_0
NNNNNNNNNNNNNNNNNNNNNNNNNNNNNNNNNNNNNNNNNNNNNNNNNNNNNNNNNNNNNNNNNNNNNNGCTTTGGGGCATGGACATTGACCCGTATAAAGAATTTGGNGCTTCTGTGGAGTTACTCTCTTTTTTGCCTTCTGACTTCTTTCCTTCTATTCGAGATCTCCTCGACACCGCCTCTGCTCTGTATCGGGAGGCCTTAGAGTCTCCGGAACATTGTTCACCTCACCATACGGCACTCAGGCAAGCTATACTGTGTTGGGGTGAGTTGATGAATCTAGCCACCTGGGTGGGAAGTAATTTGGAAGATCCAGCATCTAGGGAATTAGTMGTCAGCTATGTCAACGTTAATATGGGCMTAAAAATCAGACAACTATTGTGGTTTCACATTTCCTGTCTTACCTTTGGGARAGAMACTGTTCTTGAATATTTGGTGTCTTTTGGAGTGTGGATTCGCACTCCTCCTGCCTATAGACCAYCAAATGCCCCTATCTTATCAACACTTCCGGAAACTACTGTTGTTAGACGAAGAGGCAGGTCCCCTAGAAGAAGAACTCCCTCGCCTCGCAGACGAAGGTCTCAATCGCCGCGTCGCAGAAGATCTCAATCTCGGGAATCTCAATGTTAGTATTCCTTGGACACATAAGGTGGGAAACTTTACGGGGCTTTATTCTTCTACGGTACCTTGCTTTAATCCTAAWTGGCAAACTCCTTCTTTCCCTGACATTCATTTGCAGGAGGACATTGTTGATAGATGTAAGCAMTTTGTGGGGCCCCTTACAGTAAATGAAAACAGGAGACTAAAATTAATTATGCCTGCTAGGTTTTATCCCAATGTTACTAAATATTTGCCCTTAGATAAAGGGATCAAACCTTATTATCCAGATCATGTAGTTAATCATTACTTCCAGACGAGACATTATTTACAYACTCTTTGGAAGGCGGGTATCYTATATAAAAGAGAGTCCACACGTAGCGCCTCATTTTGCGGGTCACCATATTCTTGGGAACAAGATCTACAGCATGGGAGGTTGGTCTTCCAAACCTCGAAAAGGCATGGGGACAAATCTTTCTGTCCCCAATCCCCTGGGATTCTTTCCMGATCATCAGTTGGACCCTGCATTCAAAGCCAACTCASAAAATCCAGATTGGGACCTCAACCCGCACAAGGACAACTGGCCGGACGCCAACAAGGTGGGAGTGGGAGCATTCGGGCCAGGGTTCACCCCTCCCCACGGGGGATTGTTGGGGTGGARCCCTCAGGCTCAGGGCATACTCACAACTGTGCCAGCAGCTCCTCCTCCTGCCTCCACCAATCGGCAGTCAGGAAGNCAGNCTACTCCCTTATCTCCACCTCTAAGGGACACTCATCCTCAGGCCATGCAGTGGAACTCCACCACTTTCCACCAAACTCTTCAAGATCCCAGAGTCAGGGCTCTGTACTTTCCTGCTGGTGGCTCCAGTTCAGGAACAGTGAGCCCTGCTCAGAATACTGTCTCTGCCATATCGTCAATCTTATCGAAGACTGGGGACCCTGTACCGAATATGGAGAACATCGCATCAGGACTCCTAGGACCCCTGCTCGTGTTACAGGCGGGGTTTTTCTTGTTGACAAAAATCCTCACAATACCACAGAGTCTAGACTCGTGGTGGACTTCTCTCAATTTTCTAGGGGGAAMACCCGTGTGTCTTGGCCAAAATTCGCAGTCCCAAATCTCCAGTCACTCACYAACCTGTTGTCCTCCAATTTGTCCTGGTTATCGCTGGATGTGTCTGCGGCGTTTTATCATCTTCCTYTGCATCCTGCTGCTATGCCTCATCTTCTTGTTGGTTCTTCTGGACTATCRAGGTATGTTGCCCGTTTGTCCTCWAMTTCCAGGATCAWCAACAACCAGCACCGGACCATGCAAAACCTGCACAACTCCTGCTCAAGGAACCTCTATRYKTCCCTCATGTTGCTGTACAAAACCTACGGACGGAAACTGCACCTGTATTCCCATCCCATCATCTTGGGCTTTCGCAAAATACCTATGGGAGTSGGCCTCAGYCCGTTTCTCTTGGCTCAGTTTACTAGTGCCATTTGTTCAGTGGTTCGTAGGGCTTTCCCCCACTGTCTGGCTTTCAGTTATATGGATGATGTGGTATTGGGGGCCAAGTCTGTACAACATCTTGAGTCCCTTTATGCCGCTGTTACCAATTTYCTTTTGTCTTTGGGTATACAYTTAAACCCTCACAAAACAAAACGATGGGGATATTCCCTTAACTTCATGGGATATGTAATTGGGAGTTGGGGCACATTGCCACAGGAACATATTGTACAAAAAATCAAAATGTGTTTTMGGAAACTTCCTGTAAACAGGCCTATTGATTGGAAAGTATGTCAACGAATTGTGGGTCTTTTGGGATTTGCCGCCCCTTTCACGCAATGTGGATATCCTGCTTTRATGCCTTTATATGCATGTATACAAGCAAAGCAGGCTTTTACTTTCTCGCCAACTTACAAGGCCTTTCTAAGTAAACAGTATCTGCACCTTTACCCCGTTGCTCGGCAACGGCCTGGTCTGTGCCAAGTGTTTGCTGACGCAACCCCCACTGGTTGGGGCTTGACCATAGGCCWTCAGCGCCTGCGGGGAACCTTTGTGTCTCCTCTGCCGATCCATACTGCGGAACTCCTAGCCGCTTGTTTTGCTCGCAGCAGGTCTGGGGCGAAACTCATCGGGACTGACAATTCTGTCGTGCTCTCCCGCAAATATACTTCATTTCCATGGCTGCTAGGCTGTGCTGCCAACTGGATCCTGCGCGGGACGTCCTTTGTTTACGTCCCGTCGGCGCTGAATCCCGCGGACGACCCCTCCCGGGGCCGTTTGGGGCTCTACCGCCCGCTTCTCCGCCTGTTGTACCGCCCAACCACGGGGCGCACCTCTCTTTACGCGGACTCCCCGTCTGTGCCTTCTCATCTRCCGGACCGTGTGCACTTCGCTTCACCTCTGCACGTCGCATGGAGACCACCGTGAACGCCCACCGGAACCTGCCTAAGGTCTTGCATAAGAGGACTCTTGGACTTTCGGCAATGTCAACGACCGACCTTGAGGCATACTTCAAAGACTGTGTGTTTAMTGAGTGGGAGGAGTTGGGGGAGGAGAKTAGGTTAAAGGTCTTTGTACTAGGAGGCTGTAGGCATAAATTGGTGTGTTCACCNGCACCATGCAAC
>1.1_|ref_HBVB|_bc_2
NNNNNNNNNNNNNNNNNNNNNNNNNNNNNNNNNNNNNNNNNNNNNNNNNNNNNNNNNNNNNNNNNNNNNNGCTTTGGGGCATGGACATTGACCCGTATAAAGAATTTGGAGCTTCTGTGGAGTTACTCTCTTTTTTGCCTMMTGACTTCTTTCCTTCTATTCGAGATCTCCTCGACACCGCCTCTGCTCTGTATCGGGAGGCCTTAGAGTCTCCGGAACATTGTTCACCTCACCATACGGCACTCAGGCAAGCTATACTGTGTTGGGGTGAGTTGATGAATCTAGCCACCTGGGTGGGAAGTAATTTGGAAGATCCAGCATCTAGGGAATTAGTMGTCAGCTATGTCAACGTTAATATGGGCMTAAAAATCAGACAACTATTGTGGTTTCACATTTCCTGTCTTACCTTTGGGARAGAMACTGTTCTTGAATATTTGGTGTCTTTTGGAGTGTGGATTCGCACTCCTCCTGCCTATAGACCAYCAAATGCCCCTATCTTATCAACACTTCCGGAAACTACTGTTGTTAGACGAAGAGGCAGGTCCCCTAGAAGAAGAACTCCCTCGCCTCGCAGACGAAGGTCTCAATCGCCGCGTCGCAGAAGATCTCAATCTCGGGAATCTCAATGTTAGTATTCCTTGGACACATAAGGTGGGAAACTTTACGGGGCTTTATTCTTCTACGGTACCTTGCTTTAATCCTAAWTGGCAAACTCCTTCTTTCCCTGACATTCATTTGCAGGAGGACATTGTTGATAGATGTAAGCAMTTTGTGGGGCCCCTTACAGTAAATGAAAACAGGAGACTAAAATTAATTATGCCTGCTAGGTNTTATCCCAATGTTACTAAATATTTGCCCTTAGATAAAGGGATCAAACCTTATTATCCAGATCATGTAGTTAATCATTACTTCCAGACGAGACATTATTTACAYACTCTTTGGAAGGCGGGTATCYTATATAAAAGAGAGTCCACACGTAGCGCCTCATTTTGCGGGTCACCATATTCTTGGGAACAAGATCTACAGCATGGGAGGTTGGTCTTCCAAACCTCGAAAAGGCATGGGGACAAATCTTTCTGTCCCCAATCCCCTGGGATTCTTTCCMGATCATCAGTTGGACCCTGCATTCAAAGCCAACTCASAAAATCCAGATTGGGACCTCAACCCGCACAAGGACAACTGGCCGGACGCCAACAAGGTGGGAGTGGGAGCATTCGGGCCAGGGTTCACCCCTCCCCACGGGGGATTGTTGGGGTGGARCCCTCAGGCTCAGGGCATACTCACAACTGTGCCAGCAGCTCCTCCTCCTGCCTCCACCAATCGGCAGTCAGGAAGGCAGCCTACTCCCTTATCTCCACCTCTAAGGGACACTCATCCTCAGGCCATGCAGTGGAACTCCACCACTTTCCACCAAACTCTTCAAGATCCCAGAGTCAGGGCTCTGTACTTTCCTGCTGGTGGCTCCAGTTCAGGAACAGTGAGCCCTGCTCAGAATACTGTCTCTGCCATATCGTCAATCTTATCGAAGACTGGGGACCCTGTACCGAATATGGAGAACATCGCATCAGGACTCCTAGGACCCCTGCTCGTGTTACAGGCGGGGTTTTTCTTGTTGACAAAAATCCTCACAATACCACAGAGTCTAGACTCGTGGTGGACTTCTCTCAATTTTCTAGGGGGAAMACCCGTGTGTCTTGGCCAAAATTCGCAGTCCCAAATCTCCAGTCACTCACYAACCTGTTGTCCTCCAATTTGTCCTGGTTATCGCTGGATGTGTCTGCGGCGTTTTATCATCTTCCTYTGCATCCTGCTGCTATGCCTCATCTTCTTGTTGGTTCTTCTGGACTATCRAGGTATGTTGCCCGTTTGTCCTCWAMTTCCAGGATCAWCAACAACCAGCACCGGACCATGCAAAACCTGCACAACTCCTGCTCAAGGAACCTCTATRYKTCCCTCATGTTGCTGTACAAAACCTACGGACGGAAACTGCACCTGTATTCCCATCCCATCATCTTGGGCTTTCGCAAAATACCTATGGGAGTSGGCCTCAGYCCGTTTCTCTTGGCTCAGTTTACTAGTGCCATTTGTTCAGTGGTTCGTAGGGCTTTCCCCCACTGTCTGGCTTTCAGTTATATGGATGATGTGGTATTGGGGGCCAAGTCTGTACAACATCTTGAGTCCCTTTATGCCGCTGTTACCAATTTYCTTTTGTCTTTGGGTATACAYTTAAACCCTCACAAAACAAAACGATGGGGATATTCCCTTAACTTCATGGGATATGTAATTGGGAGTTGGGGCACATTGCCACAGGAACATATTGTACAAAAAATCAAAATGTGTTTTMGGAAACTTCCTGTAAACAGGCCTATTGATTGGAAAGTATGTCAACGAATTGTGGGTCTTTTGGGATTTGCCGCCCCTTTCACGCAATGTGGATATCCTGCTTTRATGCCTTTATATGCATGTATACAAGCAAAGCAGGCTTTTACTTTCTCGCCAACTTACAAGGCCTTTCTAAGTAAACAGTATCTGCACCTTTACCCCGTTGCTCGGCAACGGCCTGGTCTGTGCCAAGTGTTTGCTGACGCAACCCCCACTGGTTGGGGCTTGGCCATAGGCCWTCAGCGCCTGCGGGGAACCTTTGTGTCTCCTCTGCCGATCCATACTGCGGAACTCCTAGCCGCTTGTTTTGCTCGCAGCAGGTCTGGGGCGAAACTCATCGGGACTGACAATTCTGTCGTGCTCTCCCGCAAATATACTTCATTTCCATGGCTGCTAGGCTGTGCTGCCAACTGGATCCTGCGCGGGACGTCCTTTGTTTACGTCCCGTCGGCGCTGAATCCCGCGGACGACCCCTCCCGGGGCCGTTTGGGGCTCTACCGCCCGCTTCTCCGCCTGTTGTACCGCCCAACCACGGGGCGCACCTCTCTTTACGCGGACTCCCCGTCTGTGCCTTCTCATCTRCCGGACCGTGTGCACTTCGCTTCACCTCTGCACGTCGCATGGAGACCACCGTGAACGCCCACCGGAACCTGCCTAAGGTCTTGCATAAGAGGACTCTTGGACTTTCGGCAATGTCAACGACCGACCTTGAGGCATACTTCAAAGACTGTGTGTTTAMTGAGTGGGAGGAGTTGGGGGAGGAGAKTAGGTTAAAGGTCTTTGTACTAGGAGGCTGTAGGCATAAATTGGTGTGTTCACCAGCACCATGCAAC
>1.1_|ref_HBVB|_b_1
NNNNNNNNNNNNNNNNNNNNNNNNNNNNNNNNNNNNNNNNNNNNNNNNNNNNNNNNNNGTGCCTTGGGTGGCTTTGGGGCATGGACATTGACCCGTATAAAGAATTTGGAGCTTCTGTGGAGTTACTCTCTTTTTTGCCTMMTGACTTCTTTCCTTCTATTCGAGATCTCCTCGACACCGCCTCTGCTCTGTATCGGGAGGCCTTAGAGTCTCCGGAACATTATTCACCTCACCATACGGCACTCAGGCAAGCTATACTGTGTTGGGGTGAGTTGATGAATCTAGCCACCTGGGTGGGAAGTAATTTGGAAGATCCAGCATCTAGGGAATTAGTMGTCAGCTATGTCAACGTTAATATGGGCMTAAAAATCAGACAACTATTGTGGTTTCACATTTCCTGTCTTACCTTTGGGARAGAMACTGTTCTTGAATATTTGGTGTCTTTTGGAGTGTGGATTCGCACTCCTCCTGCCTATAGACCAYCAAATGCCCCTATCTTATCAACACTTCCGGAAACTACTGTTGTTAGACGAAGAGGCAGGTCCCCTAGAAGAAGAACTCCCTCGCCTCGCAGACGAAGGTCTCAATCGCCGCGTCGCAGAAGATCTCAATCTCGGGAATCTCAATGTTAGTATTCCTTGGACACATAAGGTGGGAAACTTTACGGGGCTTTATTCTTCTACGGTACCTTGCTTTAATCCTAAWTGGCAAACTCCTTCTTTCCCTGACATTCATTTGCAGGAGGACATTGTTGATAGATGTAAGCAMTTTGTGGGGCCCCTTACAGTAAATGAAAACAGGAGACTAAAATTAATTATGCCTGCTAGGTTTTATCCCAATGTTACTAAATATTTGCCCTTAGATAAAGGGATCAAACCTTATTATCCAGATCATGTAGTTAATCATTACTTCCAGACGAGACATTATTTACAYACTCTTTGGAAGGCGGGTATCYTATATAAAAGAGAGTCCACACGTAGCGCCTCATTTTGCGGGTCACCATATTCTTGGGAACAAGATCTACAGCATGGGAGGTTGGTCTTCCAAACCTCGAAAAGGCATGGGGACAAATCTTTCTGTCCCCAATCCCCTGGGATTCTTTCCMGATCATCAGTTGGACCCTGCATTCAAAGCCAACTCASAAAATCCAGATTGGGACCTCAACCCGCACAAGGACAACTGGCCGGACGCCAACAAGGTGGGAGTGGGAGCATTCGGGCCAGGGTTCACCCCTCCCCACGGGGGATTGTTGGGGTGGARCCCTCAGGCTCAGGGCATACTCACAACTGTGCCAGCAGCTCCTCCTCCTGCCTCCACCAATCGGCAGTCAGGAAGGCAGCCTACTCCCTTATCTCCACCTCTAAGGGACACTCATCCTCAGGCCATGCAGTGGAACTCCACCACTTTCCACCAAACTCTTCAAGATCCCAGAGTCAGGGCTCTGTACTTTCCTGCTGGTGGCTCCAGTTCAGGAACAGTGAGCCCTGCTCAGAATACTGTCTCTGCCATATCGTCAATCTTATCGAAGACTGGGGACCCTGTACCGAATATGGAGAACATCGCATCAGGACTCCTAGGACCCCTGCTCGTGTTACAGGCGGGGTTTTTCTTGTTGACAAAAATCCTCACAATACCACAGAGTCTAGACTCGTGGTGGACTTCTCTCAATTTTCTAGGGGGAAMACCCGTGTGTCTTGGCTAAAATTCGCAGTCCCAAATCTCCAGTCACTCACYAACCTGTTGTCCTCCAATTTGTCCTGGTTATCGCTGGATGTGTCTGCGGCGTTTTATCATCTTCCTYTGCATCCTGCTGCTATGCCTCATCTTCTTGTTGGTTCTTCTGGACTATCRAGGTATGTTGCCCGTTTGTCCTCWAMTTCCAGGATCAWCAACAACCAGCACCGGACCATGCAAAACCTGCACAACTCCTGCTCAAGGAACCTCTATRYKTCCCTCATGTTGCTGTACAAAACCTACGGACGGAAACTGCACCTGTATTCCCATCCCATCATCTTGGGCTTTCGCAAAATACCTATGGGAGTSGGCCTCAGYCCGTTTCTCTTGGCTCAGTTTACTAGTGCCATTTGTTCAGTGGTTCGTAGGGCTTTCCCCCACTGTCTGGCTTTCAGTTATATGGATGATGTGGTATTGGGGGCCAAGTCTGTACAACATCTTGAGTCCCTTTATGCCGCTGTTACCAATTTYCTTTTGTCTTTGGGTATACAYTTAAACCCTCACAAAACAAAACGATGGGGATATTCCCTTAACTTCATGGGATATGTAATTGGGAGTTGGGGCACATTGCCACAGGAACATATTGTACAAAAAATCAAAATGTGTTTTMGGAAACTTCCTGTAAACAGGCCTATTGATTGGAAAGTATGTCAACGAATTGTGGGTCTTTTGGGATTTGCCGCCCCTTTCACGCAATGTGGATATCCTGCTTTRATGCCTTTATATGCATGTATACAAGCAAAGCAGGCTTTTACTTTCTCGCCAACTTACAAGGCCTTTCTAAGTAAACAGTATCTGCACCTTTACCCCGTTGCTCGGCAACGGCCTGGTCTGTGCCAAGTGTTTGCTGACGCAACCCCCACTGGTTGGGGCTTGGCCATAGGCCWTCAGCGCCTGCGGGGAACCTTTGTGTCTCCTCTGCCGATCCATACTGCGGAACTCCTAGCCGCTTGTTTTGCTCGCAGCAGGTCTGGGGCGAAACTCATCGGGACTGACAATTCTGTCGTGCTCTCCCGCAAATATACTTCATTTCCATGGCTGCTAGGCTGTGCTGCCAACTGGATCCTGCGCGGGACGTCCTTTGTTTACGTCCCGTCGGCGCTGAATCCCGCGGACGACCCCTCCCGGGGCCGTTTGGGGCTCTACCGCCCGCTTCTCCGCCTGTTGTACCGCCCAACCACGGGGCGCACCTCTCTTTACGCGGACTCCCCGTCTGTGCCTTCTCATCTRCCGGACCGTGTGCACTTCGCTTCACCTCTGCACGTCGCATGGAGACCACCGTGAACGCCCACCGGAACCTGCCTAAGGTCTTGCATAAGAGGACTCTTGGACTTTCGGCAATGTCAACGACCGACCTTGAGGCATACTTCAAAGACTGTGTGTTTAMTGAGTGGGAGGAGTTGGGGGAGGAGAKTAGGTTAAAGGTCTTTGTACTAGGAGGCTGTAGGCATAAATTGGTGTGTTCACCAGCACCATGCAAC
>1.1_|ref_HBVB|_bc_3
NNNNNNNNNNNNNNNNNNNNNNNNNNNNNNNNNNNNNNNNNNNNNNNNNNNNNNNNNNNNNNNNNNNNNNNNNNNNNNNNNNNNNNNNNNNNNNGTATAAAGAATTTGGAGCTTCTGTGGAGNTACTCTCTTTTTTGCCTTCTGACTTCTTTCCTTCTATTCGAGATCTCCTCGACACCGCCTCTGCTCTGTATCGGGAGGCCTTAGAGTCTCCGGAACATTGTTCACCTCACCATACGGCACTCAGGCAAGCTATACTGTGTTGGGGTGANTTGATGAATCTAGCCACCTGGGTGGGAAGTAATTTGGAAGATCCAGCATCTAGGGAATTAGTAGTCAGCTATGTCAACGTTAATATGGGNCTAAAAATCAGACAACTATTGTGGTTTCACATTTCCTGTCTTACCTTTGGGAGAGAMACTGTTCTTGAATATTTGGTGTCTTTTGGAGTGTGGATTCGCACTCCTCCTGCCTATAGACCACNAAATGCCCCTATCTTATCAACACTTCCGGAAACTACTGTTGTTAGACGAAGAGGCAGGTCCCCTAGAAGAAGAACTCCCTCGCCTCGCAGACGAAGGTCTCAATCGCCGCGTCGCAGAAGATCTCAATCTCGGGAATCTCAATGTTAGTATTCCTTGGACACATAANGTGGGAAACTTNACNGGGCTTTATTCTTCTACGGTACCTTGCTTTAATCCNAAATGGCAAACTCCTTCTTTCCCTGACATTCATTTGCAGGAGGACATTGTTGATAGATGTAAGNAATTTGTGGGGCCCCTTACAGTAAATGAAAACAGGAGACTAAAATTAATTATGCCTGCTAGGTTTTATCCCAATGTTACTAAATATTTGCCCTTNNNNNNNNNNNNNNNNNNTTATTATCCAGATCATGTAGTTAATCATTACTTCCAGACGAGACATTATTTACACACTCTTTGGAAGGCGGGTATCYTATATAAAAGAGAGTCCACACGTAGCGCCTCATTTTGCGGGTCACCATATTCTTGGGAACAAGATCTACAGCATGGGAGGTTGGTCTTCCAAACCTCGAAAAGGCATGGGGACAAATCTTTCTGTCCCCAATCCCCTGGGATTCTTTCCMGATCATCAGTTGGACCCTGCATTCAAAGCCAACTCASAAAATCCAGATTGGGACCTCAACCCGCACAAGGACAACTGGCCGGACGCCAACAAGGTGGGAGTGGGAGCATTCGGGCCAGGGTTCACCCCTCCCCACGGGGGATTGTTGGGGTGGARCCCTCAGGCTCAGGGCATACTCACAACTGTGCCAGCAGCTCCTCCTCCTGCCTCCACCANTCGGCAGTCAGGAAGGCAGCCTACTCCCTTATCTCCACCTCTAAGGGACACTCATCCTCAGGCCATGCAGTGGAACTCCACCACTTTCCACCAAACTCTTCAAGATCCCAGAGTCAGGGCTCTGTACTTTCCTGCTGGTGGCTCCAGTTCAGGAACAGTGAGCCCTGCTCAGAATACTGTCTCTGCCATATCGTCAATCTTATCGAAGACTGGGGACCCTGTACCGAATATGGAGAACATCGCATCAGGACTCCTAGGACCCCTGCTCGTGTTACAGGCGGGGTTTTTCTTGTTGACAAAAATCCTCACAATACCACAGAGTCTAGACTCGTGGTGGACTTCTCTCAATTTTCTAGGGGGAAMACCCGTGTGTCTTGGCCAAAATTCGCAGTCCCAAATCTCCAGTCACTCACYAACCTGTTGTCCTCCAATTTGTCCTGGTTATCGCTGGATGTGTCTGCGGCGTTTTATCATCTTCCTYTGCATCCTGCTGCTATGCCTCATCTTCTTGTTGGTTCTTCTGGACTATCRAGGTATGTTGCCCGTTTGTCCTCWAMTTCCAGGATCAWCAACAACCAGCACCGGACCATGCAAAACCTGCACAACTCCTGCTCAAGGAACCTCTATRYKTCCCTCATGTTGCTGTACAAAACCTACGGACGGAAACTGCACCTGTATTCCCATCCCATCATCTTGGGCTTTCGCAAAATACCTATGGGAGTSGGCCTCAGYCCGTTTCTCTTGGCTCAGTTTACTAGTGCCATTTGTTCAGTGGTTCGTAGGGCTTTCCCCCACTGTCTGGCTTTCAGTTATATGGATGATGTGGTATTGGGGGCCAAGTCTGTACAACATCTTGAGTCCCTTTATGCCGCTGTTACCAATTTYCTTTTGTCTTTGGGTATACAYTTAAACCCTCACAAAACAAAACGATGGGGATATTCCCTTAACTTCATGGGATATGTAATTGGGAGTTGGGGCACATTGCCACAGGAACATATTGTACAAAAAATCAAAATGTGTTTTMGGAAACTTCCTGTAAACAGGCCTATTGATTGGAAAGTATGTCAACGAATTGTGGGTCTTTTGGGTTTTGCCGCCCCTTTCACGCAATGTGGATATCCTGCTTTAATGCCTTTATATGCATGTATACAAGCAAAGCAGGCTTTTACTTTCTCGCCAACTTACAAGGCCTTTCTAAGTAAACAGTATCTGCACCTTTACCCCGTTGCTCGGCAACGGCCTGGTCTGTGCCAAGTGTTTGCTGACGCAACCCCCACTGGTTGGGGCTTGGCCATAGGCCWTCAGCGCCTGCGGGGAACCTTTGTGTCTCCTCTGCCGATCCATACTGCGGAACTCCTAGCCGCTTGTTTTGCTCGCAGCAGGTCTGGGGCGAAACTCATCGGGACTGACAATTCTGTCGTGCTCTCCCGCAAATATACTTCATTTCCATGGCTGCTAGGCTGTGCTGCCAACTGGATCCTGCGCGGGACGTCCTTTGTTTACGTCCCGTCGGCGCTGAATCCCGCGGACGACCCCTCCCGGGGCCGTTTGGGGCTCTACCGCCCGCTTCTCCGCCTGTTGTACCGCCCAACCACGGGGCGCACCTCTCTTTACGCGGACTCCCCGTCTGTGCCTTCTCATCTRCCGGACCGTGTGCACTTCGCTTCACCTCTGCACGTCGCATGGAGACCACCGTGAACGCCCACCGGAACCTGCCTAAGGTCTTGCATAAGAGGACTCTTGGACTTTCGGCAATGTCAACGACCGACCTTGAGGCATACTTCAAAGACTGTGTGTTTAMTGAGTGGGAGGAGTTGGGGGAGGAGAKTAGGTTAAAGGTCTTTGTACTAGGANNNNNNNNNNNNNNNNNNNNNNNNNNNNNNNNNNNNNNNNNN
>1.1_|ref_HBVB|_bc_4
NNNNNNNNNNNNNNNNNNNNNNNNNNNNNNNNNNNNNNNNNNNNNNNNNNNNNNNNNNNNNNNNNNNNNNNNNNNNNNNNNNNNNNNNNNNNNNNNNNNNNNNNNNNNNNNNNNNNGTGGAGTTACTCTCTTTTTTGCCTTCTGACTTCTTTCCTTCTATTCGAGATCTCCTCGACACCGCCTCTGCTCTGTATCGGGAGGCCTTAGAGTCTCCNGAACATTGTTCACCTCACCATACGGCACTCAGGCAAGCTATACTGTGTTGGGGTGAGTTGATGAATCTAGCCACCTGGGTGGGAAGTAATTTGGAAGATCCAGCATCTAGGGAATTAGTAGTCAGCTATGTCAACGTTAATANGGGCCTAAAAATCAGACAACTATTGTGGTNTCACATNTCCTGNCTTACCTTTGGGAGAGAAACTGTNCTTGAATATTTGGTGTCTTTTGGAGTGTGGATTCGCACTCCTCCTGCCTATAGACCACCAAATGNCCCTATCTTATCAACACTTCCGGAAACTACTGTTGTTAGACGAAGAGGCAGGTCCCCTAGAAGAAGAACTCCCTCGCCTCGCAGACGAAGGTCTCAATCGCCGCGTCGCAGAAGATCTCAATCTCGGGAATCTCAATGTTAGTATTCCTTGGACACATAAGGTGGGAAACTTTACGGGGCTTTATTCTTCTACGGTACCTTGCTTTAATCCTAAATGGCAAACTCCTTCTTTCCCNGACATTCATTTGCAGGAGGACATTGTTGATAGATGTAAGCAATTTGTGGGGCCCCTTACAGTAAATGAAAACAGGAGACTAAAATTAATTATGCCTGCTAGGTTTTATNNNNNNNNNNNNNNNNNNNNNNNNNNNNNNNNNNNGATCAAACCTTATTATCCAGATCATGTAGTTAATCATTACTTCCAGACGAGACATTATTTACACACTCTTTGGNAGGCGGGTATCTTATATAAAAGAGAGTCCACACGTAGCGCCTCATTTTGCGGGTCACCATATTCTTGGGAACAAGATCTACAGCATGGGAGGTTGGTCTTCCAAACCTCGAAAAGGCATGGGGACAAATCTTTCTGTCCCCAATCCCCTGGGATTCTTTCCMGATCATCAGTTGGACCCTGCATTCAAAGCCAACTCASAAAATCCAGATTGGGACCTCAACCCGCACAAGGACAACTGGCCGGACGCCAACAAGGTGGGAGTGGGAGCATTCGGGCCAGGGTTCACCCCTCCCCACGGGGGATTGTTGGGGTGGAGCCCTCAGGCTCAGGGCATACTCACAACTGTGCCAGCAGCTCCTCCTCCNGCCTCCACCAATCGGCAGTCAGGAAGGCAGCCTACTCCCTTATCTCCACCTCTAAGGGACACTCATCCTCAGGCCATGCAGTGGAACTCCACCACTTTCCACCAAACTCTTCAAGATCCCAGAGTCAGGGCTCTGTACTTTCCTGCTGGTGGCTCCAGTTCAGGAACAGTGAGCCCTGCTCAGAATACTGTCTCTGCCATATCGTCAATCTTATCGAAGACTGGGGACCCTGTACCGAATATGGAGAACATCGCATCAGGACTCCTAGGACCCCTGCTCGTGTTACAGGCGGGGGTTTTTTTGTTGACAAAAATCCTCACAATACCACAGAGTCTAGACTCGTGGTGGACTTCTCTCAATTTTCTAGGGGGAAMACCCGTGTGTCTTGGCCAAAATTCGCAGTCCCAAATCTCCAGTCACTCACYAACCTGTTGTCCTCCAATTTGTCCTGGTTATCGCTGGATGTGTCTGCGGCGTTTTATCATCTTCCTYTGCATCCTGCTGCTATGCCTCATCTTCTTGTTGGTTCTTCTGGACTATCRAGGTATGTTGCCCGTTTGTCCTCWAMTTCCAGGATCAWCAACAACCAGCACCGGACCATGCAAAACCTGCACAACTCCTGCTCAAGGAACCTCTATRYKTCCCTCATGTTGCTGTACAAAACCTACGGACGGAAACTGCACCTGTATTCCCATCCCATCATCTTGGGCTTTCGCAAAATACCTATGGGAGTSGGCCTCAGYCCGTTTCTCTTGGCTCAGTTTACTAGTGCCATTTGTTCAGTGGTTCGTAGGGCTTTCCCCCACTGTCTGGCTTTCAGTTATATGGATGATGTGGTATTGGGGGCCAAGTCTGTACAACATCTTGAGTCCCTTTATGCCGCTGTTACCAATTTYCTTTTGTCTTTGGGTATACAYTTAAACCCTCACAAAACAAAACGATGGGGATATTCCCTTAACTTCATGGGATATGTAATTGGGAGTTGGGGCACATTGCCACAGGAACATATTGTACAAAAAATCAAAATGTGTTTTMGGAAACTTCCTGTAAACAGGCCTATTGATTGGAAAGTATGTCAACGAATTGTGGGTCTTTTGGGATTTGCCGCCCCTTTCACGCAATGTGGATATCCTGCTTTAATGCCTTTATATGCATGTATACAAGCAAAGCAGGCTTTTACTTTCTCGCCAACTTACAAGGCCTTTCTAAGTAAACAGTATCTGCACCTTTACCCCGTTGCTCGGCAACGGCCTGGTCTGTGCCAAGTGTTTGCTGACGCAACCCCCACTGGTTGGGGCTTGGCCATAGGCCWTCAGCGCCTGCGGGGAACCTTTGTGTCTCCTCTGCCGATCCATACTGCGGAACTCCTAGCCGCTTGTTTTGCTCGCAGCAGGTCTGGGGCGAAACTCATCGGGACTGACAATTCTGTCGTGCTCTCCCGCAAATATACTTCANTTCCATGGCTGCTAGGCTGTGNTGCCAACTGGATCCTGCGCGNNNNNNNNNNNGTTTACGTCCCGTCGGCGCTGAATCCCGCGGACGACCCCTCCCGGGGCCGCTTGGGGCTCTACCGCCCGCTTCTCCGCCTGTTGTACCGTCCAACCACGGGGCGCACCTCTCTTTACGCGGACTCCCCGTCTGTGCCTTCTCATCTRCCGGACCGTGTGCACTTCGCTTCACCTCTGCACGTCGCATGGAGACCACCGTGAACGCCCACCGGAACCTGCCTAAGGTCTTGCATAAGAGGACTCTTGGACTTTCGGCAATGTCAACGACCGACCTTGAGGCATACTTCAAAGACTGTGTGTTTAMTGAGTGGGAGGAGTTGGGGGAGGAGATTAGGTTAAAGGTCTTTGTACTAGGAGGNTGTAGGCATAAATTGGTGTGTTNACCAGCACCATGCNNN
>1.1_|ref_HBVB|_bc_5
NNNNNNNNNNNNNNNNNNNNNNNNNNNNNNNNNNNNNNNNNNNNNNNNNNNNNNNNNNNNNNNNNNNNNNNNNNNNNNNNNNNNNNNNNNNNNNNNNNNNNNNNNNNNNNNNNNNNNNNNNNNNACTCTCTTTTTTGCCTTCTGACTTCTTTCCTTCTATTCGAGATCTCCTCGACACCGCCTCTGCTCTGTATCGGGAGGCCTTAGAGTCTCCGGAACATTGTTCACCTCACCATACGGCACTCAGGCAAGCTATACTGTGTTGGGGTGAGTTGATGAATCTAGCCACCTGGGTGGGAAGTAATTTGGAAGATCCAGCATCTAGGNAATTAGTAGTCAGNTATGTCAANGTTAATATGGGCCTAAAAATCAGACAACTATTGTGGTTTCACATTTCCTGTCTTACCTTTGGGAGAGAAACTGTTCTTGAATATTTGGTGTCTTTNGGAGTGTGGATTCGCACTCCTCCTGCCTATAGACCACCAAATGCCCCTATCTTATCAACACTTCCGGAAACTACTGTTGTTAGACGAAGAGGCAGGTCCCCTAGAAGAAGAACTCCCTCGCCTCGCAGACGANGGTCTCAATCGCCGCGTCGCAGAAGATCTCAATCTCGGGAATCTCAATGTTAGTATTCCTTGGACACATAAGGTNNNNNNNNNNNNNNNNNNNNNNNNNNNNNNNNNNNNNNNNNNNNNNNNNNAATGGCAAACTCCTTCTTTCCCTGACATTCATTTGCAGGAGGACATTGTTGATAGATGTAAGCAATTTGTGGGGCCCCTTACAGTAAATGAAAACAGGAGACTAAAATTNATTATGCCTGCTANNNNNNNNNNNNNNNNNNNNNNNNNNNNNNNNNNNNNNNNNNNNNNNNNNNNNNNNNNNNNNNNNNNNNNNNNNNNNNNNNNNNNNNNNNNNNNNNNNNNNNNNNNNNNNNNNNNNNNNNNNNNNNNNNNNNNNNNNNNNNNNNNNNNNNNNNNNNNNNNNNNNNNNNNNNNNNNNNNNNNNNNNNNNCAAGATCTACAGCATGGGAGGTTGGTCTTCCAAACCTCGAAAAGGCANGGGGACAAATCTTTCTGTCCCCAATCCCCTGGGATTCTTTCCCGATCATCAGTTGGACCCTGCATTCAAAGCCAACTCAGAAANTCCAGATTGGGACCTCAACCCGCACAAGGACAACTGGCCGGACGCCANCAAGGTGGGAGTGGGAGCATTCGGGCCAGGGTTCNCCCCTCCCCACGGGGGATTGTTGGGGTGGAGCCCTCAGGCTCAGGGCATACTCACAACTGTGCCAGCAGCTCCTCNNNNNNNNNNNNNNNNNNNNNNNNNNNNNNNNNNNNNNNNNCCCTTATCTCCACCTCTAAGGGACACTCATCCTCAGGCCATGCAGTGGAACTCCACCACTTTCCACCAAACTCTTCAAGATCCCAGAGTCAGGGCTCTGTACTTTCCTGCTGGTGGCTCCAGTTCAGGAACAGTGAGCCCTGCTCAGAATACTGTCTCTGCCATATCGTCAATCTTATCGAAGACTGGGGACCCTGTACCGAATATGGAGAACATCGCATCAGGACTCCTAGGACCCCTGCTCGTGTTACAGGCGGGGGTTTTCTTNTTNNNAAAAANNCNCACAATACCACAGAGTCTAGACTCGTGGTGGACTTCTCTCAATTTTCTAGGGGGAAMACCCGTGTGTCTTGGCCAAAATTCGCAGTCCCAAATCTCCAGTCACTCACYAACCTGTTGTCCTCCAATTTGTCCTGGTTATCGCTGGATGTGTCTGCGGCGTTTTATCATCTTCCTYTGCATCCTGCTGCTATGCCTCATCTTCTTGTTGGTTCTTCTGGACTATCRAGGTATGTTGCCCGTTTGTCCTCWAMTTCCAGGATCAWCAACAACCAGCACCGGACCATGCAAAACCTGCACAACTCCTGCTCAAGGAACCTCTATRTTTCCCTCATGTTGCTGTACAAAACCTACGGACGGAAACTGCACCTGTATTCCCATCCCATCATCTTGGGCTTTCGCAAAATACCTATGGGAGTSGGCCTCAGTCCGTTTCTCTTGGCTCAGTTTACTAGTGCCATTTGTTCAGTGGTTCGTAGGGCTTTCCCCCACTGTCTGGCTTTCAGTTATATGGATGATGTGGTATTGGGGGCCAAGTCTGTACAACATCTTGAGTCCCTTTATGCCGCTGTTACCAATTTTCTTTTGTCTTTGGGTATACAYTTAAACCCTCACAAAACAAAACGATGGGGATATTCCCTTAACTTCATGGGATATGTAATTGGGAGTTGGGGCNCATTGCCACAGGAACATATTGTACAAAAAATCAAAATGTGTTTTAGGAAACTTCCTGTAAACAGGCCTATTGATTGGAAAGTATGTCAACGAATTGTGGGTCTTTTGGGATTTGCCGCCCCTTTCACGCANNNNNNNNNNNNNNNNNNNNNNNCTTTATATGCATGTATACANGCAAAGCAGGCTTTTACTTTCTCGCCAACTTACAAGGCCTTTCTAAGTAAACAGTATCTGCACCTTTACCCCGTTGCTCGGCAACGGCCTGGTCTGTGCCAAGTGTTTGCTGACGCAACCCCCACTGGTTGGGGCTTGGCCATAGGCCWTCAGCGCCTGCGGGGAACCTTTGTGTCTCCTCTGCCGATCCATACTGCGGAACTCCTAGCCGCTTGTTTTGCTCGCAGCAGGTCTGGGGCGAAACTCATCGGGACTGACAATTCTGTCGTGCTCTCCCGCAAATATNCTTCATTTCCATGGCTGCTAGGCTNTGCTGCCANCNNNNNNNNNNNNNNGACGTCCTTTGTTTACGTCCCGTCGGCGCTGAATCCCGCGGANGACCCCTNNCNGGGCCGTTTGGGGCTCTACCGCCCGCTTCTCCGCCTGTTGTACCGTCCGACCACGGGGCGCACCTCTCTTTACGCGGACTCCCCGTCTGTGCCTTCTCATCTRCCGGACCGTGTGCACTTCGCTTCACCTCTGCACGTCGCATGGAGACCACCGTGAACGCCCACCGGAACCTGCCTAAGGTCTTGCATAAGAGGACTCTTGGACTTTCGGCAATGTCAACGACCGACCTTGAGGCATACTTCAAAGACTGTGTGTTTAMTGAGTGGGAGGAGTTGGGGGAGGAGATTAGGTNAAAGGTNNTTGTACTAGGAGGCTGTAGGCATAAATTGGTGTGTTCACCAGCACCATGCAAN
>1.1_|ref_HBVB|_bc_10
NNNNNNNNNNNNNNNNNNNNNNNNNNNNNNNNNNNNNNNNNNNNNNNNNNNNNNNNNNNNNNNNNNNNNNNNNNNNNNNNNNNNNNNNNNNNNNNNNNNNNNNNNNNNNNNNNNNNNNNNNNNNNNNNNNNNNNNNNNNNNNNNNNNNNNNNNNNNNNNNNNNNNNNNNNNNNNNNNNNNNNNNNNNNNNNNNNNNNNNNGCCTTAGAGTCTCCGGAACATTGTTCNCCTCACCATACGGCACTCAGGCAAGCTATACTGTGTTGGGGTGAGTTGATGAATCTANCCACCTGGGTGGGANGTANTTTGGAAGNTCCAGCATCTAGGGAATTAGTAGTCAGCTATGTCAACGNNNNNNNNNNNNNNNNNNNNNNNNNNNNNNNNNNNNNNNNNNNNNNNNNNNNNNNNNNNNNNNNNNNNNNNNNTCTTGAATATTTGGTGTCTTTTGGAGTGTGGATTCGCACTCCTCCTGCCTATAGACCACCAAATGCCCCTATCTTATCAACACTTCCGGAAACTACTGTTGTTAGANNNNNNNNNNNGTCCCCTAGAAGAAGAACTCCCTCGCCTCGCAGACGAAGGTCTCAATCGCCGCGTCGCAGAAGNNNNNNNNNNNNNNNNNNNNNNNNNNNNNNNNNNNNNNNNNNNNNNNNNNNNNNNNNNNNNNNNNNNNNNNNNNNNNNNNNNNNNNNNNNNNNNNNNNNNNNNNNNNNNNNNNNNNNNNNNNNACATTCANTTGCAGGAGGACATNNNNNNNNNNNNNNNNNNNNNNNNNNNNNCCCTTACAGTAAATGAAAACAGGAGACTAAAATTANNNNNNNNNNNNNNNNNNNNNNNNNNNNNNNNNNNNNNNNNNNNNNNNNNNNNNNGGATCAAACCTTATTATCCAGATCATGTAGTTAATCATTACTTCCAGANNNNACATTATTTACACACTCTTTGGAAGGCGGGTATCTTATATAAAAGAGAGTCCACACGTAGCGCCTCATTTTGCGGGTCACCATATTCTTGGGAACAAGATCTACAGCATGGGAGGTTGGTCTTCCAAACCTCGAAAAGGCATGGGGACAAATCTTTCTGTCCCCAATCCCCTGGGATTCTTTCCCGATCATCAGTTGGACCCTGCATTCAAAGCCAACTCAGAAAATCCAGATTGGGACCNNNNNNNNNNNNNNNNNNNNNNNNNNNNNNCCAACAAGGTGGGAGTGGGAGCATTCGGGCCAGGGTTCACCCCTCCCCACGGGGGATTGTTGGGGTGGAGCCCTCAGGCTCAGGGCATACTCACAACTGTGCCAGCAGCTCCTCNNNNNNNNNNNNNNNNNNNNNNNNNNNNNNNNNNNNNNNNNNCCTTATCTCCACCTCTAAGGGACACTCATCCTCAGGCCATGCAGTGGAACTCCACCACTTTCCACCAAACTCTTCAAGATCCCAGAGTCAGGGCTCTGTACTTTCCTGCTGGTGGCTCCAGTTCAGGAACAGTGAGCCCTGCTCAGAATACTGTCTCTGCCATATCGTCAATCTTATCGAAGACTGGGGACCCTGTACCGAATATGGAGAACATCGCATCAGGACTCCTAGGACCCCTGCTCGTGTTACAGGCGGGGGTTTTTTTGTTGACAAAAAACCTCACAATACCACAGAGTCTAGACTCGTGGTGGACTTCTCTCAATTTTCTAGGGGGAAMACCCGTGTGTCTTGGCCAAAATTCGCAGTCCCAAATCTCCAGTCACTCACYAACCTGTTGTCCTCCAATTTGTCCTGGTTATCGCTGGATGTGTCTGCGGCGTTTTATCATCTTCCTYTGCATCCTGCTGCTATGCCTCATCTTCTTGTTGGTTCTTCTGGACTATCRAGGTATGTTGCCCGTTTGTCCTCWAMTTCCAGGATCATCAACAACCAGCACCGGACCATGCAAANCCTGCACAACTCCTGCTCAAGGAACCTCTATGTTTCCCTCATGTTGCTGTACAAAACCTACGGACGGAAACTGCACCTGTATTCCCATCCCATCATCTTGGGCTTTCGCAAAATACCTATGGGAGTSGGCCTCAGYCCGTTTCTCTTGGCTCAGTTTACTAGTGCCATTTGTTCAGTGGTTCGTAGGGCTTTCCCCCACTGTCTGGCTTTCAGTTATATGGATGATGTGGTATTGGGGGCCAAGTCTGTACAACATCTTGAGTCCCTTTATNCCGCTGTTACCAATTTYCTTTTGTCTTTGGGTATACAYTTGAACCCTCACAAAACAAAAAGATGGGGATATTCCCTTAACTTCATGGGATATGTAATTGGGAGTTGGGGCACATTGCCACAGGANCATATTGTACAAAAAATCNAAATGTGTTTTAGGAAACTTCCTGTAAACAGGCCTATTGATTGGAAAGTATGTCAACGAATTGTGGGTCTTTTGGGATTTGCCGCCCCTTTCACGCAATNTGGATATCCTGCTTTAATGCCTTTATATGCATGTATACAAGCAAAGCAGGCTTTTACTTTCTCGCCAACTTACAAGGCCTTTCTAAGTAAACAGTATCTGCACCTTTACCCCGTTGCTCGGCAACGGCCTGGTCTGTGCCAAGTGTTTGCTGACGCAACCCCCACTGGTTGGGGCTTGGCCATAGGCCWTCAGCGCCTGCGGGGAACCTTTGTGTCTCCTCTGCCGATCCATACTGCGGAACTCCTAGCCGCTTGTTTTGCTCGCAGCAGGTCTGGGGCGAAACTCATCGGGACTGACAATTCTGTCGTGCTCTCCCGCAAATATACTTCATTTCCATGGCTGCTAGGCTGTGCTGCCAACTGGATCCTGCGNNNNNNGTCCTTTGTTTACGTCCCGTCGGCGCTGAATCCCGCGGACGACCCCTCCCGGGGNCGTTTGGGGCTCTACCGCCCGCTTCTCCGCCTGTTGTACCGTCCGACCACGGGGCGCACCTCTCTTTACGCGGACTCCCCGTCTGTGCCTTCTCATCTRCCGGACCGTGTGCACTTCGCTTCACCTCTGCACGTCGCATGGAGACCACCGTGAACGCCCACCGGAACCTGCCCAAGGTCTTGCATAAGAGGACTCTTGGACTTTCGGCAATGTCAACGACCGACCTTGAGGCATACTTCAAAGACTGTGTGTTTAMTGAGTGGGAGGAGTTGGGGGAGGAGAKTAGGTTAANGNTCTNTGTACTANN-------------------------------------------
>1.1_|ref_HBVB|__0
NNNNNNNNNNNNNNNNNNNNNNNNNNNNNNNNNNNNNNNNNNNNNNNNNNNNNNNNNNNNNNNNNGGGTGGCTTTGGGGCATGGACATTGACCCGTATAAAGAATTTGGAGCTTCTGTGGAGTTACTCTCTTTTTTGCCTTCTGACTTCTTTCCTTCTATTCGAGATCTCCTCGACACCGCCTCTGCTCTGTATCGGGAGGCCTTAGAGTCTCCGGAACATTGTTCACCTCACCATACGGCACTCAGGCAAGCTATACTGTGTTGGGGTGAGTTGATGAATCTAGCCACCTGGGTGGGAAGTAATTTGGAAGATCCAGCATCTAGGGAATTAGTMGTCAGCTATGTCAACGTTAATATGGGCMTAAAAATCAGACAACTATTGTGGTTTCACATTTCCTGTCTTACCTTTGGGARAGAMACTGTTCTTGAATATTTGGTGTCTTTTGGAGTGTGGATTCGCACNCCTCCNGCCTATAGACCACAAAATGCCCCTATCTTATCAACACTTCCGGAAACTACTGTTGTTAGACGAAGAGGCAGGTCCCCTAGAAGAAGAACTCCCTCGCCTCGCAGACGAAGGTCTCAATCGCCGCGTCGCAGAAGATCTCAATCTCGGGAATCTCAATGTTAGTATTCCTTGGACACATAAGGTGGGAAACTTTACGGGGCTTTATTCTTCTACGGTACCTTGCTTTAATCCTAAWTGGCAAACTCCTTCTTTCCCTGACATTCATTTGCAGGAGGACATTGTTGATAGATGTAAACAMTTTGTGGGGCCCCTTACAGTAAATGAAAACAGGAGACTAAAATTAATTATGCCTGCTAGGTTTTATCCCAATGTTACTAAATATTTGCCCTTAGATAAAGGGATCAAACCTTATTATCCAGATCATGTAGTTAATCATTACTTCCAGACGAGACATTATTTACAYACTCTTTGGAAGGCGGGTATCYTATATAAAAGAGAGTCCACACGTAGCGCCTCATTTTGCGGGTCACCATATTCTTGGGAACAAGATCTACAGCATGGGAGGTTGGTCTTCCAAACCTCGAAAAGGCATGGGGACAAATCTTTCTGTCCCCAATCCCCTGGGATTCTTTCCMGATCATCAGTTGGACCCTGCATTCAAAGCCAACTCASAAAATCCAGATTGGGACCTCAACCCGCACAAGGACAACTGGCCGGACGCCAACAAGGTGGGAGTGGGAGCATTCGGGCCAGGGTTCACCCCTCCCCACGGGGGATTGTTGGGGTGGARCCCTCAGGCTCAGGGCATACTCACAACTGTGCCAGCAGCTCCTCCTCCNGCCTCCACCAATCGGCAGTCAGGAAGGCAGCCTACTCCCTTATCTCCACCTCTAAGGGACACTCATCCTCAGGCCATGCAGTGGAACTCCACCACTTTCCACCAAACTCTTCAAGATCCCAGAGTCAGGGCTCTGTACTTTCCTGCTGGTGGCTCCAGTTCAGGAACAGTGAGCCCTGCTCAGAATACTGTCTCTGCCATATCGTCAATCTTATCGAAGACTGGGGACCCTGTACCGAATATGGAGAACATCGCATCAGGACTCCTAGGACCCCTGCTCGTGTTACAGGCGGGGTTTTTCTTGTTGACAAAAATCCTCACAATACCACAGAGTCTAGACTCGTGGTGGACTTCTCTCAATTTTCTAGGGGGAAMACCCGTGTGTCTTGGCCAAAATTCGCAGTCCCAAATCTCCAGTCACTCACYAACCTGTTGTCCTCCAATTTGTCCTGGTTATCGCTGGATGTGTCTGCGGCGTTTTATCATCTTCCTYTGCATCCTGCTGCTATGCCTCATCTTCTTGTTGGTTCTTCTGGACTATCRAGGTATGTTGCCCGTTTGTCCTCWAMTTCCAGGATCAWCAACAACCAGCACCGGACCATGCAAAACCTGCACAACTCCTGCTCAAGGAACCTCTATRYKTCCCTCATGTTGCTGTACAAAACCTACGGACGGAAACTGCACCTGTATTCCCATCCCATCATCTTGGGCTTTCGCAAAATACCTATGGGAGTSGGCCTCAGYCCGTTTCTCTTGGCTCAGTTTACTAGTGCCATTTGTTCAGTGGTTCGTAGGGCTTTCCCCCACTGTCTGGCTTTCAGTTATATGGATGATGTGGTATTGGGGGCCAAGTCTGTACAACATCTTGAGTCCCTTTATGCCGCTGTTACCAATTTYCTTTTGTCTTTGGGTATACAYTTAAACCCTCACAAAACAAAACGATGGGGATATTCCCTTAACTTCATGGGATATGTAATTGGGAGTTGGGGCACATTGCCACAGGAACATATTGTACAAAAAATCAAAATGTGTTTTMGGAAACTTCCTGTAAACAGGCCTATTGATTGGAAAGTATGTCAACGAATTGTGGGTCTTTTGGGATTTGCCGCCCCTTTCACGCAATGTGGATATCCTGCTTTRATGCCTTTATATGCATGTATACAAGCAAAGCAGGCTTTTACTTTCTCGCCAACTTACAAGGCCTTTCTAAGTAAACAGTATCTGCACCTTTACCCCGTTGCTCGGCAACGGCCTGGTCTGTGCCAAGTGTTTGCTGACGCAACCCCCACTGGTTGGGGCTTGGCCATAGGCCWTCAGCGCCTGCGGGGAACCTTTGTGTCTCCTCTGCCGATCCATACTGCGGAACTCCTAGCCGCTTGTTTTGCTCGCAGCAGGTCTGGGGCGAAACTCATCGGGACTGACAATTCTGTCGTGCTCTCCCGCAAATATACTTCATTTCCATGGCTGCTAGGCTGTGCTGCCAACTGGATCCTGCGCGGGACGTCCTTTGTTTACGTCCCGTCGGCGCTGAATCCCGCGGACGACCCCTCCCGGGGCCGTTTGGGGCTCTACCGCCCGCTTCTCCGCCTGTTGTACCGCCCAACCACGGGGCGCACCTCTCTTTACGCGGACTCCCCGTCTGTGCCTTCTCATCTRCCGGACCGTGTGCACTTCGCTTCACCTCTGCACGTCGCATGGAGACCACCGTGAACGCCCACCGGAACCTGCCTAAGGTCTTGCATAAGAGGACTCTTGGACTTTCGGCAATGTCAACGACCGACCTTGAGGCATACTTCAAAGACTGTGTGTTTAMTGAGTGGGAGGAGTTGGGGGAGGAGAKTAGGTTAAAGGTCTTTGTACTAGGAGGCTGTANNNNNNNNNNNNNNNNNNNNNNNNNNNNNNNNNNN
>1.1_|ref_HBVB|_bc_6
NNNNNNNNNNNNNNNNNNNNNNNNNNNNNNNNNNNNNNNNNNNNNNNNNNNNNNNNNNNNNNNNNNNNNNNCTTTGGGGCATGGACATTGACCCGTATAAAGAATTTGGAGCTTCTGTGGAGTTACTCTCTTTTTTGCCTMMTGACTTCTTTCCTTCTATTCGAGATCTCCTCGACACCGCCTCTGCTCTGTATCGGGAGGCCTTAGAGTCTCCGGAACATTGTTCACCTCACCATACGGCACTCAGGCAAGCTATACTGTGTTGGGGTGAGTTGATGAATCTAGCCACCTGGGTGGGAAGTAATTTGGAAGATCCAGCATCTAGGGAATTAGTMGTCAGCTATGTCAACGTTAATATGGGCMTAAAAATCAGACAACTATTGTGGTTTCACATTTCCTGTCTTACCTTTGGGARAGAMACTGTTCTTGAATATTTGGTGTCTTTTGGAGTGTGGATTCGCACTCCTCCTGCCTATAGACCAYCAAATGCCCCTATCTTATCAACACTTCCGGAAACTACTGTTGTTAGACGAAGAGGCAGGTCCCCTAGAAGAAGAACTCCCTCGCCTCGCAGACGAAGGTCTCAATCGCCGCGTCGCAGAAGATCTCAATCTCGGGAATCTCAATGTTAGTATTCCTTGGACACATAAGGTGGGAAACTTTACGGGGCTTTATTCTTCTACGGTACCTTGCTTTAATCCTAAWTGGCAAACTCCTTCTTTCCCTGACATTCATTTGCAGGAGGACATTGTTGATAGATGTAAGCAMTTTGTGGGGCCCCTTACAGTAAATGAAAACAGGAGACTAAAATTAATTATGCCTGCTAGGTTTTATCCCAATGTTACTAAATATTTGCCCTTAGATAAAGGGATCAAACCTTATTATCCAGATCATGTAGTTAATCATTACTTCCAGACGAGACATTATTTACAYACTCTTTGGAAGGCGGGTATCYTATATAAAAGAGAGTCCACACGTAGCGCCTCATTTTGCGGGTCACCATATTCTTGGGAACAAGATCTACAGCATGGGAGGTTGGTCTTCCAAACCTCGAAAAGGCATGGGGACAAATCTTTCTGTCCCCAATCCCCTGGGATTCTTTCCMGATCATCAGTTGGACCCTGCATTCAAAGCCAACTCASAAAATCCAGATTGGGACCTCAACCCGCACAAGGACAACTGGCCGGACGCCAACAAGGTGGGAGTGGGAGCATTCGGGCCAGGGTTCACCCCTCCCCACGGGGGATTGTTGGGGTGGARCCCTCAGGCTCAGGGCATACTCACAACTGTGCCAGCAGCTCCTCCTCCTGCCTCCACCAATCGGCAGTCAGGAAGGCAGCCTACTCCCTTATCTCCACCTCTAAGGGACACTCATCCTCAGGCCATGCAGTGGAACTCCACCACTTTCCACCAAACTCTTCAAGATCCCAGAGTCAGGGCTCTGTACTTTCCTGCTGGTGGCTCCAGTTCAGGAACAGTGAGCCCTGCTCAGAATACTGTCTCTGCCATATCGTCAATCTTATCGAAGACTGGGGACCCTGTACCGAATATGGAGAACATCGCATCAGGACTCCTAGGACCCCTGCTCGTGTTACAGGCGGGGTTTTTCTTGTTGACAAAAATCCTCACAATACCACAGAGTCTAGACTCGTGGTGGACTTCTCTCAATTTTCTAGGGGGAAMACCCGTGTGTCTTGGCCAAAATTCGCAGTCCCAAATCTCCAGTCACTCACYAACCTGTTGTCCTCCAATTTGTCCTGGTTATCGCTGGATGTGTCTGCGGCGTTTTATCATCTTCCTYTGCATCCTGCTGCTATGCCTCATCTTCTTGTTGGTTCTTCTGGACTATCRAGGTATGTTGCCCGTTTGTCCTCWAMTTCCAGGATCAWCAACAACCAGCACCGGACCATGCAAAACCTGCACAACTCCTGCTCAAGGAACCTCTATRYKTCCCTCATGTTGCTGTACAAAACCTACGGACGGAAACTGCACCTGTATTCCCATCCCATCATCTTGGGCTTTCGCAAAATACCTATGGGAGTSGGCCTCAGYCCGTTTCTCTTGGCTCAGTTTACTAGTGCCATTTGTTCAGTGGTTCGTAGGGCTTTCCCCCACTGTCTGGCTTTCAGTTATATGGATGATGTGGTATTGGGGGCCAAGTCTGTACAACATCTTGAGTCCCTTTATGCCGCTGTTACCAATTTYCTTTTGTCTTTGGGTATACAYTTAAACCCTCACAAAACAAAACGATGGGGATATTCCCTTAACTTCATGGGATATGTAATTGGGAGTTGGGGCACATTGCCACAGGAACATATTGTACAAAAAATCAAAATGTGTTTTMGGAAACTTCCTGTAAACAGGCCTATTGATTGGAAAGTATGTCAACGAATTGTGGGTCTTTTGGGATTTGCCGCCCCTTTCACGCAATGTGGATATCCTGCTTTRATGCCTTTATATGCATGTATACAAGCAAAGCAGGCTTTTACTTTCTCGCCAACTTACAAGGCCTTTCTAAGTAAACAGTATCTGCACCTTTACCCCGTTGCTCGGCAACGGCCTGGTCTGTGCCAAGTGTTTGCTGACGCAACCCCCACTGGTTGGGGCTTGGCCATAGGCCWTCAGCGCCTGCGGGGAACCTTTGTGTCTCCTCTGCCGATCCATACTGCGGAACTCCTAGCCGCTTGTTTTGCTCGCAGCAGGTCTGGGGCGAAACTCATCGGGACTGACAATTCTGTCGTGCTCTCCCGCAAATATACTTCCTTTCCATGGCTGCTAGGCTGTGCTGCCAACTGGATCCTGCGCGGGACGTCCTTTGTTTACGTCCCGTCGGCGCTGAATCCCGCGGACGACCCCTCCCGGGGCCGTTTGGGGCTCTACCGCCCGCTTCTCCGCCTGTTGTACCGCCCAACCACGGGGCGCACCTCTCTTTACGCGGACTCCCCGTCTGTGCCTTCTCATCTRCCGGACCGTGTGCACTTCGCTTCACCTCTGCACGTCGCATGGAGACCACCGTGAACGCCCACCGGAACCTGCCTAAGGTCTTGCATAAGAGGACTCTTGGACTTTCGGCAATGTCAACGACCGACCTTGAGGCATACTTCAAAGACTGTGTGTTTAMTGAGTGGGAGGAGTTGGGGGAGGAGAKTAGGTTAAAGGTCTTTGTACTAGGAGGCTGTAGGCATAAATTGGTGTGTTCACCAGCACCATGCAAC
>1.1_|ref_HBVB|_b_2
NNNNNNNNNNNNNNNNNNNNNNNNNNNNNNNNNNNNNNNNNNNNNNNNNNNNNNNNNNNNNNNNNNNNNNNNNNNNNNNNNNNNNNNNNNNNNNNNNNNNNNNNNNNNNNNNNNNNNNNNNNNNNNNNNNNNNNNNNNNNNNNNNNNNNNNNNNNNNNATTCGAGATCTCCTCGACACCGCCTCTGCTCTGTATCGGGAGGCCTTAGAGTCTCCGGANCATTGTTCACCTCACCATACGGNACTCAGGCAAGCTATACTGTGTTGGGGTGAGTTGATGAATCTAGCCACCTGGGTGGGAAGTAATTTGGAAGATCCAGCATCTAGGGAATTAGTMGTCAGCTATGTCAACGTTAATATGGGCMTAAAAATCAGACAACTATTGTGGTTTCACATTTCCTGTCTTACCTTTGGGARAGAMACTGTTCTTGAATATTTGGTGTCTTTTGGAGTGTGGATTCGCACTCCTCCTGCCTATAGACCAYCAAATGCCCCTATCTTATCAACACTTCCGGAAACTACTGTTGTTAGACGAAGAGGCAGGTCCCCTAGAAGAAGAACTCCCTCGCCTCGCAGACGAAGGTCTCAATCGCCGCGTCGCAGAAGATCTCAATCTCGGGAATCTCAATGTTAGTATTCCTTGGACACATAAGGTGGGAAACTTTACGGGGCTTTATTCTTCTACGGTACCTTGCTTTAATCCTAAWTGGCAAACTCCTTCTTTCCCTGACATTCATTTGCAGGAGGACATTGTTGATAGATGTAAGCAMTTTGTGGGGCCCCTTACAGTAAATGAAAACAGGAGACTAAAATTANTTATGCCTGCTAGGTTTTATCCCAATGTTACTAAATATTTGCCCTTAGATAAANNGATCAAACCTTATTATCCAGATCATGTAGTTAATCATTACTTCCAGACGAGACATTATTTACACACTCTTTGGAAGGCGGGTATCYTATATAAAAGAGAGTCCACACGTAGCGCCTCATTTTGCGGGTCACCATATTCTTGGGAACAAGATCTACAGCATGGGAGGTTGGTCTTCCAAACCTCGAAAAGGCATGGGGACAAATCTTTCTGTCCCCAATCCCCTGGGATTCTTTCCMGATCANCAGTTGGACCCTGCATTCAAAGCCAACTCASAAAATCCAGATTGNGACCTCAACCCGCACAAGGACAACTGGCCGGACGCCAACAAGGTGGGAGTGGGAGCATTCGGGCCAGGGTTCACCCCTCCCCACGGGGGATTGTTGGGGTGGARCCCTCAGGCTCAGGGCATACTCACAACTGTGCCAGCAGCTCCTCCTCCTGCCTCCACCAATCGGCAGTCAGGAAGGCAGCCTACTCCCTTATCTCCACCTCTAAGGGACACTCATCCTCAGGCCATGCAGTGGAACTCCACCACTTTCCACCAAACTCTTCAAGATCCCAGAGTCAGGGCTCTGTACTTTCCTGCTGGTGGCTCCAGTTCAGGAACAGTGAGCCCTGCTCAGAATACTGTCTCTGCCATATCGTCAATCTTATCGAAGACTGGGGACCCTGTACCGAATATGGAGAACATCGCATCAGGACTCCTAGGACCCCTGCTCGTGTTACAGGCGGGGGTTTTCTTGTTGACAAAAATCCTCACAATACCACAGAGTCTAGACTCGTGGTGGACTTCTCTCAATTTTCTAGGGGGAAMACCCGTGTGTCTTGGCCAAAATTCGCAGTCCCAAATCTCCAGTCACTCACYAACCTGTTGTCCTCCAATTTGTCCTGGTTATCGCTGGATGTGTCTGCGGCGTTTTATCATCTTCCTYTGCATCCTGCTGCTATGCCTCATCTTCTTGTTGGTTCTTCTGGACTATCRAGGTATGTTGCCCGTTTGTCCTCWAMTTCCAGGATCAWCAACAACCAGCACCGGACCATGCAAAACCTGCACAACTCCTGCTCAAGGAACCTCTATRYKTCCCTCATGTTGCTGTACAAAACCTACGGACGGAAACTGCACCTGTATTCCCATCCCATCATCTTGGGCTTTCGCAAAATACCTATGGGAGTSGGCCTCAGYCCGTTTCTCTTGGCTCAGTTTACTAGTGCCATTTGTTCAGTGGTTCGTAGGGCTTTCCCCCACTGTCTGGCTTTCAGTTATATGGATGATGTGGTATTGGGGGCCAAGTCTGTACAACATCTTGAGTCCCTTTATGCCGCTGTTACCAATTTYCTTTTGTCTTTGGGTATACAYTTAAACCCTCACAAAACAAAACGATGGGGATATTCCCTTAACTTCATGGGATATGTAATTGGGAGTTGGGGCACATTGCCACAGGAACATATTGTACAAAAAATCAAAATGTGTTTTMGGAAACTTCCTGTAAACAGGCCTATTGATTGGAAAGTATGTCAACGAATTGTGGGTCTTTTGGGATTTGCCGCCCCTTTCACGCAATGTGGNTATCCTGCTTTAATGCCTTTATATGCATGTATACAAGCAAAGCAGGCTTTTACTTTCTCGCCAACTTACAAGGCCTTTCTAAGTAAACAGTATCTGCACCTTTACCCCGTTGCTCGGCAACGGCCTGGTCTGTGCCAAGTGTTTGCTGACGCAACCCCCACTGGTTGGGGCTTGGCCATAGGCCWTCAGCGCCTGCGGGGAACCTTTGTGTCTCCTCTGCCGATCCATACTGCGGAACTCCTAGCCGCTTGTTTTGCTCGCAGCAGGTCTGGGGCGAAACTCATCGGGACTGACAATTCTGTCGTGCTCTCCCGCAAATATACTTCATTTCCATGGCTGCTAGGCTGTGCTGCCAACCGGATCCTGCGCGGGACGTCCTTTGTTTACGTCCCGTCGGCGCTGAATCCCGCGGACGACCCCTCCCGGGGCCGTTTGGGGCTCTACCGCCCGCTTCTCCGCCTGTTGTACCGTCCAACCACGGGGCGCACCTCTCTTTACGCGGACTCCCCGTCTGTGCCTTCTCATCTRCCGGACCGTGTGCACTTCGCTTCACCTCTGCACGTCGCATGGAGACCACCGTGAACGCCCACCGGAACCTGCCTCAGGTCTTGCATAAGAGGACTCTTGGACTTTCGGCAATGTCAACGACCGACCTTGAGGCATACTTCAAAGACTGTGTGTTTAMTGAGTGGGAGGAGTTGGGGGAGGAGAKTAGGTTAAAGGTCTTTGTACTAGGAGGCTGTAGNNNNNNNNNNNNNNNNNNNNNNNNNNNNNNN---
>1.1_|ref_HBVB|_b_3
NNNNNNNNNNNNNNNNNNNNNNNNNNNNNNNNNNNNNNNNNNNNNNNNNNNNNNNNNNNNNNNNNNNNNNNNNNNNNNNNNNNNACATTGACCCGTATAAAGAATTTNGAGCTTCTGTGGAGTTACTCTCTTTTTTGCCTMMTGACTTCTTTCCTTCTATTCGAGATCTCCTCGACACCGCCTCTGCTCTGTATCGGGAGGCCTTAGAGTCTCCGGAACATTGTTCACCTCACCATACGGCACTCAGGCAAGCTATACTGTGTTGGGGTGAGTTGATGAATCTAGCCACCTGGGTGGGAAGTAATTTGGAAGATCCAGCATCTAGGGAATTAGTMGTCAGCTATGTCAACGTTAATATGGGCMTAAAAATCAGACAACTATTGTGGTTTCACATTTCCTGTCTTACCTTTGGGARAGAMACTGTTCTTGAATATTTGGTGTCTTTTGGAGTGTGGATTCGCACTCTTCCTGCCTATAGACCAYCAAATGCCCCTATCTTATCAACACTTCCGGAAACTACTGTTGTTAGACGAAGAGGCAGGTCCCCTAGAAGAAGAACTCCCTCGCCTCGCAGACGAAGGTCTCAATCGCCGCGTCGCAGAAGATCTCAATCTCGGGAATCTCAATGTTAGTATTCCTTGGACACATAAGGTGGGAAACTTTACGGGGCTTTATTCTTCTACGGTACCTTGCTTTAATCCTAAWTGGCAAACTCCTTCTTTCCCTGACATTCATTTGCAGGAGGACATTGTTGATAGATGTAAGCAMTTTGTGGGGCCCCTTACAGTAAATGAAAACAGGAGACTAAAATTAATTATGCCTGCTAGGTTTTATCCCAATGTTACTAAATATTTGCCCTTAGATAAAGGGATCAAACCTTATTATCCAGATCATGTAGTTAATCATTACTTCCAGACGAGACATTATTTACAYACTCTTTGGAAGGCGGGTATCYTATATAAAAGAGAGTCCACACGTAGCGCCTCATTTTGCGGGTCACCATATTCTTGGGAACAAGATCTACAGCATGGGAGGTTGGTCTTCCAAACCTCGAAAAGGCATGGGGACAAATCTTTCTGTCCCCAATCCCCTGGGATTCTTTCCMGATCATCAGTTGGACCCTGCATTCAAAGCCAACTCASAAAATCCAGATTGGGACCTCAACCCGCACAAGGACAACTGGCCGGACGCCAACAAGGTGGGAGTGGGAGCATTCGGGCCAGGGTTCACCCCTCCCCACGGGGGATTGTTGGGGTGGARCCCTCAGGCTCAGGGCATACTCACAACTGTGCCAGCAGCTCCTCCTCCTGCCTCCACCAATCGGCAGTCAGGAAGGCAGCCTACTCCCTTATCTCCACCTCTAAGGGACACTCATCCTCAGGCCATGCAGTGGAACTCCACCACTTTCCACCAAACTCTTCAAGATCCCAGAGTCAGGGCTCTGTACTTTCCTGCTGGTGGCTCCAGTTCAGGAACAGTGAGCCCTGCTCAGAATACTGTCTCTGCCATATCGTCAATCTTATCGAAGACTGGGGACCCTGTACCGAATATGGAGAACATCGCATCAGGACTCCTAGGACCCCTGCTCGTGTTACAGGCGGGGTTTTTCTTGTTGACAAAAATCCTCACAATACCACAGAGTCTAGACTCGTGGTGGACTTCTCTCAATTTTCTAGGGGGAAMACCCGTGTGTCTTGGCCAAAATTCGCAGTCCCAAATCTCCAGTCACTCACYAACCTGTTGTCCTCCAATTTGTCCTGGTTATCGCTGGATGTGTCTGCGGCGTTTTATCATCTTCCTYTGCATCCTGCTGCTATGCCTCATCTTCTTGTTGGTTCTTCTGGACTATCRAGGTATGTTGCCCGTTTGTCCTCWAMTTCCAGGATCAWCAACAACCAGCACCGGACCATGCAAAACCTGCACAACTACTGCTCAAGGAACCTCTATRYKTCCCTCATGTTGCTGTACAAAACCTACGGACGGAAACTGCACCTGTATTCCCATCCCATCATCTTGGGCTTTCGCAAAATACCTATGGGAGTSGGCCTCAGYCCGTTTCTCTTGGCTCAGTTTACTAGTGCCATTTGTTCAGTGGTTCGTAGGGCTTTCCCCCACTGTCTGGCTTTCAGTTATATGGATGATGTGGTATTGGGGGCCAAGTCTGTACAACATCTTGAGTCCCTTTATGCCGCTGTTACCAATTTYCTTTTGTCTTTGGGTATACAYTTAAACCCTCACAAAACAAAACGATGGGGATATTCCCTTAACTTCATGGGATATGTAATTGGGAGTTGGGGCACATTGCCACAGGAACATATTGTACAAAAAATCAAAATGTGTTTTMGGAAACTTCCTGTAAACAGGCCTATTGATTGGAAAGTATGTCAACGAATTGTGGGTCTTTTGGGATTTGCCGCCCCTTTCACGCAATGTGGATATCCTGCTTTRATGCCTTTATATGCATGTATACAAGCAAAGCAGGCTTTTACTTTCTCGCCAACTTACAAGGCCTTTCTAAGTAAACAGTATCTGCACCTTTACCCCGTTGCTCGGCAACGGCCTGGTCTGTGCCAAGTGTTTGCTGACGCAACCCCCACTGGTTGGGGCTTGGCCATAGGCCWTCAGCGCCTGCGGGGAACCTTTGTGTCTCCTCTGCCGATCCATACTGCGGAACTCCTAGCCGCTTGTTTTGCTCGCAGCAGGTCTGGGGCGAAACTCATCGGGACTGACAATTCTGTCGTGCTCTCCCGCAAATATACTTCATTTCCATGGCTGCTAGGCTGTGCTGCCAACTGGATCCTGCGCGGGACGTCCTTTGTTTACGTCCCGTCGGCGCTGAATCCCGCGGACGACCCCTCCCGGGGCCGTTTGGGGCTCTACCGCCCGCTTCTCCGCCTGTTGTACCGCCCAACCACGGGGCGCACCTCTCTTTACGCGGACTCCCCGTCTGTGCCTTCTCATCTRCCGGACCGTGTGCACTTCGCTTCACCTCTGCACGTCGCATGGAGACCACCGTGAACGCCCACCGGAACCTGCCTAAGGTCTTGCATAAGAGGACTCTTGGACTTTTGGCAATGTCAACGACCGACCTTGAGGCATACTTCAAAGACTGTGTGTTTAMTGAGTGGGAGGAGTTGGGGGAGGAGAKTAGGTTAAAGGTCTTTGTACTAGGAGGCTGTAGGCATAAATTGGTGTGTTCACCAGCACCATGCAAC
>1.1_|ref_HBVB|_b_4
NNNNNNNNNNNNNNNNNNNNNNNNNNNNNNNNNNNNNNNNNNNNNNNNNNNNNNNNNNNNNNNNNNNNNNNNNNNGGGGCATGGACATTGACCCGTATAAAGAATTTGGAGCTTCTGTGGAGTTACTCTNTTTTTTGCCTTCTGACTTCTTTCCTTCTANTCGAGATCTCCTCGACACCGCCTCTGCTCTGTATCGGGAGGCCTTAGAGTCTCCGGAACATTGTTCACCTCACCATACGGCACTCAGGCAAGCTATACTGTGTTGGGGTGAGTTGATGAATCTAGCCACCTGGGTGGGAAGTAATTTGGAAGATCCAGCATCTAGGGAATTAGTMGTCAGCTATGTCAACGTTAATATGGGCMTAAAAATCAGACAACTATTGTGGTTTCACATTTCCTGTCTTACCTTTGGGARAGAMACTGTTCTTGAATATTTGGTGTCTTTTGGAGTGTGGATTCGCACTCCTCCTGCCTATAGACCAYCAAATGCCCCTATCTTATCAACACTTCCGGAAACTACTGTTGTTAGACGAAGAGGCAGGTCCCCTAGAAGAAGAACTCCCTCGCCTCGCAGACGAAGGTCTCAATCGCCGCGTCGCAGAAGATCTCAATCTCGGGAATCTCAATGTTAGTATTCCTTGGACACATAAGGTGGGAAACTTTACGGGGCTTTATTCTTCTACGGTACCTTGCTTTAATCCTAAWTGGCAAACTCCTTCTTTCCCTGACATTCATTTGCAGGAGGACATTGTTGATAGATGTAAGCAMTTTGTGGGGCCCCTTACAGTAAATGAAAACAGGAGACTAAAATTAATTATGCCTGCTAGGTTTTATCCCAATGTTACTAAATANTTGCCCTTAGATAAAGGGATCAAACCTTATTATCCAGATCATGTAGTTAATCATTACTTCCAGACGAGACATTATTTACAYACTCTTTGGAAGGCGGGTATCYTATATAAAAGAGAGTCCACACGTAGCGCCTCATTTTGCGGGTCACCATATTCTTGGGAACAAGATCTACAGCATGGGAGGTTGGTCTTCCAAACCTCGAAAAGGCATGGGGACAAATCTTTCTGTCCCCAATCCCCTGGGATTCTTTCCMGATCATCAGTTGGACCCTGCATTCAAAGCCAACTCASAAAATCCAGATTGGGACCTCAACCCGCACAAGGACAACTGGCCGGACGCCAACAAGGTGGGAGTGGGAGCATTCGGGCCAGGGTTCACCCCTCCCCACGGGGGATTGTTGGGGTGGARCCCTCAGGCTCAGGGCATACTCACAACTGTGCCAGCAGCTCCTCCTCCTGCCTCCACCAATCGGCAGTCAGGAAGGCAGCCTACTCCCTTATCTCCACCTCTAAGGGACACTCATCCTCAGGCCATGCAGTGGAACTCCACCACTTTCCACCAAACTCTTCAAGATCCCAGAGTCAGGGCTCTGTACTTTCCTGCTGGTGGCTCCAGTTCAGGAACAGTGAGCCCTGCTCAGAATACTGTCTCTGCCATATCGTCAATCTTATCGAAGACTGGGGACCCTGTACCGAATATGGAGAACATCGCATCAGGACTCCTAGGACCCCTGCTCGTGTTACAGGCGGGGTTTTTCTTGTTGACAAAAATCCTCACAATACCACAGAGTCTAGACTCGTGGTGGACTTCTCTCAATTTTCTAGGGGGAAMACCCGTGTGTCTTGGCCAAAATTCGCAGTCCCAAATCTCCAGTCACTCACYAACCTGTTGTCCTCCAATTTGTCCTGGTTATCGCTGGATGTGTCTGCGGCGTTTTATCATCTTCCTYTGCATCCTGCTGCTATGCCTCATCTTCTTGTTGGTTCTTCTGGACTATCRAGGTATGTTGCCCGTTTGTCCTCWAMTTCCAGGATCAWCAACAACCAGCACCGGACCATGCAAAACCTGCACAACTCCTGCTCAAGGAACCTCTATRYKTCCCTCATGTTGCTGTACAAAACCTACGGACGGAAACTGCACCTGTATTCCCATCCCATCATCTTGGGCTTTCGCAAAATACCTATGGGAGTSGGCCTCAGYCCGTTTCTCTTGGCTCAGTTTACTAGTGCCATTTGTTCAGTGGTTCGTAGGGCTTTCCCCCACTGTCTGGCTTTCAGTTATATGGATGATGTGGTATTGGGGGCCAAGTCTGTACAACATCTTGAGTCCCTTTATGCCGCTGTTACCAATTTYCTTTTGTCTTTGGGTATACAYTTAAACCCTCACAAAACAAAACGATGGGGATATTCCCTTAACTTCATGGGATATGTAATTGGGAGTTGGGGCACATTGCCACAGGAACATATTGTACAAAAAATCAAAATGTGTTTTMGGAAACTTCCTGTAAACAGGCCTATTGATTGGAAAGTATGTCAACGAATTGTGGGTCTTTTGGGATTTGCCGCCCCTTTCACGCAATGTGGATATCCTGCTTTRATGCCTTTATATGCATGTATACAAGCAAAGCAGGCTTTTACTTTCTCGCCAACTTACAAGGCCTTTCTAAGTAAACAGTATCTGCACCTTTACCCCGTTGCTCGGCAACGGCCTGGTCTGTGCCAAGTGTTTGCTGACGCAACCCCCACTGGTTGGGGCTTGGCCATAGGCCWTCAGCGCCTGCGGGGAACCTTTGTGTCTCCTCTGCCGATCCATACTGCGGAACTCCTAGCCGCTTGTTTTGCTCGCAGCAGGTCTGGGGCGAAACTCATCGGGACTGACAATTCTGTCGTGCTCTCCCGCAAATATACTTCATTTCCATGGCTGCTAGGCTGTGCTGCCAACTGGATCCTGCGCGGGACGTCCTTTGTTTACGTCCCGTCGGCGCTGAATCCCGCGGACGACCCCTCCCGGGGCCGTTTGGGGCTCTACCGCCCGCTTCTCCGCCTGTTGTACCGCCCAACCACGGGGCGCACCTCTCTTTACGCGGACTCCCCGTCTGTGCCTTCTCATCTRCCGGACCGTGTGCACTTCGCTTCACCTCTGCACGTCGCATGGAGACCACCGTGAACGCCCACCGGAACCTGCCTAAGGTCTTGCATAAGAGGACTCTTGGACTTTCGGCAATGTCAACGACCGACCTTGAGGCATACTTCAAAGACTGTGTGTTTAMTGAGTGGGAGGAGTTGGGGGAGGAGAKTAGGTTAAAGGTCTTTGTACTAGGAGGCTGTAGGCATAAATTGGTGTGTTCACCAGCACCATGCAAC
>1.1_|ref_HBVB|_b_5
NNNNNNNNNNNNNNNNNNNNNNNNNNNNNNNNNNNNNNNNNNNNNNNNNNNNNNNNNNNNNNNNNNNNNNNNNNNNNNNNNNNNNNNNNNNNNNNNNNNNNNNNNNNNNNNNNNNNNNNNNNNNNNNNNNNNNNNNNNNNNNNNNNNNNNNNNNNNNNNNNNNNNNNNNNNNNNNNNNNNNNNNNNNNNNNNNNNNNNNNNNNNNNNNNNNNNNNNNNNNNNNNNNNNNNNNNNNNNNNNNNNNNNNNNNNNNNNNNNNNNNNNNNNNNGAGTTGATGAATCTAGCCACCTGGGTGGGAAGNAATTTGGAAGATCCAGCATCTAGGGAATTAGTAGTCAGCTATGTCAACGTTAATATGGGCCTAAAAATCAGACAACTATTGTGGTTTCACATTTCCTGTCTTACCTTTGGGARAGAMACTGTTCTTGAATATTTGGTGTCTTTTGGAGTGTGGATTCGCACTCCTCCNNNNNNNNNNCCACCAAATGCCCCTATCTTATCAACACTTCCGGAAACTACTGTTGTTAGACGAAGAGGCAGGTCCCCTAGAAGAAGAACNCCCTCGCCTCGCAGACGAAGGNCTCAATCGCCGCGTCGCAGAAGATCTCAATCTCGGGAATCTCAATGTTAGTATTCCTTGGACACATAAGNNNNNNNNNNNNNNNNNNNNNNNNNNNNNNNNNNNNNNNNNNNNTAATCCTAAATGGCAAACTCCTTCTTTCCCTGACATTCATTTGCAGGAGGACATTGTTGATAGATGTAAGCAATTTGTGGGGCCCCTTACAGTAAATGAAAACAGGAGACTAAAATTAATTATNNNNNNNNNNNNNNNNNNNNNNNNNNNNNNNNNNNNNNNNNNNNNNNNNNGGATCAAACCTTATTATCCAGATCATGTAGTTAATCATTACTTCCAGANNNNACATTATTTACACACTCTTTGGAAGGCGGGTATCTTATATAAAAGAGAGTCCACACGTNGCGCCTCNTTTTGCGGGTCACCATATTCTTGGGAACAAGATCTACAGCATGGGAGGTTGGTCTTCCAANCCTCGAAAAGGCATGGGGACAAATCTTTCTGTCCCCAATCCCCTGGGATTCTTTCCCGATCATCAGTTGGACCCTGCATTCAAAGCCAACTCAGAAAATCCAGATTGGGACCTCAACCCGCACAAGGACAACTGGCCGGACGCCAACAAGGTGGGAGTGGGNGCATTCGGGCCAGGGTTCACCCCTCCCCACGGGGGATTGTTGGGGTGGAGCCCTCAGGCTCAGGGCATACTCACAACTGTGCCAGCAGCTCCTCNNNNNNNNNNNNNNNNNNNNNNNNNNNNNNNNNNNNNNNNNNNNNNNNNNNNNCCTCTAAGGGACACTCATCCTCAGGCCATGCAGTGGAACTCCACCACTTTCCNCCAAACTCTNCAAGATCCCANNGTCAGGGCTCTGTACTTTCCTGCTGGTGGCTCCAGTTCAGGAACAGTGAGCCCTGCTCAGAATACTGTCTCTGCCATATCGTCANTCNTATCGAAGACTGGGGACCCTGTACCGAATATGGAGAACATCGCATCAGGACTCCTAGGACCCCTGCTCGTGTTACAGGCGGGGTTTTTCTTNNTNNNNAAAATCCTCACAATACCACAGAGTCTAGACTCGTGGTGGACTTCTCTCAATTTTCTAGGGGGAAMACCCGTGTGTCTTGGCCAAAATTCGCAGTCCCAAATCTCCAGTCACTCACYAACCTGTTGTCCTCCAATTTGTCCTGGTTATCGCTGGATGTGTCTGCGGCGTTTTATCATCTTCCTYTGCATCCTGCTGCTATGCCTCATCTTCTTGTTGGTTCTTCTGGACTATCRAGGTATGTTGCCCGTTTGTCCTCTAATTCCAGGATCATCAACAACCNGCACCGGACCATGCAAAACCTGCACAACTCCTGCTCAAGGAACCTCTATGTTTCCCTCATGTTGCTGTACAAAACCTACGGACGGAAACTGCACCTGTATTCCCATCCCATCATCTTGGGCTTTCGCAAAATACCTATGGGAGTSGGCCTCAGYCCGTTTCTCTTGGCTCAGTTTACTAGTGCCATTTGTTCAGTGGTTCGTAGGGCTTTCCCCCACTGTCTGGCTTTCAGTTATATGGATGATGTGGTATTGGGGGCCAAGTCTGTACAACATCTTGAGTCCCTTTATGCCGCTGTTACCAATTTYCTTTTGTCTTTGGGTATACAYTTGAACCCTCACAAAACAAAAAGATGGGGATATTCCCTTAACTTCATGGGATATGTAATTGGGAGTTGGGGCACATTGCCACAGGAACATATTGTACAAAAAATCAAAATGTGTTTTMGGAAACTTCCTGTAAACAGGCCTATTGATTGGAAAGTATGTCAACGAATTGTGGGTCTTTTGGGATTTGCCGCCCCTTTCACGCANNNNNNNNNNNNNNNNNNNNNNCCTTTATATGCATGTATACAAGCAAAGCAGGCTTTTACTTTCTCGCCAACTTACAAGGCCTTTCTAAGTAAACAGTATCTGCACCTTTACCCCGTTGCTCGGCAACGGCCTGGTCTGTGCCAAGTGTTTGCTGACGCAACCCCCACTGGTTGGGGCTTGGCCATAGGCCWTCAGCGCCTGCGGGGAACCTTTGTGTCTCCTCTGCCGATCCATACTGCGGAACTCCTAGCCGCTTGTTTTGCTCGCAGCAGGTCTGGGGCGAAACTCATCGGGACTGACAATTCTGTCGTGCTCTCCCGCAAATATACTTCATTTCCATGGCTGCTAGGCTNNNNNNNNNNNNGGATNNTNCGCGNNNNGTCCTTTGTTTACGTCNCGTCGGCGCTGAATCCCGCGGACGACCCCTCCCGGGGCCGTTTGGGGCTCTACCGCCCGCTTCTCCGCCTGTTGTACCGCCCAACCACGGGGCGCACCTCTCTTTACGCGGACTCCCCGTCTGTGCCTTCTCATCTRCCGGACCGTGTGCACTTCGCTTCACCTCTGCACGTCGCATGGAGACCACCGTGAACGCCCACCGGAACCTGCCTAAGGTCTTGCATAAGAGGACTCTTGGACTTTCGGCACTGTCAACGACCGACCTTGAGGCATACTTCAAAGACTGTGTGTTTAMTGAGTGGGAGGAGTTGGGGGAGGAGATTAGGTTAAAGGTCTTTGTACTAGGNNNNNNNNNNNNNNNNNNNNNNNNNNNNNNNNNNNNNNNNNNN
>1.1_|ref_HBVB|_b_6
NNNNNNNNNNNNNNNNNNNNNNNNNNNNNNNNNNNNNNNNNNNNNNNNNNNNNNNNNNNTGCCTTGGGTGGCTTTGGGGCATGGACATTGACCNGTATAAAGAATTTGGAGCTTCTGTGGAGTTACTCTCTTTTTTGCCTMMTGACTTCTTTCCTTCTATTCGAGATCTCCTCGACACCGCCTCTGCTCTGTATCGGGAGGCCTTAGAGTCTCCGGAACATTGTTCACCTCACCATACGGCACTCAGGCAAGCTATACTGTGTTGGGGTGAGTTGATGAATCTAGCCACCTGGGTGGGAAGTAATTTGGAAGATCCAGCATCTAGGGAATTAGTMGTCAGCTATGTCAACGTTAATATGGGCMTAAAAATCAGACAACTATTGTGGTTTCACATTTCCTGTCTTACCTTTGGGARAGAMACTGTTCTTGAATATTTGGTGTCTTTTGGAGTGTGGATTCGCACTCCTCCTGCCTATAGACCAYCAAATGCCCCTATCTTATCAACACTTCCGGAAACTACTGTTGTTAGACGAAGAGGCAGGTCCCCTAGAAGAAGAACTCCCTCGCCTCGCAGACGAAGGTCTCAATCGCCGCGTCGCAGAAGATCTCAATCTCGGGAATCTCAATGTTAGTATTCCTTGGACACATAAGGTGGGAAACTTTACGGGGCTTTATTCTTCTACGGTACCTTGCTTTAATCCTAAWTGGCAAACTCCTTCTTTCCCTGACATTCATTTGCAGGAGGACATTGTTGATAGATGTAAGCAMTTTGTGGGGCCCCTTACAGTAAATGAAAACAGGAGACTAAAATTAATTATGCCTGCTAGGTTTTATCCCAATGTTACTAAATATTTGCCCTTAGATAAAGGGATCAAACCTTATTATCCAGATCATGTAGTTAATCATTACTTCCAGACGAGACATTATTTACAYACTCTTTGGAAGGCGGGTATCYTATATAAAAGAGAGTCCACACGTAGCGCCTCATTTTGCGGGTCACCATATTCTTGGGAACAAGATCTACAGCATGGGAGGTTGGTCTTCCAAACCTCGAAAAGGCATGGGGACAAATCTTTCTGTCCCCAATCCCCTGGGATTCTTTCCMGATCATCAGTTGGACCCTGCATTCAAAGCCAACTCASAAAATCCAGATTGGGACCTCAACCCGCACAAGGACAACTGGCCGGACGCCAACAAGGTGGGAGTGGGAGCATTCGGGCCAGGGTTCACCCCTCCCCACGGGGGATTGTTGGGGTGGARCCCTCAGGCTCAGGGCATACTCACAACTGTGCCAGCAGCTCCTCCTCCTGCCTCCACCAATCGGCAGTCAGGAAGGCAGCCTACTCCCTTATCTCCACCTCTAAGGGACACTCATCCTCAGGCCATGCAGTGGAACTCCACCACTTTCCACCAAACTCTTCAAGATCCCAGAGTCAGGGCTCTGTACTTTCCTGCTGGTGGCTCCAGTTCAGGAACAGTGAGCCCTGCTCAGAATACTGTCTCTGCCATATCGTCAATCTTATCGAAGACTGGGGACCCTGTACCGAATATGGAGAACATCGCATCAGGACTCCTAGGACCCCTGCTCGTGTTACAGGCGGGGTTTTTCTTGTTGACAAAAATCCTCACAATACCACAGAGTCTAGACTCGTGGTGGACTTCTCTCAATTTTCTAGGGGGAAMACCCGTGTGTCTTGGCCAAAATTCGCAGTCCCAAATCTCCAGTCACTCACYAACCTGTTGTCCTCCAATTTGTCCTGGTTATCGCTGGATGTGTCTGCGGCGTTTTATCATCTTCCTYTGCATCCTGCTGCTATGCCTCATCTTCTTGTTGGTTCTTCTGGACTATCRAGGTATGTTGCCCGTTTGTCCTCWAMTTCCAGGATCAWCAACAACCAGCACCGGACCATGCAAAACCTGCACAACTCCTGCTCAAGGAACCTCTATRYKTCCCTCATGTTGCTGTACAAAACCTACGGACGGAAACTGCACCTGTATTCCCATCCCATCATCTTGGGCTTTCGCAAAATACCTATGGGAGTSGGCCTCAGYCCGTTTCTCTTGGCTCAGTTTACTAGTGCCATTTGTTCAGTGGTTCGTAGGGCTTTCCCCCACTGTCTGGCTTTCAGTTATATGGATGATGTGGTATTGGGGGCCAAGTCTGTACAACATCTTGAGTCCCTTTATGCCGCTGTTACCAATTTYCTTTTGTCTTTGGGTATACAYTTAAACCCTCACAAAACAAAACGATGGGGATATTCCCTTAACTTCATGGGATATGTAATTGGGAGTTGGGGCACATTGCCACAGGAACATATTGTACAAAAAATCAAAATGTGTTTTMGGAAACTTCCTGTAAACAGGCCTATTGATTGGAAAGTATGTCAACGAATTGTGGGTCTTTTGGGATTTGCCGCCCCTTTCACGCAATGTGGATATCCTGCTTTRATGCCTTTATATGCATGTATACAAGCAAAGCAGGCTTTTACTTTCTCGCCAACTTACAAGGCCTTTCTAAGTAAACAGTATCTGCACCTTTACCCCGTTGCTCGGCAACGGCCTGGTCTGTGCCAAGTGTTTGCTGACGCAACCCCCACTGGTTGGGGCTTGGCCATAGGCCWTCAGCGCCTGCGGGGAACCTTTGTGTCTCCTCTGCCGATCCATACTGCGGAACTCCTAGCCGCTTGTTTTGCTCGCAGCAGGTCTGGGGCGAAACTCATCGGGACTGACAATTCTGTCGTGCTCTCCCGCAAATATACTTCATTTCCATGGCTGCTAGGCTGTGCTGCCAACTGGATCCTGCGCGGGACGTCCTTTGTTTACGTCCCGTCGGCGCTGAATCCCGCGGACGACCCCTCCCGGGGCCGTTTGGGGCTCTACCGCCCGCTTCTCCGCCTGTTGTACCGCCCAACCACGGGGCGCACCTCTCTTTACGCGGACTCCCCGTCTGTGCCTTCTCATCTRCCGGACCGTGTGCACTTCGCTTCACCTCTGCACGTCGCATGGAGACCACCGTGAACGCCCACCGGAACCTGCCTAAGGTCTTGCATAAGAGGACTCTTGGACTTTCGGCAATGTCAACGACCGACCTTGAGGCATACTTCAAAGACTGTGTGTTTAMTGAGTGGGAGGAGTTGGGGGAGGAGAKTAGGTTAAAGGTCTTTGTACTAGGAGGCTGTAGGCATAAATTGGTGTGTTCACCAGCACCATGCAAC
>1.1_|ref_HBVB|_b_7
NNNNNNNNNNNNNNNNNNNNNNNNNNNNNNNNNNNNNNNNNNNNNNNNNNNNNNNNNNNNNNNNNNNNNNGCTTTGNGGCATGGACATTGACCCGTATAAAGAATTTGGAGCTTCTGTGGAGTTACTCTCTTTTTTGCCTMMTGACTTCTTTCCTTCTATTCGAGATCTCCTCGACACCGCCTCTGCTCTGTATCGGGAGGCCTTAGAGTCTCCGGAACATTGTTCACCTCACCATACGGCACTCAGGCAAGCTATACTGTGTTGGGGTGAGTTGATGAATCTAGCCACCTGGGTGGGAAGTAATTTGCAAGATCCAGCATCTAGGGAATTAGTMGTCAGCTATGTCAACGTTAATATGGGCMTAAAAATCAGACAACTATTGTGGTTTCACATTTCCTGTCTTACCTTTGGGARAGAMACTGTTCTTGAATATTTGGTGTCTTTTGGAGTGTGGATTCGCACTCCTCCTGCCTATAGACCAYCAAATGCCCCTATCTTATCAACACTTCCGGAAACTACTGTTGTTAGACGAAGAGGCAGGTCCCCTAGAAGAAGAACTCCCTCGCCTCGCAGACGAAGGTCTCAATCGCCGCGTCGCAGAAGATCTCAATCTCGGGAATCTCAATGTTAGTATTCCTTGGACACATAAGGTGGGAAACTTTACGGGGCTTTATTCTTCTACGGTACCTTGCTTTAATCCTAAWTGGCAAACTCCTTCTTTCCCTGACATTCATTTGCAGGAGGACATTGTTGATAGATGTAAGCAMTTTGTGGGGCCCCTTACAGTAAATGAAAACAGGAGACTAAAATTAATTATGCCTGCTAGGTTTTATCCCAATGTTACTAAATATTTGCCCTTAGATAAAGGGATCAAACCTTATTATCCAGATCATGTAGTTAATCATTACTTCCAGACGAGACATTATTTACAYACTCTTTGGAAGGCGGGTATCYTATATAAAAGAGAGTCCACACGTAGCGCCTCATTTTGCGGGTCACCATATTCTTGGGAACAAGATCTACAGCATGGGAGGTTGGTCTTCCAAACCTCGAAAAGGCATGGGGACAAATCTTTCTGTCCCCAATCCCCTGGGATTCTTTCCMGATCATCAGTTGGACCCTGCATTCAAAGCCAACTCASAAAATCCAGATTGGGACCTCAACCCGCACAAGGACAACTGGCCGGACGCCAACAAGGTGGGAGTGGGAGCATTCGGGCCAGGGTTCACCCCTCCCCACGGGGGATTGTTGGGGTGGARCCCTCAGGCTCAGGGCATACTCACAACTGTGCCAGCAGCTCCTCCTCCTGCCTCCACCAATCGGCAGTCAGGAAGGCAGCCTACTCCCTTATCTCCACCTCTAAGGGACACTCATCCTCAGGCCATGCAGTGGAACTCCACCACTTTCCACCAAACTCTTCAAGATCCCAGAGTCAGGGCTCTGTACTTTCCTGCTGGTGGCTCCAGTTCAGGAACAGTGAGCCCTGCTCAGAATACTGTCTCTGCCATATCGTCAATCTTATCGAAGACTGGGGACCCTGTACCGAATATGGAGAACATCGCATCAGGACTCCTAGGACCCCTGCTCGTGTTACAGGCGGGGTTTTTCTTGTTGACAAAAATCCTCACAATACCACAGAGTCTAGACTCGTGGTGGACTTCTCTCAATTTTCTAGGGGGAAMACCCGTGTGTCTTGGCCAAAATTCGCAGTCCCAAATCTCCAGTCACTCACYAACCTGTTGTCCTCCAATTTGTCCTGGTTATCGCTGGATGTGTCTGCGGCGTTTTATCATCTTCCTYTGCATCCTGCTGCTATGCCTCATCTTCTTGTTGGTTCTTCTGGACTATCRAGGTATGTTGCCCGTTTGTCCTCWAMTTCCAGGATCAWCAACAACCAGCACCGGACCATGCAAAACCTGCACAACTCCTGCTCAAGGAACCTCTATRYKTCCCTCATGTTGCTGTACAAAACCTACGGACGGAAACTGCACCTGTATTCCCATCCCATCATCTTGGGCTTTCGCAAAATACCTATGGGAGTSGGCCTCAGYCCGTTTCTCTTGGCTCAGTTTACTAGTGCCATTTGTTCAGTGGTTCGTAGGGCTTTCCCCCACTGTCTGGCTTTCAGTTATATGGATGATGTGGTATTGGGGGCCAAGTCTGTACAACATCTTGAGTCCCTTTATGCCGCTGTTACCAATTTYCTTTTGTCTTTGGGTATACAYTTAAACCCTCACAAAACAAAACGATGGGGATATTCCCTTAACTTCATGGGATATGTAATTGGGAGTTGGGGCACATTGCCACAGGAACATATTGTACAAAAAATCAAAATGTGTTTTMGGAAACTTCCTGTAAACAGGCCTATTGATTGGAAAGTATGTCAACGAATTGTGGGTCTTTTGGGATTTGCCGCCCCTTTCACGCAATGTGGATATCCTGCTTTRATGCCTTTATATGCATGTATACAAGCAAAGCAGGCTTTTACTTTCTCGCCAACTTACAAGGCCTTTCTAAGTAAACAGTATCTGCACCTTTACCCCGTTGCTCGGCAACGGCCTGGTCTGTGCCAAGTGTTTGCTGACGCAACCCCCACTGGTTGGGGCTTGGCCATAGGCCWTCAGCGCCTGCGGGGAACCTTTGTGTCTCCTCTGCCGATCCATACTGCGGAACTCCTAGCCGCTTGTTTTGCTCGCAGCAGGTCTGGGGCGAAACTCATCGGGACTGACAATTCTGTCGTGCTCTCCCGCAAATATACTTCATTTCCATGGCTGCTAGGCTGTGCTGCCAACTGGATCCTGCGCGGGACGTCCTTTGTTTACGTCCCGTCGGCGCTGAATCCCGCGGACGACCCCTCCCGGGGCCGTTTGGGGCTCTACCGCCCGCTTCTCCGCCTGTTGTACCGCCCAACCACGGGGCGCACCTCTCTTTACGCGGACTCCCCGTCTGTGCCTTCTCATCTRCCGGACCGTGTGCACTTCGCTTCACCTCTGCACGTCGCATGGAGACCACCGTGAACGCCCACCGGAACCTGCCTAAGGTCTTGCATAAGAGGACTCTTGGACTTTCGGCAATGTCAACGACCGACCTTGAGGCATACTTCAAAGACTGTGTGTTTAMTGAGTGGGAGGAGTTGGGGGAGGAGAKTAGGTTAAAGGTCTTTGCACTAGGAGGCTGTAGGCATAAATTGGTGTGTTCACCAGCACCATGCAAC
>1.1_|ref_HBVB|_b_8
NNNNNNNNNNNNNNNNNNNNNNNNNNNNNNNNNNNNNNNNNNNNNNNNNNNNNNNNNNNNNNNNNNNNNNNNNNNNNNNNNNNNNNNNNNNNNNNNNNNNNNNNNNNNNNNNNNNNNNNNNNNNNNNNNNNNNNNNNNNNNNNNNNNNNNNNNNNNNNNNNNNNNNNCTCCTCGACACCGCCTCTGCTCTGTATCGGGAGGCCTTAGAGTCTCCGGAACATTGTTCACCTCACCATACGGCACTCAGGCAAGCTATACTGTGTTGGGGNGAGTTGATGAATCTAGCCACCTGGGTGGGAAGTAATTTGGAAGATCCAGCATCTAGGGAATTAGTAGTCAGCTATGTCAACGNNNNNNNNNNNNNNNNNNNNNNNNNNNNNNNNNNNNNNNNNNNNNNNNNNNNNNNNNNNNNNNNNNNNNNNNNTCTTGAATATTTGGTGTCTTTTGGAGTGTGGATTCGCACNNNNNNNNCCTATAGACCACCAAATGCCCCTATCTTATCAACACTTCCGGAAACTACTGTTGTTAGACGAAGAGGCAGGTCCCCTAGAAGAAGAACTCCCTCGCCTCGCAGACGAAGGTCTCAATCGCCGCGTCGCAGAAGNNNNNNNNNNNNNNNNNNNNNNNNNNNNNNNNNNNNNNNNNNNNNNNNNNNNNNNNNNNNNNNNNNNNNNNNNNNNNNNNNNNCCTTGCTTTAATCCTAAATGGCAAACTCCTTCTTTCCCTGACATTCATTTGCAGGAGGACATTGTTGATAGATGTAAGCAATTTGTGGGGCCCCTTACAGTAANNNNNNNNNNNNNNNNNNNNNNNNNNNNNNNNNNNNNNNNNNNNNNNNNNNTTACTAAATATTTGCCCTTAGATAAAGGGATCAAACCTTATTATCCAGATCATGTAGTTAATCATTACTTCCAGACGAGACATTATTTACACACTCTTTGGANGGCGGGTATCTTATATAAAAGAGAGTCCACACGTAGCGCCTCATTTTGCGGGTCACCATATTCTTGGGAACAAGATCTACAGCATGGGAGGTTGGTCTTCCAAACCTCGAAAAGGCATGGGGACAAATCTTTCTGTCCCCAATCCCCTGGGATTCTTTCCMGATCATCAGTTGGACCCTGCATTCAAAGCCAACTCASAAAATCCAGATTGGGACCTCAACCCGCACNAGGACAACTGGCCNGACGCCAACAAGGTGGGAGTGNGAGCATTCGGGCCAGGGTTCACCCCTCCCCACGGGGGATTGTTGGGGTGGAGCCCTCAGGCTCAGGGCATACTCACAACTGTGCCAGCAGCTCCTCNNNNNNNNNNNNNNNNNNNNNNNNNNNNNNNNNNNNNNNNNNNNNNNNNNNNNCCTCTAAGGGACACTCATCCTCAGGCCATGCAGTGGAACTCCACCACTTTCCACCAAACTCTTCAAGATCCCAGAGTCAGGGCTCTGTACTTTCCTGCTGGTGGCTCCAGTTCAGGAACAGTGAGCCCTGCTCAGAATACTGTCTCTGCCATATCGTCAATCTTATCGAAGACTGGGGACCCTGTACCGAATATGGAGAACATCGCATCAGGACTCCTAGGACCCCTGCTCGTGTTACAGGCGGGGTTTTTCTTGTTGACAAAAATCCTCACAATACCACAGAGTCTAGACTCGTGGTGGACTTCTCTCAATTTTCTAGGGGGAAMACCCGTGTGTCTTGGCCAAAATTCGCAGTCCCAAATCTCCAGTCACTCACYAACCTGTTGTCCTCCAATTTGTCCTGGTTATCGCTGGATGTGTCTGCGGCGTTTTATCATCTTCCTYTGCATCCTGCTGCTATGCCTCATCTTCTTGTTGGTTCTTCTGGACTATCRAGGTATGTTGCCCGTTTGTCCTCWAMTTCCAGGATCAWCAACAACCAGCACCGGACCATGCAAAACCTGCACAACTCCTGCTCAAGGAACCTCTATRYKTCCCTCATGTTGCTGTACAAAACCTNCGGACGGAAACTGCANCTGTATTCCCATCCCATCANCTTGGGCTTTCGCAANATACCTATGGGAGTSGGCCTCAGYCCGTTTCTCTTGGCTCAGTTTACTAGTGCCATTTGTTCAGTGGTTCGTAGGGCTTTCCCCCACTGTCTGGCTTTCAGTTATATGGATGATGTGGTATTGGGGGCCAAGTCTGTACAACATCTTGAGTCCCTTTATGCCGCTGTTACCAATTTYCTTTTGTCTTTGGGTATACAYTTGAACCCTCACAAAACAAAACGATGGGGATATTCCCTTAACTTCATGGGATATGTAATTGGGAGTTGGGGCACATTGCCACAGGAACATATTGTACAAAAAATCAAAATGTGTTTTMGGAAACTTCCTGTAAACAGGCCTATTGATTGGAAAGTATGTCAACGAATTGTGGGTCTTTTGGGATTTGCCGCCCCTTTCACGCAATGTGGATATCCTGCTTTAATGCCTTTATATGCATGTATACAAGCAAAGCAGGCTTTTACTTTCTCGCCAACTTACAAGGCCTTTCTAAGTAAACAGTATCTGCACCTTTACCCCGTTGCTCGGCAACGGCCTGGTCTGTGCCAAGTGTTTGCTGACGCAACCCCCACTGGTTGGGGCTTGGCCATAGGCCWTCAGCGCCTGCGGGGAACCTTTGTGTCTCCTCTGCCGATCCATACTGCGGAACTCCTAGCCGCTTGTTTTGCTCGCAGCAGGTCTGGGGCGAAACTCATCGGGACTGACAATTCTGTCGTGCTCTCCCGCAAATANACNTCNTTNCCATGGCTGCTAGGCTGTGCTGCCAACTGGATCCTGCGCGGGACGTCCTTTGTTTACGTCCCGTCGGCGCTGAATCCCGCGGACGACCCCTCCCGGGGCCGCTTGGGGCTCTACCGCCCGCTTCTCCGCCTGTTGTACCGTCCGACCACGGGGCGCACCTCTCTTTACGCGGACTCCCCGTCTGTGCCTTCTCATCTRCCGGACCGTGTGCACTTCGCTTCACCTCTGCACGTCGCATGGAGACCACCGTGAACGCCCACCGGAACCTGCCTAAGGTCTTGCATAAGAGGACTCTTGGACTTTCGGCAATGTCAACGACCGACCTTGAGGCATACTTCAAAGACTGTGTGTTTAMTGAGTGGGAGGAGTTGGGGGAGGAGATTAGGTTAAAGGTCTTTGTACTAGGANNNNNNNNNNNNNNNNNNNNNNNNNNNNNNNNNNNNNNNNNN
>1.1_|ref_HBVB|_b_9
NNNNNNNNNNNNNNNNNNNNNNNNNNNNNNNNNNNNNNNNNNNNNNNNNNNNNNNNNNNNNNNNNNNNNNNNNNNNNGGCANGGACATTGACCCGTATAAAGAATTTGGAGCTTCTGTGGAGTTACTCTCTTTTTTGCCTMMTGACTTCTTTCCTTCTATTCGAGATCTCCTCGACACCGCCTCTGCTCTGTATCGGGAGGCCTTAGAGTCTCCGGAACATTGTTCACCTCACCATACGGCACTCAGGCAAGCTATACTGTGTTGGGGTGAGTTGATGAATCTAGCCACCTGGGTGGGAAGTAATTTGGAAGATCCAGCATCTAGGGAATTAGTMGTCAGCTATGTCAACGTTAATATGGGCMTAAAAATCAGACAACTATTGTGGTTTCACATTTCCTGTCTTACCTTTGGGARAGAMACTGTTCTTGAATATTTGGTGTCTTTTGGAGTGTGGATTCGCACTCCTCCTGCCTATAGACCAYCAAATGCCCCTATCTTATCAACACTTCCGGAAACTACTGTTGTTAGACGAAGAGGCAGGTCCCCTAGAAGAAGAACTCCCTCGCCTCGCAGACGAAGGTCTCAATCGCCGCGTCGCAGAAGATCTCAATCTCGGGAATCTCAATGTTAGTATTCCTTGGACACATAAGGTGGGAAACTTTACGGGGCTTTATTCTTCTACGGTACCTTGCTTTAATCCTAAWTGGCAAACTCCTTCTTTCCCTGACATTCATTTGCAGGAGGACATTGTTGATAGATGTAAGCAMTTTGTGGGGCCCCTTACAGTAAATGAAAACAGGAGACTAAAATTAATTATGCCTGCTAGGTTTTATCCCAATGTTACTAAATATTTGCCCTTAGATAAAGGGATCAAACCTTATTATCCAGATCATGTAGTTAATCATTACTTCCAGACGAGACATTATTTACAYACTCTTTGGAAGGCGGGTATCYTATATAAAAGAGAGTCCACACGTAGCGCCTCATTTTGCGGGTCACCATATTCTTGGGAACAAGATCTACAGCATGGGAGGTTGGTCTTCCAAACCTCGAAAAGGCATGGGGACAAATCTTTCTGTCCCCAATCCCCTGGGATTCTTTCCMGATCATCAGTTGGACCCTGCATTCAAAGCCAACTCASAAAATCCAGATTGGGACCTCAACCCGCACAAGGACAACTGGCCGGACGCCAACAAGGTGGGAGTGGGAGCATTCGGGCCAGGGTTCACCCCTCCCCACGGGGGATTGTTGGGGTGGARCCCTCAGGCTCAGGGCATACTCACAACTGTGCCAGCAGCTCCTCCTCCTGCCTCCACCAATCGGCAGTCAGGAAGGCAGCCTACTCCCTTATCTCCACCTCTAAGGGACACTCATCCTCAGGCCATGCAGTGGAACTCCACCACTTTCCACCAAACTCTTCAAGATCCCAGAGTCAGGGCTCTGTACTTTCCTGCTGGTGGCTCCAGTTCAGGAACAGTGAGCCCTGCTCAGAATACTGTCTCTGCCATATCGTCAATCTTATCGAAGACTGGGGACCCTGTACCGAATATGGAGAACATCGCATCAGGACTCCTAGGACCCCTGCTCGTGTTACAGGCGGGGTTTTTCTTGTTGACAAAAATCCTCACAATACCACAGAGTCTAGACTCGTGGTGGACTTCTCTCAATTTTCTAGGGGGAAMACCCGTGTGTCTTGGCCAAAATTCGCAGTCCCAAATCTCCAGTCACTCACYAACCTGTTGTCCTCCAATTTGTCCTGGTTATCGCTGGATGTGTCTGCGGCGTTTTATCATCTTCCTYTGCATCCTGCTGCTATGCCTCATCTTCTTGTTGGTTCTTCTGGACTATCRAGGTATGTTGCCCGTTTGTCCTCWAMTTCCAGGATCAWCAACAACCAGCACCGGACCATGCAAAACCTGCACAACTCCTGCTCAAGGAACCTCTATGTTTCCCTCATGTTGCTGTACAAAACCTACGGACGGAAACTGCACCTGTATTCCCATCCCATCATCTTGGGCTTTCGCAAAATACCTATGGGAGTGGGCCTCAGTCCGTTTCTCTTGGCTCAGTTTACTAGTGCCATTTGTTCAGTGGTTCGTAGGGCTTTCCCCCACTGTCTGGCTTTCAGTTATATGGATGATGTGGTATTGGGGGCCAAGTCTGTACAACATCTTGAGTCCCTTTATGCCGCTGTTACCAATTTYCTTTTGTCTTTGGGTATACATTTAAACCCTCACAAAACAAAACGATGGGGATATTCCCTTAACTTCATGGGATATGTAATTGGGAGTTGGGNCACATTGCCACAGGAACATATTGTACNNAAAATCAAAATGTGTTTTMGGAAACTNCCTGTAAANAGGCCTATTGATTGGAAAGTATGTCAACGAATTGTGGGTCTTTTGGGATTTGCCGCCCCTTTCACGCAATGTGGATATCNTGCTTTAATGCCTTTATATGCATNNNNNNNNNNNNNNNNNNNNTTTACTTTCTCGCCAACTTACAAGGCCTTTCTAAGTAAACAGTATCTGCACCTTTACCCCGTTGCTCGGCAACGGCCTGGTCTGTGCCAAGTGTTTGCTGACGCAACCCCCACTGGTTGGGGCTTGGCCATAGGCCWTCAGCGCCTGCGGGGAACCTTTGTGTCTCCTCTGCCGATCCATACTGCGGAACTCCTAGCCGCTTGTTTTGCTCGCAGCAGGTCTGGGGCGAAACTCATCGGNACTGACAATTCTGTCGTGCTCTCCCGCAAATATACTTCATTTCCATGGCTGCTAGGCTGNNNNNNNNNNNNNNNNNNNNNNNNNNNNNNNNNNNNNNNNNNNCCGTCGGCGCTGAATCCCGCGGACGACCCCTCCCGGGGCCGTTTGGGGCTCTACCGCCCGCTTCTCCGCCTGTTGTACCGCCCAACCANGGGGCGCACCTCTCTTTACGCGGACTCCCCGTCTGTGCCTTCTCATCTRCCGGACCGTGTGCACTTCGCTTCACCTCTGCACGTCGCATGGAGACCACCGTGAACGCCCACCGGAACCTGCCTAAGGTCTTGCATAAGAGGACTCTTGGACTTTCGGCAATGTCAACGACCGACCTTGAGGCATACTTCAAAGACTGTGTGTTTAMTGAGTGGGAGGAGTTGGGGGAGGAGAKTAGGTTAAAGGTCTTTGTACTAGGANNNNNNNNNNNNNNNNNNNNNNNNNNNNNNNNNNNNNNNNN-
>1.1_|ref_HBVB|_b_10
NNNNNNNNNNNNNNNNNNNNNNNNNNNNNNNNNNNNNNNNNNNNNNNNNNNNNNNNNNNNNNNNNNNNNNGCTTTGGGGCATGGACATTGACCCGTATAAAGAATTTGGAGCTTCTGTGGAGTTACTCTCTTTTTTGCCTTCTGACTTCTTTCCTTCTATTCGAGATCTCCTCGACACCGCCTCTGCTCTGTATCGGGAGGCCTTAGAGTCTCCGGAACATTGTTCACCTCACCATANGGCACTCAGGCAAGCTATACTGTGTTNGGGTGAGTTGATGAATCTAGCCACCTGGGTGGGAAGTAATTTGGAAGATCCAGCATCTAGGGAATTAGTMGTCAGCTATGTCAACGTTAATATGGGCMTAAAAATCAGACAACTATTGTGGTTTCACATTTCCTGTCTTACCTTTGGGARAGAMACTGTTCTTGAATATTTGGTGTCTTTTGGAGNGTGGATNCGCACNCNTCCTNCCTATAGACCACCAAATGCCCCTATCTTATCAACACTTCCGGAAACTACTGTTGTTAGACGAAGAGGCAGGTCCCCTAGAAGAAGAACTCCCTCGCCTCGCAGACGAAGGTCTCAATCGCCGCGTCGCAGAAGATCTCAATCNCGGGAATCTCAATGTTAGTATTCCTTGGACACATAAGGTGGGAAACTTTACGGGGCTTTATTCTTCTACGGTACCTTGCTTTAATCCTAAATGGCAAACTCCTTCTTTCCCTGACATTCATTTGCAGGAGGACATTGTTGATAGATGTAAGCAATTTGTGGGGCCCCTTACAGTAAATGAAAACAGGAGACTAAAATTAATTATGCCTGCTAGGTTTTATCCCAATGTTACTAAATATTTGCCCTTAGATAAAGGGATCAAACCTTATTATCCAGATCATGTAGTTAATCATTACTTCCAGACGAGACATTATTTACACACTCTTTGGAAGGCGGGTATCTTATATAAAAGAGAGTCCACACGTAGCGCCTCATTTTGCGGGTCACCATATTCTTGGGAACAAGATCTACAGCATGGGAGGTTGGTCTTCCAAACCTCGAAAAGGCATGGGGACAAATCTTTCTGTCCCCAATCCCCTGGGATTCTTTCCMGATCATCAGTTGGACCCTGCATTCAAAGCCAACTCASAAAATCCAGATTGGGACCTCAACCCGCACAAGGACAACTGGCCGGACGCCAACAAGGTGGGAGTGGGAGCATTCGGGCCAGGGTTCACCCCTCCCCACGGGGGATTGTTGGGGTGGARCCCTCAGGCTCAGGGCATACTCACAACTGTGCCAGCAGCTCCTCCTCCTGCCTCCACCAATCGGCAGTCAGGAAGGCAGCCTACTNCCTTANCTCCACCTCTAAGGGACACTCATCCTCAGGCCATGCAGTGGAACTCCACCACTTTCCACCAAACTCTTCAAGATCCCAGAGTCAGGGCTCTGTACTTTCCTGCTGGTGGCTCCAGTTCAGGAACAGTGAGCCCTGCTCAGAATACTGTCTCTGCCATATCGTCAATCTTATCGAAGACTGGGGACCCTGTACCGAATATGGAGAACATCGCATCAGGACTCCTAGGACCCCTGCTCGTGTTACAGGCGGGGTTTTTCTTGTTGACAAAAATCCTCACAATACCACAGAGTCTAGACTCGTGGTGGACTTCTCTCAATTTTCTAGGGGGAAMACCCGTGTGTCTTGGCCAAAATTCGCAGTCCCAAATCTCCAGTCACTCACYAACCTGTTGTCCTCCAATTTGTCCTGGTTATCGCTGGATGTGTCTGCGGCGTTTTATCATCTTCCTYTGCATCCTGCTGCTATGCCTCATCTTCTTGTTGGTTCTTCTGGACTATCRAGGTATGTTGCCCGTTTGTCCTCWAMTTCCAGGATCAWCAACAACCAGCACCGGACCATGCAAAACCTGCACAACTCCTGCTCAAGGAACCTCTATRYKTCCCTCATGTTGCTGTACAAAACCTACGGACGGAAACTGCACCTGTATTCCCATCCCATCATCTTGGGCTTTCGCAAAATACCTATGGGAGTSGGCCTCAGYCCGTTTCTCTTGGCTCAGTTTACTAGTGCCATTTGTTCAGTGGTTCGTAGGGCTTTCCCCCACTGTCTGGCTTTCAGTTATATGGATGATGTGGTATTGGGGGCCAAGTCTGTACAACATCTTGAGTCCCTTTATGCCGCTGTTACCAATTTYCTTTTGTCTTTGGGTATACAYTTAAACCCTCACAAAACAAAACGATGGGGATATTCCCTTAACTTCATGGGATATGTAATTGGGAGTTGGGGCACATTGCCACAGGAACATATTGTACAAAAAATCAAAATGTGTTTTMGGAAACTTCCTGTAAACAGGCCTATTGATTGGAAAGTATGTCAACGAATTGTGGGTCTTTTGGGATTTGCCGCCCCTTTCACGCAATGTGNATATCCTGCTTTAATGCCTTTATATGCATGTATACAAGCAAAGCAGGCTTTTACTTTCTCGCCAACTTACAAGGCCTTTCTAAGTAAACAGTATCTGCACCTTTACCCCGTTGCTCGGCAACGGCCTGGTCTGTGCCAAGTGTTTGCTGACGCAACCCCCACTGGTTGGGGCTTGGCCATAGGCCWTCAGCGCCTGCGGGGAACCTTTGTGTCTCCTCTGCCGATCCATACTGCGGAACTCCTAGCCGCTTGTTTTGCTCGCAGCAGGTCTGGGGCGAAACTCATCGGGACTGACAATTCTGTCGTGCTCTCCCGCAAATATACTTCATTTCCATGGCTGCTAGNCNGTGCTGNNAACNGGATCCTGNGNGGGACGTCCTTTGTTTACGTCCCGTCGGCGCTGAATCCCGCGGACGACCCCTCCCGGGGCCGTTTGGGGCTCTACCGCCCGCTTCTCCGCCTGTTGTACCGCCCAACCACGGGGCGCACCTCTCTTTACGCGGACTCCCCGTCTGTGCCTTCTCATCTRCCGGACCGTGTGCACTTCGCTTCACCTCTGCACGTCGCATGGAGACCACCGTGAACGCCCACCGGAACCTGCCTAAGGTCTTGCATAAGAGGACTCTTGGACTTTCGGCAATGTCAACGACCGACCTTGAGGCATACTTCAAAGACTGTGTGTTTAMTGAGTGGGAGGAGTTGGGGGAGGAGAKTAGGTTAAAGGTCTTTGTACTAGGAGGCTGTAGGCATAAATTGGTGTGTTCACCAGCACCATGCAAN
>1.1_|ref_HBVB|_bc_7
NNNNNNNNNNNNNNNNNNNNNNNNNNNNNNNNNNNNNNNNNNNNNNNNNNNNNNNNNNNNNNNNNNNNNNNNNNNNNGGCATGGACATTGACCCGTATAAAGAATTTGGAGCTTCTGTGGAGTTACTCTCTTTTTTGCCTTCTGACTTCNTTCCTTCTATTCGAGATCTCCTCGACACCGCCTCTGCTCTGTATCGGGAGGCCTTAGAGTCTCCGGAACATTGTTCACCTCACCATACGGCACTCAGGCAAGCTATACTGTGTTGGGGTGAGTTGATGAATCTAGCCACCTGGGTGGGAAGTAATTTGGAAGATCCAGCATCTAGGGAATTAGTMGTCAGCTATGTCAACGTTAATATGGGCMTAAAAATCAGACAACTATTGTGGTTTCACATTTCCTGTCTTACCTTTGGGARAGAMACTGTTCTTGAATATTTGGTGTCTTTTGGAGTGTGGATTCGCACTCCTCCTGCCTATAGACCAYCAAATGCCCCTATCTTATCAACACTTCCGGAAACTACTGTTGTTAGACGAAGAGGCAGGTCCCCTAGAAGAAGAACTCCCTCGCCTCGCAGACGAAGGTCTCAATCGCCGCGTCGCAGAAGATCTCAATCTCGGGAATCTCAATGTTAGTATTCCTTGGACACATAAGGTGGGAAACTTTACGGAGCTTTATTCTTCTACGGTACCTTGCTTTAATCCTAAWTGGCAAACTCCTTCTTTCCCTGACATTCATTTGCAGGAGGACATTGTTGATAGATGTAAGCAMTTTGTGGGGCCCCTTACAGTAAATGAAAACAGGAGACTAAAATTAATTATGCCTGCNAGGTTTTATCCCAATGTTACTAAATATTTGCCCTTNGATAAAGGGATCAAACCTTATTATCCAGATCATGTAGTTAATCATTACTTCCAGACGAGACATTATTTACAYACTCTTTGGAAGGCGGGTATCYTATATAAAAGAGAGTCCACACGTAGCGCCTCATTTTGCGGGTCACCATATTCTTGGGAACAAGATCTACAGCATGGGAGGTTGGTCTTCCAAACCTCGAAAAGGCATGGGGACAAATCTTTCTGTCCCCAATCCCCTGGGATTCTTTCCMGATCATCAGTTGGACCCTGCATTCAAAGCCAACTCASAAAATCCAGATTGGGACCTCAACCCGCACAAGGACAACTGGCCGGACGCCAACAAGGTGGGAGTGGGAGCATTCGGGCCAGGGTTCACCCCTCCCCACGGGGGATTGTTGGGGTGGARCCCTCAGGCTCAGGGCATACTCACAACTGTGCCAGCAGCTCCTCCTCCTGCCTCCACCAATCGGCAGTCAGGAAGGCAGCCTACTCCCTTATCTCCACCTCTAAGGGACACTCATCCTCAGGCCATGCAGTGGAACTCCACCACTTTCCACCAAACTCTTCAAGATCCCAGAGTCAGGGCTCTGTACTTTCCTGCTGGTGGCTCCAGTTCAGGAACAGTGAGCCCTGCTCAGAATACTGTCTCTGCCATATCGTCAATCTTATCGAAGACTGGGGACCCTGTACCGAATATGGAGAACATCGCATCAGGACTCCTAGGACCCCTGCTCGTGTTACAGGCGGGGTTTTTCTTGTTGACAAAAATCCTCACAATACCACAGAGTCTAGACTCGTGGTGGACTTCTCTCAATTTTCTAGGGGGAAMACCCGTGTGTCTTGGCCAAAATTCGCAGTCCCAAATCTCCAGTCACTCACYAACCTGTTGTCCTCCAATTTGTCCTGGTTATCGCTGGATGTGTCTGCGGCGTTTTATCATCTTCCTYTGCATCCTGCTGCTATGCCTCATCTTCTTGTTGGTTCTTCTGGACTATCRAGGTATGTTGCCCGTTTGTCCTCWAMTTCCAGGATCAWCAACAACCAGCACCGGACCATGCAAAACCTGCACAACTCCTGCTCAAGGAACCTCTATRYKTCCCTCATGTTGCTGTACAAAACCTACGGACGGAAACTGCACCTGTATTCCCATCCCATCATCTTGGGCTTTCGCAAAATACCTATGGGAGTSGGCCTCAGYCCGTTTCTCTTGGCTCAGTTTACTAGTGCCATTTGTTCAGTGGTTCGTAGGGCTTTCCCCCACTGTCTGGCTTTCAGTTATATGGATGATGTGGTATTGGGGGCCAAGTCTGTACAACATCTTGAGTCCCTTTATGCCGCTGTTACCAATTTYCTTTTGTCTTTGGGTATACAYTTAAACCCTCACAAAACAAAACGATGGGGATATTCCCTTAACTTCATGGGATATGTAATTGGGAGTTGGGGCACATTGCCACAGGAACATATTGTACAAAAAATCAAAATGTGTTTTMGGAAACTTCCTGTAAACAGGCCTATTGATTGGAAAGTATGTCAACGAATTGTGGGTCTTTTGGGATTTGCCGCCCCTTTCACGCAATGTGGATATCCTGCTTTRATGCCTTTATATGCATGTATACAAGCAAAGCAGGCTTTTACTTTCTCGCCAACTTACAAGGCCTTTCTAAGTAAACAGTATCTGCACCTTTACCCCGTTGCTCGGCAACGGCCTGGTCTGTGCCAAGTGTTTGCTGACGCAACCCCCACTGGTTGGGGCTTGGCCATAGGCCWTCAGCGCCTGCGGGGAACCTTTGTGTCTCCTCTGCCGATCCATACTGCGGAACTCCTAGCCGCTTGTTTTGCTCGCAGCAGGTCTGGGGCGAAACTCATCGGGACTGACAATTCTGTCGTGCTCTCCCGCAAATATACTTCATTTCCATGGCTGCTAGGCTGTGCTGCCAACTGGATCCTGCGCGGGACGTCCTTTGTTTACGTCCCGTCGGCGCTGAATCCCGCGGACGACCCCTCCCGGGGCCGTTTGGGGCTCTACCGCCCGCTTCTCCGCCTGTTGTACCGCCCAACCACGGGGCGCACCTCTCTTTACGCGGACTCCCCGTCTGTGCCTTCTCATCTRCCGGACCGTGTGCACTTCGCTTCACCTCTGCACGTCGCATGGAGACCACCGTGAACGCCCACCGGAACCTGCCTAAGGTCTTGCATAAGAGGACTCTTGGACTTTCGGCAATGTCAACGACCGACCTTGAGGCATACTTCAAAGACTGTGTGTTTAMTGAGTGGGAGGAGTTGGGGGAGGAGAKTAGGTTAAAGGTCTTTGTACTAGGAGGCTGTAGGCATAAATNGGTGTGTTCNCCAGCACCATGCAAC
>1.1_|ref_HBVB|_bc_8
NNNNNNNNNNNNNNNNNNNNNNNNNNNNNNNNNNNNNNNNNNNNNNNNNNNNNNNNNNNNGCCTTGGGTGGCTTTGGGGCATGGACATTGACCCGTATAAAGAATTTGGAGCTTCTGNGGAGTTACTCTCTTTTTTGCCTTCTGACTTCTTTCCTTCTATTCGAGATCTCCTCGACACCGCCTCTGCTTTGTATCGGGAGGCCTTAGAGTCTCCGGAACATTGTTCACCTCACCATACGGCACTCAGGCAAGCTATTCTGTGTTGGGGTGAGTTGATGAATCTAGCCACCTGGGTGGGAAGTAATTTGGAAGATCCAGCATCTAGGGAATTAGTMGTCAGCTATGTCAACGTTAATATGGGCMTAAAAATCAGACAACTATTGTGGTTTCACATTTCCTGTCTTACCTTTGGGARAGAMACTGTTCTTGAATATTTGGTGTCTTTTGGAGTGTGGATTCGCACTCCTCCTGCCTATAGACCAYCAAATGCCCCTATCTTATCAACACTTCCGGAAACTACTGTTGTTAGACGAAGAGGCAGGTCCCCTAGAAGAAGAACTCCCTCGCCTCGCAGACGAAGGTCTCAATCGCCGCGTCGCAGAAGATCTCAATCTCGGGAATCTCAATGTTAGTATTCCTTGGACACATAAGGTGGGAAACTTTACGGGGCTTTATTCTTCTACGGTACCTTGCTTTAATCCTAAWTGGCAAACTCCTTCTTTCCCTGACATTCATTTGCAGGAGGACATTGTTGATAGATGTAAGCAMTTTGTGGGGCCCCTTACAGTAAATGAAAACAGGAGACTAAAATTAATTATGCCTGCTAGGTTTTATCCCAATGTTACTAAATATTTGCCCTTAGATAAAGGGATCAANCCTTATTATCCAGATCATGTAGTTAATCATTACTTCCAGACGAGACATTATTTACAYACTCTTTGGAAGGCGGGTATCYTATATAAAAGAGAGTCCACACGTAGCGCCTCATTTTGCGGGTCACCATATTCTTGGGAACAAGATCTACAGCATGGGAGGTTGGTCTTCCAAACCTCGAAAAGGCATGGGGACAAATCTTTCTGTCCCCAATCCCCTGGGATTCTTTCCMGATCATCAGTTGGACCCTGCATTCAAAGCCAACTCASAAAATCCAGATTGGGACCTCAACCCGCACAAGGACAACTGGCCGGACGCCAACAAGGTGGGAGTGGGAGCATTCGGGCCAGGGTTCACCCCTCCCCACGGGGGATTGTTGGGGTGGARCCCTCAGGCTCAGGGCATACTCACAACTGTGCCAGCAGCTCCTCCTCCTGCCTCCACCAATCGGCAGTCAGGNAGNCAGCCTACTCCCTTATCTCCACCTCTAAGGGACACTCATCCTCAGGCCATGCAGTGGAACTCCACCACTTTCCACCAAACTCTTCAAGATCCCAGAGTCAGGGCTCTGTACTTTCCTGCTGGTGGCTCCAGTTCAGGAACAGTGAGCCCTGCTCAGAATACTGTCTCTGCCATATCGTCAATCTTATCGAAGACTGGGGACCCTGTACCGAATATGGAGAACATCGCATCAGGACTCCTAGGACCCCTGCTCGTGTTACAGGCGGGGTTTTTCTTGTTGACAAAAATCCTCACAATACCACAGAGTCTAGACTCGTGGTGGACTTCTCTCAATTTTCTAGGGGGAAMACCCGTGTGTCTTGGCCAAAATTCGCAGTCCCAAATCTCCAGTCACTCACYAACCTGTTGTCCTCCAATTTGTCCTGGTTATCGCTGGATGTGTCTGCGGCGTTTTATCATCTTCCTYTGCATCCTGCTGCTATGCCTCATCTTCTTGTTGGTTCTTCTGGACTATCRAGGTATGTTGCCCGTTTGTCCTCWAMTTCCAGGATCAWCAACAACCAGCACCGGACCATGCAAAACCTGCACAACTCCTGCTCAAGGAACCTCTATRYKTCCCTCATGTTGCTGTACAAAACCTACGGACGGAAACTGCACCTGTATTCCCATCCCATCATCTTGGGCTTTCGCAAAATACCTATGGGAGTSGGCCTCAGYCCGTTTCTCTTGGCTCAGTTTACTAGTGCCATTTGTTCAGTGGTTCGTAGGGCTTTCCCCCACTGTCTGGCTTTCAGTTATATGGATGATGTGGTATTGGGGGCCAAGTCTGTACAACATCTTGAGTCCCTTTATGCCGCTGTTACCAATTTYCTTTTGTCTTTGGGTATACAYTTAAACCCTCACAAAACAAAACGATGGGGATATTCCCTTAACTTCATGGGATATGTAATTGGGAGTTGGGGCACATTGCCACAGGAACATATTGTACAAAAAATCAAAATGTGTTTTMGGAAACTTCCTGTAAACAGGCCTATTGATTGGAAAGTATGTCAACGAATTGTGGGTCTTTTGGGATTTGCCGCCCCTTTCACGCAATGTGGATATCCTGCTTTRATGCCTTTATATGCATGTATACAAGCAAAGCAGGCTTTTACTTTCTCGCCAACTTATAAGGCCTTTCTAAGTAAACAGTATCTGCACCTTTACCCCGTTGCTCGGCAACGGCCTGGTCTGTGCCAAGTGTTTGCTGACGCAACCCCCACTGGTTGGGGCTTGGCCATAGGCCWTCAGCGCCTGCGGGGAACCTTTGTGTCTCCTCTGCCGATCCATACTGCGGAACTCCTAGCCGCTTGTTTTGCTCGCAGCAGGTCTGGGGCGAAACTCATCGGGACTGACAATTCTGTCGTGCTCTCCCGCAAATATACTTCATTTCCATGGCTGCTAGGCTGTGCTGCCAACTGGATCCTGCGCGGGACGTCCTTTGTTTACGTCCCGTCGGCGCTGAATCCCGCGGACGACCCCTCCCGGGGCCGTTTGGGGCTCTACCGCCCGCTTCTCCGCCTGTTGTACCGCCCAACCACGGGGCGCACCTCTCTTTACGCGGACTCCCCGTCTGTGCCTTCTCATCTRCCGGACCGTGTGCACTTCGCTTCACCTCTGCACGTCGCATGGAGACCACCGTGAACGCCCACCGGAACCTGCCTAAGGTCTTGCATAAGAGGACTCTTGGACTTTCGGCAATGTCAACGACCGACCTTGAGGCATACTTCAAAGACTGTGTGTTTAMTGAGTGGGAGGAGTTGGGGGAGGAGAKTAGGTTAAAGGTCTTTGTACTAGGAGGCTGTNNNNNNNNNNNNNNNNNNNNNNNNNNNNNNNN----
>1.1_|ref_HBVB|_bc_9
NNNNNNNNNNNNNNNNNNNNNNNNNNNNNNNNNNNNNNNNNNNNNNNNNNNNNNNNNNNNNNNNNNNNNNNNNNNNNNNNNNNNNNNNNNNNNNNNNNNNNNNNNNNNNNNNNNNNNNNNNNNNNNNNNNNNNNNNNNNNNNNNNNNNNNNNNNNNNNNNNNNNNNNNNNNNNNNNNNNNNNNNNNNNNNNNNNNNNNNNGCCTTAGAGTCTCCGGAACATTGTTCNCCTCACCATACGGCACTCAGGCAAGCTATACTGTGTTGGGGTGAGTTGATGAATCTANCCACCTGGGTGGGANGTANTTTGGAAGNTCCAGCATCTAGGGAATTAGTAGTCAGCTATGTCAACGNNNNNNNNNNNNNNNNNNNNNNNNNNNNNNNNNNNNNNNNNNNNNNNNNNNNNNNNNNNNNNNNNNNNNNNNNTCTTGAATATTTGGTGTCTTTTGGAGTGTGGATTCGCACTCCTCCTGCCTATAGACCACCAAATGCCCCTATCTTATCAACACTTCCGGAAACTACTGTTGTTAGANNNNNNNNNNNGTCCCCTAGAAGAAGAACTCCCTCGCCTCGCAGACGAAGGTCTCAATCGCCGCGTCGCAGAAGNNNNNNNNNNNNNNNNNNNNNNNNNNNNNNNNNNNNNNNNNNNNNNNNNNNNNNNNNNNNNNNNNNNNNNNNNNNNNNNNNNNNNNNNNNNNNNNNNNNNNNNNNNNNNNNNNNNNNNNNNNNACATTCANTTGCAGGAGGACATNNNNNNNNNNNNNNNNNNNNNNNNNNNNNCCCTTACAGTAAATGAAAACAGGAGACTAAAATTANNNNNNNNNNNNNNNNNNNNNNNNNNNNNNNNNNNNNNNNNNNNNNNNNNNNNNNGGATCAAACCTTATTATCCAGATCATGTAGTTAATCATTACTTCCAGANNNNACATTATTTACACACTCTTTGGAAGGCGGGTATCTTATATAAAAGAGAGTCCACACGTAGCGCCTCATTTTGCGGGTCACCATATTCTTGGGAACAAGATCTACAGCATGGGAGGTTGGTCTTCCAAACCTCGAAAAGGCATGGGGACAAATCTTTCTGTCCCCAATCCCCTGGGATTCTTTCCCGATCATCAGTTGGACCCTGCATTCAAAGCCAACTCAGAAAATCCAGATTGGGACCNNNNNNNNNNNNNNNNNNNNNNNNNNNNNNCCAACAAGGTGGGAGTGGGAGCATTCGGGCCAGGGTTCACCCCTCCCCACGGGGGATTGTTGGGGTGGAGCCCTCAGGCTCAGGGCATACTCACAACTGTGCCAGCAGCTCCTCNNNNNNNNNNNNNNNNNNNNNNNNNNNNNNNNNNNNNNNNNNCCTTATCTCCACCTCTAAGGGACACTCATCCTCAGGCCATGCAGTGGAACTCCACCACTTTCCACCAAACTCTTCAAGATCCCAGAGTCAGGGCTCTGTACTTTCCTGCTGGTGGCTCCAGTTCAGGAACAGTGAGCCCTGCTCAGAATACTGTCTCTGCCATATCGTCAATCTTATCGAAGACTGGGGACCCTGTACCGAATATGGAGAACATCGCATCAGGACTCCTAGGACCCCTGCTCGTGTTACAGGCGGGGGTTTTTTTGTTGACAAAAAACCTCACAATACCACAGAGTCTAGACTCGTGGTGGACTTCTCTCAATTTTCTAGGGGGAAMACCCGTGTGTCTTGGCCAAAATTCGCAGTCCCAAATCTCCAGTCACTCACYAACCTGTTGTCCTCCAATTTGTCCTGGTTATCGCTGGATGTGTCTGCGGCGTTTTATCATCTTCCTYTGCATCCTGCTGCTATGCCTCATCTTCTTGTTGGTTCTTCTGGACTATCRAGGTATGTTGCCCGTTTGTCCTCWAMTTCCAGGATCATCAACAACCAGCACCGGACCATGCAAANCCTGCACAACTCCTGCTCAAGGAACCTCTATGTTTCCCTCATGTTGCTGTACAAAACCTACGGACGGAAACTGCACCTGTATTCCCATCCCATCATCTTGGGCTTTCGCAAAATACCTATGGGAGTSGGCCTCAGYCCGTTTCTCTTGGCTCAGTTTACTAGTGCCATTTGTTCAGTGGTTCGTAGGGCTTTCCCCCACTGTCTGGCTTTCAGTTATATGGATGATGTGGTATTGGGGGCCAAGTCTGTACAACATCTTGAGTCCCTTTATNCCGCTGTTACCAATTTYCTTTTGTCTTTGGGTATACAYTTGAACCCTCACAAAACAAAAAGATGGGGATATTCCCTTAACTTCATGGGATATGTAATTGGGAGTTGGGGCACATTGCCACAGGANCATATTGTACAAAAAATCNAAATGTGTTTTAGGAAACTTCCTGTAAACAGGCCTATTGATTGGAAAGTATGTCAACGAATTGTGGGTCTTTTGGGATTTGCCGCCCCTTTCACGCAATNTGGATATCCTGCTTTAATGCCTTTATATGCATGTATACAAGCAAAGCAGGCTTTTACTTTCTCGCCAACTTACAAGGCCTTTCTAAGTAAACAGTATCTGCACCTTTACCCCGTTGCTCGGCAACGGCCTGGTCTGTGCCAAGTGTTTGCTGACGCAACCCCCACTGGTTGGGGCTTGGCCATAGGCCWTCAGCGCCTGCGGGGAACCTTTGTGTCTCCTCTGCCGATCCATACTGCGGAACTCCTAGCCGCTTGTTTTGCTCGCAGCAGGTCTGGGGCGAAACTCATCGGGACTGACAATTCTGTCGTGCTCTCCCGCAAATATACTTCATTTCCATGGCTGCTAGGCTGTGCTGCCAACTGGATCCTGCGNNNNNNGTCCTTTGTTTACGTCCCGTCGGCGCTGAATCCCGCGGACGACCCCTCCCGGGGNCGTTTGGGGCTCTACCGCCCGCTTCTCCGCCTGTTGTACCGTCCGACCACGGGGCGCACCTCTCTTTACGCGGACTCCCCGTCTGTGCCTTCTCATCTRCCGGACCGTGTGCACTTCGCTTCACCTCTGCACGTCGCATGGAGACCACCGTGAACGCCCACCGGAACCTGCCCAAGGTCTTGCATAAGAGGACTCTTGGACTTTCGGCAATGTCAACGACCGACCTTGAGGCATACTTCAAAGACTGTGTGTTTAMTGAGTGGGAGGAGTTGGGGGAGGAGAKTAGGTTAANGNTCTNTGTACTANN-------------------------------------------
>1.1_|ref_HBVB|_b_11
NNNNNNNNNNNNNNNNNNNNNNNNNNNNNNNNNNNNNNNNNNNNNNNNNNNNNNNNNNNNNNNNNNNNNNGCTTTGGGGCATGGACATTGACCCGTATAAAGAATTTGGAGCTTCTGTGGAGTTACTCTCTTTTTTGCCTMMTGACTTCTTTCCTTCTATTCGAGATCTCCTCGACACCGCCTCTGCTCTGTATCGGGAGGCCTTAGAGTCTCCGGAACATTGTTCACCTCACCATACGGCACTCAGGCAAGCTATACTGTGTTGGGGTGAGTTGATGAATCTAGCCACCTGGGTGGGAAGTAATTTGGAAGATCCAGCATCTAGGGAATTAGTMGTCAGCTATGTCAACGTTAATATGGGCMTAAAAATCAGACAACTATTGTGGTTTCACATTTCCTGTCTTACCTTTGGGARAGAMACTGTTCTTGAATATTTGGTGTCTTTTGGAGTGTGGATTCGCACTCCTCCTGCCTATAGACCAYCAAATGCCCCTATCTTATCAACACTTCCGGAAACTACTGTTGTTAGACGAAGAGGCAGGTCCCCTAGAAGAAGAACTCCCTCGCCTCGCAGACGAAGGTCTCAATCGCCGCGTCGCAGAAGATCTCAATCTCGGGAATCTCAATGTTAGTATTCCTTGGACACATAAGGTGGGAAACTTTACGGGGCTTTATTCTTCTACGGTACCTTGCTTTAATCCTAAWTGGCAAACTCCTTCTTTCCCTGACATTCATTTGCAGGAGGACATTGTTGATAGATGTAAGCAMTTTGTGGGGCCCCTTACAGTAAATGAAAACAGGAGACTAAAATTAATTATGCCTGCTAGGTTTTATCCCAATGTTACTAAATATTTGCCCTTAGATAAAGGGATCAAACCTTATTATCCAGATCATGTAGTTAATCATTACTTCCAGACGAGACATTATTTACAYACTCTTTGGAAGGCGGGTATCYTATATAAAAGAGAGTCCACACGTAGCGCCTCATTTTGCGGGTCACCATATTCTTGGGAACAAGATCTACAGCATGGGAGGTTGGTCCTCCAAACCTCGAAAAGGCATGGGGACAAATCTTTCTGTCCCCAATCCCCTGGGATTCTTTCCMGATCATCAGTTGGACCCTGCATTCAAAGCCAACTCASAAAATCCAGATTGGGACCTCAACCCGCACAAGGACAACTGGCCGGACGCCAACAAGGTGGGAGTGGGAGCATTCGGGCCAGGGTTCACCCCTCCCCACGGGGGATTGTTGGGGTGGARCCCTCAGGCTCAGGGCATACTCACAACTGTGCCAGCAGCTCCTCCTCCTGCCTCCACCAATCGGCAGTCAGGAAGGCAGCCTACTCCCTTATCTCCACCTCTAAGGGACACTCATCCTCAGGCCATGCAGTGGAACTCCACCACTTTCCACCAAACTCTTCAAGATCCCAGAGTCAGGGCTCTGTACTTTCCTGCTGGTGGCTCCAGTTCAGGAACAGTGAGCCCTGCTCAGAATACTGTCTCTGCCATATCGTCAATCTTATCGAAGACTGGGGACCCTGTACCGAATATGGAGAACATCGCATCAGGACTCCTAGGACCCCTGCTCGTGTTACAGGCGGGGTTTTTCTTGTTGACAAAAATCCTCACAATACCACAGAGTCTAGACTCGTGGTGGACTTCTCTCAATTTTCTAGGGGGAAMACCCGTGTGTCTTGGCCAAAATTCGCAGTCCCAAATCTCCAGTCACTCACYAACCTGTTGTCCTCCAATTTGTCCTGGTTATCGCTGGATGTGTCTGCGGCGTTTTATCATCTTCCTYTGCATCCTGCTGCTATGCCTCATCTTCTTGTTGGTTCTTCTGGACTATCRAGGTATGTTGCCCGTTTGTCCTCWAMTTCCAGGATCAWCAACAACCAGCACCGGACCATGCAAAACCTGCACAACTCCTGCTCAAGGAACCTCTATRYKTCCCTCATGTTGCTGTACAAAACCTACGGACGGAAACTGCACCTGTATTCCCATCCCATCATCTTGGGCTTTCGCAAAATACCTATGGGAGTSGGCCTCAGYCCGTTTCTCTTGGCTCAGTTTACTAGTGCCATTTGTTCAGTGGTTCGTAGGGCTTTCCCCCACTGTCTGGCTTTCAGTTATATGGATGATGTGGTATTGGGGGCCAAGTCTGTACAACATCTTGAGTCCCTTTATGCCGCTGTTACCAATTTYCTTTTGTCTTTGGGTATACAYTTAAACCCTCACAAAACAAAACGATGGGGATATTCCCTTAACTTCATGGGATATGTAATTGGGAGTTGGGGCACATTGCCACAGGAACATATTGTACAAAAAATTAAAATGTGTTTTMGGAAACTTCCTGTAAACAGGCCTATTGATTGGAAAGTATGTCAACGAATTGTGGGTCTTTTGGGATTTGCCGCCCCTTTCACGCAATGTGGATATCCTGCTTTRATGCCTTTATATGCATGTATACAAGCAAAGCAGGCTTTTACTTTCTCGCCAACTTACAAGGCCTTTCTAAGTAAACAGTATCTGCACCTTTACCCCGTTGCTCGGCAACGGCCTGGTCTGTGCCAAGTGTTTGCTGACGCAACCCCCACTGGTTGGGGCTTGGCCATAGGCCWTCAGCGCCTGCGGGGAACCTTTGTGTCTCCTCTGCCGATCCATACTGCGGAACTCCTAGCCGCTTGTTTTGCTCGCAGCAGGTCTGGGGCGAAACTCATCGGGACTGACAATTCTGTCGTGCTCTCCCGCAAATATACTTCATTTCCATGGCTGCTAGGCTGTGCTGCCAACTGGATCCTGCGCGGGACGTCCTTTGTTTACGTCCCGTCGGCGCTGAATCCCGCGGACGACCCCTCCCGGGGCCGTTTGGGGCTCTACCGCCCGCTTCTCCGCCTGTTGTACCGCCCAACCACGGGGCGCACCTCTCTTTACGCGGACTCCCCGTCTGTGCCTTCTCATCTRCCGGACCGTGTGCACTTCGCTTCACCTCTGCACGTCGCATGGAGACCACCGTGAACGCCCACCGGAACCTGCCTAAGGTCTTGCATAAGAGGACTCTTGGACTTTCGGCAATGTCAACGACCGACCTTGAGGCATACTTCAAAGACTGTGTGTTTAMTGAGTGGGAGGAGTTGGGGGAGGAGAKTAGGTTAAAGGTCTTTGTACTAGGAGGCTGTAGGCATAAATTGGTGTGTTCACCAGCACCATGCAAC
>1.1_|ref_HBVB|_bc_11
NNNNNNNNNNNNNNNNNNNNNNNNNNNNNNNNNNNNNNNNNNNNNNNNNNNNNNNNNNNNNCCTTGGGTNGCTTTGGGGCATGGACATTGACCCGTATAAAGAATTTGGAGCTTCTGTGGAGTTACTCTCTTTTTTGCCTMMTGACTTCTTTCCTTCTATTCGAGATCTCCTCGACACCGCCTCTGCTCTGTATCGGGAGGCCTTAGAGTCTCCGGAACATTGTTCACCTCACCATACGGCACTCAGGCAAGCTATACTGTGTTGGGGTGAGTTGATGAATCTAGCCACCTGGGTGGGAAGTAATTTGGAAGATCCAGCATCTAGGGAATTAGTMGTCAGCTATGTCAACGTTAATATGGGCMTAAAAATCAGACAACTATTGTGGTTTCACATTTCCTGTCTTACCTTTGGGARAGAMACTGTTCTTGAATATTTGGTGTCTTTTGGAGTGTGGATTCGCACTCCTCCTGCCTATAGACCAYCAAATGCCCCTATCTTATCAACACTTCCGGAAACTACTGTTGTTAGACGAAGAGGCAGGTCCCCTAGAAGAAGAACTCCCTCGCCTCGCAGACGAAGGTCTCAATCGCCGCGTCGCAGAAGATCTCAATCTCGGGAATCTCAATGTTAGTATTCCTTGGACACATAAGGTGGGAAACTTTACGGGGCTTTATTCTTCTACGGTACCTTGCTTTAATCCTAAWTGGCAAACTCCTTCTTTCCCTGACATTCATTTGCAGGAGGACATTGTTGATAGATGTAAGCAMTTTGTGGGGCCCCTTACAGTAAATGAAAACAGGAGACTAAAATTAATTATGCCTGCTAGGTTTTATCCCAATGTTACTAAATATTTGCCCTTAGATAAAGGGATCAAACCTTATTATCCAGATCATGTAGTTAATCATTACTTCCAGACGAGACATTATTTACAYACTCTTTGGAAGGCGGGTATCYTATATAAAAGAGAGTCCACACGTAGCGCCTCATTTTGCGGGTCACCATATTCTTGGGAACAAGATCTACAGCATGGGAGGTTGGTCTTCCAAACCTCGAAAAGGCATGGGGACAAATCTTTCTGTCCCCAATCCCCTGGGATTCTTTCCMGATCATCAGTTGGACCCTGCATTCAAAGCCAACTCASAAAATCCAGATTGGGACCTCAACCCGCACAAGGACAACTGGCCGGACGCCAACAAGGTGGGAGTGGGAGCATTCGGGCCAGGGTTCACCCCTCCCCACGGGGGATTGTTGGGGTGGARCCCTCAGGCTCAGGGCATACTCACAACTGTGCCAGCAGCTCCTCCTCCTGCCTCCACCAATCGGCAGTCAGGAAGGCAGCCTACTCCCTTATCTCCACCTCTAAGGGACACTCATCCTCAGGCCATGCAGTGGAACTCCACCACTTTCCACCAAACTCTTCAAGATCCCAGAGTCAGGGCTCTGTACTTTCCTGCTGGTGGCTCCAGTTCAGGAACAGTGAGCCCTGCTCAGAATACTGTCTCTGCCATATCGTCAATCTTATCGAAGACTGGGGACCCTGTACCGAATATGGAGAACATCGCATCAGGACTCCTAGGACCCCTGCTCGTGTTACAGGCGGGGTTTTTCTTGTTGACAAAAATCCTCACAATACCACAGAGTCTAGACTCGTGGTGGACTTCTCTCAATTTTCTAGGGGGAAMACCCGTGTGTCTTGGCCAAAATTCGCAGTCCCAAATCTCCAGTCACTCACYAACCTGTTGTCCTCCAATTTGTCCTGGTTATCGCTGGATGTGTCTGCGGCGTTTTATCATCTTCCTYTGCATCCTGCTGCTATGCCTCATCTTCTTGTTGGTTCTTCTGGACTATCRAGGTATGTTGCCCGTTTGTCCTCWAMTTCCAGGATCAWCAACAACCAGCACCGGACCATGCAAAACCTGCACAACTCCTGCTCAAGGAACCTCTATRYKTCCCTCATGTTGCTGTACAAAACCTACGGACGGAAACTGCACCTGTATTCCCATCCCATCATCTTGGGCTTTCGCAAAATACCTATGGGAGTSGGCCTCAGYCCGTTTCTCTTGGCTCAGTTTACTAGTGCCATTTGTTCAGTGGTTCGTAGGGCTTTCCCCCACTGTCTGGCTTTCAGTTATATGGATGATGTGGTATTGGGGGCCAAGTCTGTACAACATCTTGAGTCCCTTTATGCCGCTGTTACCAATTTYCTTTTGTCTTTGGGTATACAYTTAAACCCTCACAAAACAAAACGATGGGGATATTCCCTTAACTTCATGGGATATGTAATTGGGAGTTGGGGCACATTGCCACAGGAACATATTGTACAAAAAATCAAAATGTGTTTTMGGAAACTTCCTGTAAACAGGCCTATTGATTGGAAAGTATGTCAACGAATTGTGGGTCTTTTGGGATTTGCCGCCCCTTTCACGCAATGTGGATATCCTGCTTTRATGCCTTTATATGCATGTATACAAGCAAAGCAGGCTTTTACTTTCTCGCCAACTTACAAGGCCTTTCTAAGTAAACAGTATCTGCACCTTTACCCCGTTGCTCGGCAACGGCCTGGTCTGTGCCAAGTGTTTGCTGACGCAACCCCCACTGGTTGGGGCTTGGCCATAGGCCWTCAGCGCCTGCGGGGAACCTTTGTGTCTCCTCTGCCGATCCATACTGCGGAACTCCTAGCCGCTTGTTTTGCTCGCAGCAGGTCTGGGGCGAAACTCATCGGGACTGACAATTCTGTCGTGCTCTCCCGCAAATATACTTCATTTCCATGGCTGCTAGGCTGTGCTGCCAACTGGATCCTGCGCGGGACGTCCTTTGTTTACGTCCCGTCGGCGCTGAATCCCGCGGACGACCCCTCCCGGGGCCGTTTGGGGCTCTACCGCCCGCTTCTCCGCCTGTTGTACCGCCCAACCACGGGGCGCACCTCTCTTTACGCGGACTCCCCGTCTGTGCCTTCTCATCTRCCGGACCGTGTGCACTTCGCTTCACCTCTGCACGTCGCATGGAGACCACCGTGAACGCCCACCGGAACCTGCCTAAGGTCTTGCATAAGAGGACTCTTGGACTTTCGGCAATGTCAACGACCGACCTTGAGGCATACTTCAAAGACTGTGTGTTTAMTGAGTGGGAGGAGTTGGGGGAGGAGAKTAGGTTAAAGGTCTTTGTACTAGGAGGCTGTAGGCATAAATTGGTGTGTTCACCAGCNCCATGCAAC
>1.1_|ref_HBVB|_bc_12
NNNNNNNNNNNNNNNNNNNNNNNNNNNNNNNNNNNNNNNNNNNNNNNNNNNNNNNNNNNNNNNNNNNNNNNNNNNNNNNNNNNNNNNNNNNNNNNNNNNNNNNNNNNNNNNNNNCTGTGGNGTTACTCTCTTTTTTGCCTTCTGACTTCTTTCCTTCTATTCGAGATCTCCTCGACACCGCCTCTGCTCTGTATCGGGAGGCCTTAGAGTCTCCGGAACATTGTTCACCTCACCATACGGCACTCAGGCAAGCTATACTGTGTTGGGGTGAGTTGATGAATCTAGCCACCTGGGTGGGAAGTAATTTGGAAGATCCAGCATCTAGGGAATTAGTAGTCAGCTATGTCAACGTTAATATGGGCCTAAAAATCAGACAACTATTGTGGTTTCACATTTCCTGTCTTACCTTTGGGAGAGAAACTGTTCTTGAATATTTGGTGTCTTTTGGAGTGTGGATTCGCNCTCCTCCTGCCTATAGACNNNNNNNNNNNNNNNNNNNNNNNNNNNNNNNNNNNNNNNNNNNNNNNNNNNNNNNNNNNNNGTCCCCTAGAAGAAGAACTCCCTCGCCTCGCAGACGAAGGTCTCAATCGCCGCGTCGNAGAAGATCTCAATCTCGGGAATCTCAATGTTAGTATTCCNTGGACACATAAGGTGGGAAACTTTACGGGGCTTTATTCTTCTACNGTACCTTGCTTTAATCCTAAATGGCAAACTCCTTCTTTNCCTGACATTCATTTGCAGGAGGACATTGTTGATAGATGTAAGCAATTTGTGGGGCCCCTTACAGTAAATGAAAACAGGAGACTAAAATTANNNNNNNNNNNNNNNNNNNNNNNNNNNNNNNNNNNNNNNNNNNNNNNNNNNNNNNNGATCAAACCTTATTATCCAGATCATGTAGTTAATCATTACTTCCAGACGAGACATTATTTACACACTCTTTGGAAGGCGGGTATCTTATATAAAAGAGAGTCCACACGTAGCGCCTCATTTTGCGGGTCACCATATTCTTGGGAACAAGATCTACAGCATGGGAGGTTGGTCTTCCAAACCTCGAAAAGGCATGGGGACAAATCTTTCTGTCCCCAATCCCCTGGGATTCTTTCCCGATCATCAGTTGGACCCTGCANTCAAAGCCAACTCAGAAAATCCAGATTGGGACCTCAACCCGCACAAGGACAACTGGCCGGACGCCAACAAGGTGGGAGTGGGAGCNTTCGGGCCAGGGTTCACCCCTCCCCACGGGGGATTGTTGGGGTGGAGCCCTCAGGCTCAGGGCATACTCACAACTGTGCCAGCAGCTCCTCNNNNNNNNNNNNNNNNNNNNNNNNNNNNNNNNNNNNNNNNNNNNNNATCTCCACCTCTAAGGGACACTCATCCTCAGGCCATGCAGTGGAACTCCACCACTTTCCACCAAACTCTTCAAGATCCCAGAGTCAGGGCTCTGTACTTTCCTGCTGGTGGCTCCAGTTCAGGAACAGTGAGCCCTGCTCAGAATACTGTCTCTGCCATATCGTCAATCTTATCGAAGACTGGGGNCCCTGTACCGAATATGGAGAACATCGCATCAGGACTCCTAGGACCCCTGCTCGTGTTACAGGCGGGGGTTTTTTTTTTGACAAAAATCCTCACAATACCACAGAGTCTAGACTCGTGGTGGACTTCTCTCAATTTTCTAGGGGGAAMACCCGTGTGTCTTGGCCAAAATTCGCAGTCCCAAATCTCCAGTCACTCACYAACCTGTTGTCCTCCAATTTGTCCTGGTTATCGCTGGATGTGTCTGCGGCGTTTTATCATCTTCCTYTGCATCCTGCTGCTATGCCTCATCTTCTTGTTGGTTCTTCTGGACTATCRAGGTATGTTGCCCGTTTGTCCTCWAMTTCCAGGATCAWCAACAACCAGCACCGGACCATGCAAAACCTGCACAACTCCTGCTCAAGGAACCTCTATRYKTCCCTCATGTTGCTGTACAAAACCNACGGACGGAAACTGCACCNGNATTCCCATCCCATCATCTTGGGCTTTCGCAAAATNCCTATGGNAGTGNGCCTCAGTCCGTTTCTCTTGGCTCAGTTTACTAGTGCCATTTGTTCAGTGGTNCGTAGGNCTTTCCCCCACTGTCTGGCTTTCAGTTATATGGATGATGTGGTATTGGGGGCCAAGTCTGTACAACATCTTGAGTCCCTTTATGCCGCTGTTACCAATTTYCTTTTGTCTTTGGGTATACAYTTAAACCCTCACAAAACAAAACGATGGGGATATTCCCTTAACTTCATGGGATATGTAATTGGGAGTTGGGGCACATTGCCACAGGAACATATTGTACAAAAAATCAAAATGTGTTTTMGGAAACTTCCTGTAAACAGGCCTATTGATTGGAAAGTATGTCAACGAATTGTGGGTCTTTTGGGATTTGCCGCCCCTTTCACGCAATGTGGATATCCTGCTTTAATGCCTTTATATGCATGTATACAAGCAAAGCAGGCTTTTACTTTCTCGCCAACTTACAAGGCCTTTCTAAGTAAACAGTATCTGCACCTTTACCCCGTTGCTCGGCAACGGCCTGGTCTGTGCCAAGTGTTTGCTGACGCAACCCCCACTGGTTGGGGCTTGGCCATAGGCCWTCAGCGCCTGCGGGGAACCTTTGTGTCTCCTCTGCCGATCCATACTGCGGAACTCCTAGCCGCTTGTTTTGCTCGCAGCAGGTCTGGGGCGAAACTCATCGGGACTGACAATTCTGTCGTGCTCTCCCGCAAATATACTTCATTTCCATGGCTGCTAGGCTGTGCTGCCAACTGGATCCTGCGCGGGACGTCCTTTGTTTACGTCCCGTCGGNGCTGAATCCCGCGGACNACCCCTCCCGGGGCCGTNTGGGGCTCTACCGCCCGCTTCTCCGCCTGTTGTACCGCCCAACCACGGGGCGCACCTCTCTTTACGCGGACTCCCCGTCTGTGCCTTCTCATCTRCCGGACCGTGTGCACTTCGCTTCACCTCTGCACGTCGCATGGAGACCACCGTGAACGCCCACCGGAACCTGCCTAAGGTCTTGCATAAGAGGACTCTTGGACTTTCGGCAATGTCAACGACCGACCTTGAGGCATACTTCAAAGACTGTGTGTTTAMTGAGTGGGAGGAGTTGGGGGAGGAGATTAGGTTNNNNNNNNNNNNNNNNN--------------------------------------------
>1.1_|ref_HBVB|_b_12
NNNNNNNNNNNNNNNNNNNNNNNNNNNNNNNNNNNNNNNNNNNNNNNNNNNNNNNNNNNNNNNNNNNNNNNNNNNNNNNNNNNNACATTGACCCGTATAAAGAATTTGGAGCTTCTGTGGAGTTACTCTCTTTTTTGCCTTCTGACTTCTTTCCTTCTATTCGAGATCTCCTCGACACCGCCTCTGCTCTGTATCGGGAGGCCTTAGAGTCTCCGGAACATTGTTCACCTCACCATACGGCACTCAGGCAAGCTATACTGTGTTGGGGTGAGTTGATGAATCTAGCCACCTGGGTGGGAAGTAATTTGGAAGATCCAGCATCTAGGGAATTAGTMGTCAGCTATGTCAACGTTAATATGGGCMTAAAAATCAGACAACTATTGTGGTTTCACATTTCCTGTCTTACCTTTGGGARAGAMACTGTTCTTGAATATTTGGTGTCTTTTGGAGTGTGGATTCGCACTCCTCCTGCCTATAGACCAYCAAATGCCCCTATCTTATCAACACTTCCGGAAACTACTGTTGTTAGACGAAGAGGCAGGTCCCCTAGAAGAAGAACTCCCTCGCCTCGCAGACGAAGGTCTCAATCGCCGCGTCGCAGAAGATCTCAATCTCGGGAATCTCAATGTTAGTATTCCTTGGACACATAAGGTGGGAAACTTTACGGGGCTTTATTCTTCTACGGTACCTTGCTTTAATCCTAAWTGGCAAACTCCTTCTTTCCCTGACATTCATTTGCAGGAGGACATTGTTGATAGATGTAAGCAMTTTGTGGGGCCCCTTACAGTAAATGAAAACNGGAGACTAAAATTAATTATGCCTGCTAGGTTTTATCCCAATNTTACTAAATATTTGCCCTTAGATAAAGGGATCAAACCTTATTATCCAGATCATGTAGTTAATCATTACTTCCAGACGAGACATTATTTACAYACTCTTTGGAAGGCGGGTATCYTATATAAAAGAGAGTCCACACGTAGCGCCTCATTTTGCGGGTCACCATATTCTTGGGAACAAGATCTACAGCATGGGAGGTTGGTCTTCCAAACCTCGAAAAGGCATGGGGACAAATCTTTCTGTCCCCAATCCCCTGGGATTCTTTCCMGATCATCAGTTGGACCCTGCATTCAAAGCCAACTCASAAAATCCAGATTGGGACCTCAACCCGCACAAGGACAACTGGCCGGACGCCAACAAGGTGGGAGTGGGAGCATTCGGGCCAGGGTTCACCCCTCCCCACGGGGGATTGTTGGGGTGGARCCCTCAGGCTCAGGGCATACTCACAACTGTGCCAGCAGCTCCTCCTCCTGCCTCCACCAATCGGCAGTCAGGAAGGCAGCCTACTCCCTTATCTCCACCTCTAAGGGACACTCATCCTCAGGCCATGCAGTGGAACTCCACCACTTTCCACCAAACTCTTCAAGATCCCAGAGTCAGGGCTCTGTACTTTCCTGCTGGTGGCTCCAGTTCAGGAACAGTGAGCCCTGCTCAGAATACTGTCTCTGCCATATCGTCAATCTTATCGAAGACTGGGGACCCTGTACCGAATATGGAGAACATCGCATCAGGACTCCTAGGACCCCTGCTCGTGTTACAGGCGGGGTTTTTCTTGTTGACAAAAATCCTCACAATACCACAGAGTCTAGACTCGTGGTGGACTTCTCTCAATTTTCTAGGGGGAAMACCCGTGTGTCTTGGCCAAAATTCGCAGTCCCAAATCTCCAGTCACTCACYAACCTGTTGTCCTCCAATTTGTCCTGGTTATCGCTGGATGTGTCTGCGGCGTTTTATCATCTTCCTYTGCATCCTGCTGCTATGCCTCATCTTCTTGTTGGTTCTTCTGGACTATCRAGGTATGTTGCCCGTTTGTCCTCWAMTTCCAGGATCAWCAACAACCAGCACCGGACCATGCAAAACCTGCACAACTCCTGCTCAAGGAACCTCTATRYKTCCCTCATGTTGCTGTACAAAACCTACGGACGGAAACTGCACCTGTATTCCCATCCCATCATCTTGGGCTTTCGCAAAATACCTATGGGAGTSGGCCTCAGYCCGTTTCTCTTGGCTCAGTTTACTAGTGCCATTTGTTCAGTGGTTCGTAGGGCTTTCCCCCACTGTCTGGCTTTCAGTTATATGGATGATGTGGTATTGGGGGCCAAGTCTGTACAACATCTTGAGTCCCTTTATGCCGCTGTTACCAATTTYCTTTTGTCTTTGGGTATACAYTTAAACCCTCACAAAACAAAACGATGGGGATATTCCCTTAACTTCATGGGATATGTAATTGGGAGTTGGGGCACATTGCCACAGGAACATATTGTACAAAAAATCAAAATGTGTTTTMGGAAACTTCCTGTAAACAGGCCTATTGATTGGAAAGTCTGTCAACGAATTGTGGGTCTTTTGGGATTTGCCGCCCCTTTCACGCAATGTGGATATCCTGCTTTRATGCCTTTATATGCATGTATACAAGCAAAGCAGGCTTTTACTTTCTCGCCAACTTACAAGGCCTTTCTAAGTAAACAGTATCTGCACCTTTACCCCGTTGCTCGGCAACGGCCTGGTCTGTGCCAAGTGTTTGCTGACGCAACCCCCACTGGTTGGGGCTTGGCCATAGGCCWTCAGCGCCTGCGGGGAACCTTTGTGTCTCCTCTGCCGATCCATACTGCGGAACTCCTAGCCGCTTGTTTTGCTCGCAGCAGGTCTGGGGCGAAACTCATCGGGACTGACAATTCTGTCGTGCTCTCCCGCAAATATACTTCATTTCCATGGCTGCTAGGCTGTGCTGCCAACTGGATCCTGCGCGGGACGTCCTTTGTTTACGTCCCGTCGGCGCTGAATCCCGCGGACGACCCCTCCCGGGGCCGTTTGGGGCTCTACCGCCCGCTTCTCCGCCTGTTGTACCGCCCAACCACGGGGCGCACCTCTCTTTACGCGGACTCCCCGTCTGTGCCTTCTCATCTRCCGGACCGTGTGCACTTCGCTTCACCTCTGCACGTCGCATGGAGACCACCGTGAACGCCCACCGGAACCTGCCTAAGGTCTTGCATAAGAGGACTCTTGGACTTTCGGCAATGTCAACGACCGACCTTGAGGCATACTTCAAAGACTGTGTGTTTAMTGAGTGGGAGGAGTTGGGGGAGGAGAKTAGGTTAAAGGTCTTTGTACTAGGAGGCTGTAGGCATAAATTGGTGTGTTCACCAGCACCATGCAAC
>1.1_|ref_HBVB|_bc_13
NNNNNNNNNNNNNNNNNNNNNNNNNNNNNNNNNNNNNNNNNNNNNNNNNNNNNNNNNNNNNNNNNNNNNNNNNNNNNNNNNNNNNNNNNNNCCCGTATAAAGAATTTGGAGCTTCTGTGGAGTTACTCNCTTTTTTGCCTTCTGACTTCTTTCCTTCTATTCGAGATCTCCTCGACACCGCCTCTGCTCTGTATCGGGAGGCCTTAGAGTCTCCGGAACATTGTTCACCTCACCATACGGCACTCAGGCAAGCTATACTGTGTTGGGGTGAGTTGATGAATCTAGCCACCTGGGTGGGAAGTAATTTGGAAGATCCAGCATCTAGGGAATTAGTMGTCAGCTATGTCAACGTTAATATGGGCMTAAAAATCAGACAACTATTGTGGTTTCACATTTCCTGTCTTACCTTTGGGARAGAMACTGTTCTTGAATATTTGGTGTCTTTTGGAGTGTGGATTCGCACTCCTCCTGCCTATAGACCAYCAAATGCCCCTATCTTATCAACACTTCCGGAAACTACTGTTGTTAGACGAAGAGGCAGGTCCCCTAGAAGAAGAACTCCCTCGCCTCGCAGACGAAGGTCTCAATCGCCGCGTCGCAGAAGATCTCAATCTCGGGAATCTCAATGTTAGTATTCCTTGGACACATAAGGTGGGAAACTTTACGGGGCTTTATTCTTCTACGGTACCTTGCTTTAATCCTAAWTGGCAAACTCCTTCTTTCCCTGACATTCATTTGCAGGAGGACATTGTTGATAGATGTAAGCAMTTTGTGGGGCCCCTTACAGTAAATGAAAACAGGAGACTAAAATTAATTATGCCTGCTAGGNTTTATCCCAATGTTACTAAATATTTGCCCTTAGATAAAGGGATCAAACCTTATTATCCAGATCATGTAGTTAATCATTACTTCCAGACGAGACATTATTTACAYACTCTTTGGAAGGCGGGTATCYTATATAAAAGAGAGTCCACACGTAGCGCCTCATTTTGCGGGTCACCATATTCTTGGGAACAAGATCTACAGCATGGGAGGTTGGTCTTCCAAACCTCGAAAAGGCATGGGGACAAATCTTTCTGTCCCCAATCCCCTGGGATTCTTTCCMGATCATCAGTTGGACCCTGCATTCAAAGCCAACTCASAAAATCCAGATTGGGACCTCAACCCGCACAAGGACAACTGGCCGGACGCCAACAAGGTGGGAGTGGGAGCATTCGGGCCAGGGTTCACCCCTCCCCACGGGGGATTGTTGGGGTGGARCCCTCAGGCTCAGGGCATACTCACAACTGTGCCAGCAGCTCCTCCTCCTGCCTCCACCAATCGGAAGTCAGGAAGGCAGCCTACTCCCTTATCTCCACCTCTAAGGGACACTCATCCTCAGGCCATGCAGTGGAACTCCACCACTTTCCACCAAACTCTTCAAGATCCCAGAGTCAGGGCTCTGTACTTTCCTGCTGGTGGCTCCAGTTCAGGAACAGTGAGCCCTGCTCAGAATACTGTCTCTGCCATATCGTCAATCTTATCGAAGACTGGGGACCCTGTACCGAATATGGAGAACATCGCATCAGGACTCCTAGGACCCCTGCTCGTGTTACAGGCGGGGTTTTTCTTGTTGACAAAAATCCTCACAATACCACAGAGTCTAGACTCGTGGTGGACTTCTCTCAATTTTCTAGGGGGAAMACCCGTGTGTCTTGGCCAAAATTCGCAGTCCCAAATCTCCAGTCACTCACYAACCTGTTGTCCTCCAATTTGTCCTGGTTATCGCTGGATGTGTCTGCGGCGTTTTATCATCTTCCTYTGCATCCTGCTGCTATGCCTCATCTTCTTGTTGGTTCTTCTGGACTATCRAGGTATGTTGCCCGTTTGTCCTCWAMTTCCAGGATCAWCAACAACCAGCACCGGACCATGCAAAACCTGCACAACTCCTGCTCAAGGAACCTCTATRYKTCCCTCATGTTGCTGTACAAAACCTACGGACGGAAACTGCACCTGTATTCCCATCCCATCATCTTGGGCTTTCGCAAAATACCTATGGGAGTSGGCCTCAGYCCGTTTCTCTTGGCTCAGTTTACTAGTGCCATTTGTTCAGTGGTTCGTAGGGCTTTCCCCCACTGTCTGGCTTTCAGTTATATGGATGATGTGGTATTGGGGGCCAAGTCTGTACAACATCTTGAGTCCCTTTATGCCGCTGTTACCAATTTYCTTTTGTCTTTGGGTATACAYTTAAACCCTCACAAAACAAAACGATGGGGATATTCCCTTAACTTCATGGGATATGTAATTGGGAGTTGGGGCACATTGCCACAGGCACATATTGTACAAAAAATCAAAATGTGTTTTMGGAAACTTCCTGTAAACAGGCCTATTGATTGGAAAGTATGTCAACGAATTGTGGGTCTTTTGGGATTTGCCGCCCCTTTCACGCAATGTGGATATCCTGCTTTRATGCCTTTATATGCATGTATACAAGCAAAGCAGGCTTTTACTTTCTCGCCAACTTACAAGGCCTTTCTAAGTAAACAGTATCTGCACCTTTACCCCGTTGCTCGGCAACGGCCTGGTCTGTGCCAAGTGTTTGCTGACGCAACCCCCACTGGTTGGGGCTTGGCCATAGGCCWTCAGCGCCTGCGGGGAACCTTTGTGTCTCCTCTGCCGATCCATACTGCGGAACTCCTAGCCGCTTGTTTTGCTCGCAGCAGGTCTGGGGCGAAACTCATCGGGACTGACAATTCTGTCGTGCTCTCCCGCAAGTATACTTCATTTCCATGGCTGCTAGGCTGTGCTGCCAACTGGATCCTGCGCGGGACGTCCTTTGTTTACGTCCCGTCGGCGCTGAATCCCGCGGACGACCCCTCCCGGGGCCGTTTGGGGCTCTACCGCCCGCTTCTCCGCCTGTTGTACCGCCCAACCACGGGGCGCACCTCTCTTTACGCGGACTCCCCGTCTGTGCCTTCTCATCTRCCGGACCGTGTGCACTTCGCTTCACCTCTGCACGTCGCATGGAGACCACCGTGAACGCCCACCGGAACCTGCCTAAGGTCTTGCATAAGAGGACTCTTGGACTTTCGGCAATGTCAACGACCGACCTTGAGGCATACTTCAAAGACTGTGTGTTTAMTGAGTGGGAGGAGTTGGGGGAGGAGAKTAGGTTAAAGGTCTTTGTACTAGGAGGCTGTAGGCATAAATTGGTNTGTTCACCAGCACCATGCAAN
>1.1_|ref_HBVB|_bc_14
NNNNNNNNNNNNNNNNNNNNNNNNNNNNNNNNNNNNNNNNNNNNNNNNNNNNNNNNNNNNNNNNNGGGTGGCTTTGGGGCATGGACATTGACCCGTATAAAGAATTTGGAGCTTCTGTGGAGTTACTCTCTTTTTTGCCTMMTGACTTCTTTCCTTCTATTCGAGATCTCCTCGACACCGCCTCTGCTCTGTATCGGGAGGCCTTAGAGTCTCCGGAACATTGTTCACCTCACCATACGGCACTCAGGCAAGCTATACTGTGTTGGGGTGAGTTGATGAATCTAGCCACCTGGGTGGGAAGTAATTTGGAAGATCCAGCATCTAGGGAATTAGTMGTCAGCTATGTCAACGTTAATATGGGCMTAAAAATCAGACAACTATTGTGGTTTCACATTTCCTGTCTTACCTTTGGGARAGAMACTGTTCTTGAATATTTGGTGTCTTTTGGAGTGTGGATTCGCACTCCTCCTGCCTATAGACCAYCAAATGCCCCTATCTTATCAACACTTCCGGAAACTACTGTTGTTAGACGAAGAGGCAGGTCCCCTAGAAGAAGAACTCCCTCGCCTCGCAGACGAAGGTCTCAATCGCCGCGTCGCAGAAGATCTCAATCTCGGGAATCTCAATGTTAGTATTCCTTGGACACATAAGGTGGGAAACTTTACGGGGCTTTATTCTTCTACGGTACCTTGCTTTAATCCTAAWTGGCAAACCCCTTCTTTCCCTGACATTCATTTGCAGGAGGACATTGTTGATAGATGTAAGCAMTTTGTGGGGCCCCTTACAGTAAATGAAAACAGGAGACTAAAATTAATTATGCCTGCTAGGTTTTATCCCAATGTTACTAAATATTTGCCCTTAGATAAAGGGATCAAACCTTATTATCCAGATCATGTAGTTAATCATTACTTCCAGACGAGACATTATTTACAYACTCTTTGGAAGGCGGGTATCYTATATAAAAGAGAGTCCACACGTAGCGCCTCATTTTGCGGGTCACCATATTCTTGGGAACAAGATCTACAGCATGGGAGGTTGGTCTTCCAAACCTCGAAAAGGCATGGGGACAAATCTTTCTGTCCCCAATCCCCTGGGATTCTTTCCMGATCATCAGTTGGACCCTGCATTCAAAGCCAACTCASAAAATCCAGATTGGGACCTCAACCCGCACAAGGACAACTGGCCGGACGCCAACAAGGTGGGAGTGGGAGCATTCGGGCCAGGGTTCACCCCTCCCCACGGGGGATTGTTGGGGTGGARCCCTCAGGCTCAGGGCATACTCACAACTGTGCCAGCAGCTCCTCCNCCTGCCTCCACCAATCGGCAGTCAGGAAGGCAGCCTACTCCCTTATCTCCACCTCTAAGGGACACTCATCCTCAGGCCATGCAGTGGAACTCCACCACTTTCCACCAAACTCTTCAAGATCCCAGAGTCAGGGCTCTGTACTTTCCTGCTGGTGGCTCCAGTTCAGGAACAGTGAGCCCTGCTCAGAATACTGTCTCTGCCATATCGTCAATCTTATCGAAGACTGGGGACCCTGTACCGAATATGGAGAACATCGCATCAGGACTCCTAGGACCCCTGCTCGTGTTACAGGCGGGGTTTTTCTTGTTGACAAAAATCCTCACAATACCACAGAGTCTAGACTCGTGGTGGACTTCTCTCAATTTTCTAGGGGGAAMACCCGTGTGTCTTGGCCAAAATTCGCAGTCCCAAATCTCCAGTCACTCACYAACCTGTTGTCCTCCAATTTGTCCTGGTTATCGCTGGATGTGTCTGCGGCGTTTTATCATCTTCCTYTGCATCCTGCTGCTATGCCTCATCTTCTTGTTGGTTCTTCTGGACTATCRAGGTATGTTGCCCGTTTGTCCTCWAMTTCCAGGATCAWCAACAACCAGCACCGGACCATGCAAAACCTGCACAACTCCTGCTCAAGGAACCTCTATRYKTCCCTCATGTTGCTGTACAAAACCTACGGACGGAAACTGCACCTGTATTCCCATCCCATCATCTTGGGCTTTCGCAAAATACCTATGGGAGTSGGCCTCAGYCCGTTTCTCTTGGCTCAGTTTACTAGTGCCATTTGTTCAGTGGTTCGTAGGGCTTTCCCCCACTGTCTGGCTTTCAGTTATATGGATGATGTGGTATTGGGGGCCAAGTCTGTACAACATCTTGAGTCCCTTTATGCCGCTGTTACCAATTTYCTTTTGTCTTTGGGTATACAYTTAAACCCTCACAAAACAAAACGATGGGGATATTCCCTTAACTTCATGGGATATGTAATTGGGAGTTGGGGCACATTGCCACAGGAACATATTGTACAAAAAATCAAAATGTGTTTTMGGAAACTTCCTGTAAACAGGCCTATTGATTGGAAAGTATGTCAACGAATTGTGGGTCTTTTGGGATTTGCCGCCCCTTTCACGCAATGTGGATATCCTGCTTTRATGCCTTTATATGCATGTATACAAGCAAAGCAGGCTTTTACTTTCTCGCCAACTTACAAGGCCTTTCTAAGTAAACAGTATCTGCACCTTTACCCCGTTGCTCGGCAACGGCCTGGTCTGTGCCAAGTGTTTGCTGACGCAACCCCCACTGGTTGGGGCTTGGCCATAGGCCWTCAGCGCCTGCGGGGAACCTTTGTGTCTCCTCTGCCGATCCATACTGCGGAACTCCTAGCCGCTTGTTTTGCTCGCAGCAGGTCTGGGGCGAAACTCATCGGGACTGACAATTCTGTCGTGCTCTCCCGCAAATATACTTCATTTCCATGGCTGCTAGGCTGTGCTGCCAACTGGATCCTGCGCGGGACGTCCTTTGTTTACGTCCCGTCGGCGCTGAATCCCGCGGACGACCCCTCCCGGGGCCGTTTGGGGCTCTACCGCCCGCTTCTCCGCCTGTTGTACCGCCCAACCACGGGGCGCACCTCTCTTTACGCGGACTCCCCGTCTGTGCCTTCTCATCTRCCGGACCGTGTGCACTTCGCTTCACCTCTGCACGTCGCATGGAGACCACCGTGAACGCCCACCGGAACCTGCCTAAGGTCTTGCATAAGAGGACTCTTGGACTTTCGGCAATGTCAACGACCGACCTTGAGGCATACTTCAAAGACTGTGTGTTTAMTGAGTGGGAGGAGTTGGGGGAGGAGAKTAGGTTAAAGGTCTTTGTACTAGGAGGCTGTAGGCATAAATTGGTGCGTTCACCAGCACCATGCAAC
>1.1_|ref_HBVB|_b_13
NNNNNNNNNNNNNNNNNNNNNNNNNNNNNNNNNNNNNNNNNNNNNNNNNNNNNNNNNNNNNNNNNNNNNNNNNNNNNNNNNNNNNNNNNNNNNNNNNNNNNNNNNNNNNNNNNNNNNNNNNNNNNNNNNNNNNNNNNNNNNNNNNNNNNNNNNNNNNNNNNNNNNNNNNCCTCGACACCGCCTCTGCTCTGTATCGGGAGGCCTTNGAGTCTCCGGAACATTGTTCACCTCACCATACGGCACTCAGGCAAGCTATACTGTGTTGAGGNGAGTTGATGAATCTAGCCACCNGGGTGGGAAGTAATTTGGAAGNTCCAGCATCTAGGGAATTAGTAGTCAGCTATGTCAACGTTAATATGGGCCTAAAAATCAGACAACTATTGTGGNTTCACATTTCCTGTCTTACCTTTGGGAGAGAAACTGTTCTTGAATATTTGGTGTCTTTTGGAGTGTGGATTCGCACTNNNNNNNCCTATAGACCACCAAATGCCCCTATCTTATCAACACTTCCGGAAACTACTGTTGTTAGACGAAGAGGNAGGTCCCCTAGAAGAAGAACTCCCTCGCCTCGCAGACGAAGGTCTCAATCGCCGCGTCGCAGAAGATCTCAATCTCGGGAATCTCAATGTTAGTATNNNNNNNNNNNNNNNNNNNNNNNACTTTNNGGGGCTTTATTCTTCTACGGTACCTTGCTTTAATCCTAAATGGCAAACTCCTTCTTTCCCTGACATTCATTTGCAGGAGGACATTGTTGATAGATGTAAGCAATNTGTGGGGCCCCTTACAGTAAATGAAAACAGGAGACTAAAATTAATTATGCCTGCTAGGTTNTATCCCAATNTTACTAAANNNNNNNNNNNNNNNNNNNNNNNNNNNNNNNNNNNNNNNNNNNNNNNNNNNNNNNNNNNNNNNNNNNNNNNNNNNNNNNNNNNNNCTCTTTGGAAGGCGGGTATCTTATATAAAAGAGAGTCNACACGTAGCGCCNCATTTTGCGGGTCACCATATTCTTGGGAACAAGATCTACAGCATGGGAGGTTGGTCTTCCAAACCTCGAAAAGGCATGGGGACAAATCTTTCTGTCCCCAATCCCCTGGGATTCTTTCCMGATCATCAGTTGGACCCTGCATTCAAAGCCAACTCAGAAAATCCAGANTGGGACCTCAACCCGCACAAGGACAACTGGCCGGACGCCAACAAGGTGGGAGTGGGAGCATTCGGGCCAGGGTTCACCCCTCCCCACGGGGGATTGTTGGGGTGGAGCCCTCAGGCTCAGGGCATANTNACAACNGTGCCAGCAGCTCCTCNNNNNNNNNNNNNNNNNNNNNNNNNNNNNNNNNNNNNNNNNCCCTTATCTCCACCNCTAAGGGACACTCATCCTCAGGCCATGCAGTGGAACTCCACCACTTTCCACCAAACTCTTCAAGATCCCAGAGTCAGGGCTCTGTACTTTCCTGCTGGTGGCTCCAGTTCAGGAACAGTGAGCCCTGCTCAGAATACTGTCTCTGCCATATCGTCAATCTTATCGAAGANTGGGGACCCTGTACCGAATATGGAGAACATCGCATCAGGANTCCTAGGACCCCTGCTCGTGTTACAGGCGGNGNTTTTNTTNNTNNCAAAAATCCTCACAATACCACAGAGTCTAGACTCGTGGTGGACTTCTCTCAATTTTCTAGGGGGAAMACCCGTGTGTCTTGGCCAAAATTCGCAGTCCCAAATCTCCAGTCACTCACYAACCTGTTGTCCTCCAATTTGTCCTGGTTATCGCTGGATGTGTCTGCGGCGTTTTATCATCTTCCTYTGCATCCTGCTGCTATGCCTCATCTTCTTGTTGGTTCTTCTGGACTATCRAGGTATGTTGCCCGTTTGTCCTCWAMTTCCAGGATCAWCAACAACCAGCACCGGACCATGCAAAACCTGCACAACTCCTGCTCAAGGAACCTCTATRYKTCCCTCATGTTGCTGTACAAAACCTACGGACGGAAACTGCACCTGTATTCCCATCCCATCATCTTGGGCTTTCGCAAAATACCTATGGGAGTSGGCCTCAGYCCGTTTCTCTTGGCTCAGTTTACTAGTGCCATTTGTTCAGTGGTTCGTAGGGCTTTCCCCCACTGTCTGGCTTTCAGTTATANGGATGATGTGGNATTGGGGGCCAAGTCTGTACAACATCTTGAGTCCCTTTATGCCGCTGTTACCAATTTYCTTTTGTCTTTGGGTATACAYTTGAACCCTCACAAAACAAAACGATGGGGATATTCCCTTAACTTCATGGGATATGTAATTGGGAGTTGGGGCACATTGCCACAGGAACATATTGTACAAAAAATCAAAATGTGTTTTMGGAAACTTCCTGTAAACAGGCCTATTGATTGGAAAGTATGTCAACGAATTGTGGGTCTTTTGNGATTTGCCGCCCCTTTCACGCANNNNNNNNNNNNNNCTTTAATGCCTTTATATGCATGTATACAAGCAAAGCAGGCTTTTACTTTCTCGCCAACTTACAAGGCCTTTCTAAGTAAACAGTATCTGCACCTTTACCCCGTTGCTCGGCAACGGCCTGGTCTGTGCCAAGTGTTTGCTGACGCAACCCCCACTGGTTGGGGCTTGGCCATAGGCCWTCAGCGCCTGCGGGGAACCTTTGTGTCTCCTCTGCCGATCCATACTGCGGAACTCCTAGCCGCTTGTTTTGCTCGCAGCAGGTCTGGGGCGAAACTCATCGGGACTGACAATTCTGTCGTGCTCTCCCGCAAATATACTTCATTTCCATGGCTGCTAGGCTGTGCNNNNNNNNNNNNNNNGCNNNNNNNGTCCTTTGTTTACGTCCCGTCGGCGCTGAATCCCGCGGACGACCCCTCCCGGGGCCGCTTGGGGCTCTACCGCCCGCTTCTCCGCCTGTTGTACCGCCCAACCACGGGGCGCACCTCTCTTTACGCGGACTCCCCGTCTGTGCCTTCTCATCTRCCGGACCGTGTGCACTTCGCTTCACCTCTGCACGTCGCATGGAGACCACCGTGAACGCCCACCGGAACCTGCCTAAGGTCTTGCATAAGAGGACTCTTGGACTTTCGGCAATGTCAACGACCGACCTTGAGGCATACTTCAANGNCTGTGTGTTTAMTGAGTGGGAGGAGTTGGGGGAGGAGAKTAGGTTAAAGGTCTTTGTACTAGGAGGCTGTAGGCATAAATTGGTGTGTTCACCAGCACCATGCAAN
>1.1_|ref_HBVB|_bc_15
NNNNNNNNNNNNNNNNNNNNNNNNNNNNNNNNNNNNNNNNNNNNNNNNNNNNNNNNNNNNNNNNNNNNNNNNNNNNNNNNNNNNNNNNNNNNNNNNNNNNNNNNNNNNNNNNNNNNNNNNNNNNNNNNNNNNNNNNNNNNNNNNNNNNNNNNNNNNNNNNNNNNNNNNNNNNNNNNNNNNNNNNNNNNNNNNNNNNNNNNNNNNNNNNNNNNNNNNNNNNNNNNNNNNNNNNCCATACGGCACTCAGGCAAGCTATACTGTGTTGGGGTGAGTTGATGAATCTAGCCACCTGGGTGGGAAGTAATTTGGAAGATCCAGCATCTAGGGAATTAGTAGTCAGCTATGTCAACGTTAATATGGGCCTAAAAATCAGACAACTATTGTGGTTTCACATTTCCTGTCTTACCTTTGGGAGAGAAACTGTTCTTGAATATTTGGTGTCTTTTGGANNNNGGATTCGCACTCCTCCNGCCTATAGACCACCAAATGCCCCTATCTTATCAACACTTCCGGAAACTNCTGTTGTTAGACGAAGAGGCAGGTCCCCTAGAAGAAGAACTCCCTCGCCTCGCAGACGAAGGTCTCAATCGCCGCGTCGCAGAAGATCTCAATCTNGGGAATCTCAATGTTAGTATTCCTTGGACACATAAGGTGGGAAACTTTACGGGGCTTTATTCTTCTACGGTACCTTGCTTTAATCCTAAATGGCAAACTCCTTCTTTCCCTGACATTCATTTGCAGGAGGACATTGTTGATAGATGTAAGCAATTTGTGGGGCCCCTTACAGTAAATGAAAACAGGAGACTAAAATTAATTATGCCTGCTAGGTTTTATCCCAATGTTACTAAATATTTGCCCTTAGATAAAGGGATCAAACCTTATTATCCAGATCATGTAGTTAATCATTACTTCCNNNNNNNNNNTTATTTACACACTCTTTGGAAGGCGGGTATCTTATATAAAAGAGAGTCCACACGTAGCGCCTCATTTTGCGGGTCACCNTATTCTTGGGAACAAGATCTACAGCATGGGAGGTTGGTCTTCCAAACCTCGAAAAGGCATGGGGACAAATCTTTCTGTCTCCAATCCCCTGGGATTCTTTCCCGATCANCAGTTGGACCCTGCATTCAAAGCCAACTCAGAAAATCCAGATTGGGACCTCAACCCGCACAAGGACAACTGGCCGGACGCCAACAAGGTGGGAGTGGGAGCATTCGGGCCAGGGTTCACCCCTCCCCACGGGGGATTGTTGGGGTGGNGCCCTCAGGCTCAGGGCATACTCACAACTGTGCCAGCAGCTCCTCNNNNNNNNNNNNNNNNNNNNNNNNNNNNNNNNNNNNNNNNNCCCTTATCTCCACCTCTAAGGGACACTCATCCTCAGGCCATGCAGTGGAACTCCACCACTTTCCACCAAACTCTTCAAGATCCCAGAGTCAGGGCTCTGTACTTTCCTGCTGGTGGCTCCAGTTCAGGAACAGTGAGCCCTGCTCAGAATACTGTCTCTGCCATATCGTCAATCTTATCGAAGACTGGGGACCCTGTACCGAATATGGAGAACATCGCATCAGGACTCCTAGGACCCCTGCTCGTGTTACAGGCGGGGGTTTTCTTGTTNACAAAAATCCTCACAATACCACAGAGTCTAGACTCGTGGTGGACTTCTCTCAATTTTCTAGGGGGAAMACCCGTGTGTCTTGGCCAAAATTCGCAGTCCCAAATCTCCAGTCACTCACYAACCTGTTGTCCTCCAATTTGTCCTGGTTATCGCTGGATGTGTCTGCGGCGTTTTATCATCTTCCTYTGCATCCTGCTGCTATGCCTCATCTTCTTGTTGGTTCTTCTGGACTATCRAGGTATGTTGCCCGTTTGTCCTCWAMTTCCAGGATCAWCAACAACCAGCACCGGACCATGCAAAACCTGCACAACTCCTGCTCAAGGAACCTCTATRYKTCCCTCATGTTGCTGTACAAAACCTACGGACGGAAACTGCACCTGTATTCCCATCCCATCATCTTGGGCTTTCGCAAAATACCTATGGGAGTSGGCCTCAGYCCGTTTCTCTTGGCTCAGTTTACTAGTGCCATTTGTTCAGTGGTTCGTAGGGCTTTCCCCCACTGTCTGGCTTTCAGTTATATGGATGATGTGGTATTGGGGGCCAAGTCTGTACAACATCTTGAGTCCCTTTATGCCGCTGTTACCAATTTTCTTTTGTCTTTGGGTATACAYTTAAACCCTCACAAAACAAAACGATGGGGATATTCCCTTAACTTCATGGGATATGTAATTGGGAGTTGGGGCACATTGCCACAGGAACATATTGTACAAAAAATCAAAATGTGTTTTMGGAAACTTCCTGTAAACAGGCCTATTGATTGGAAAGTATGTCAACGAATTGTGGGTCTTTTGGGATTTGCCGCCCCTTTCACGCAATGTGGATATCCTGCTTTAATGCCTTTATATGCATGTATACAAGCAAAGCAGGCTTTTACTTTCTCGCCAACTTACAAGGCCTTTCTAAGTAAACAGTATCTGCACCTTTACCCCGTTGCTCGGCAACGGCCTGGTCTGTGCCAAGTGTTTGCTGACGCAACCCCCACTGGTTGGGGCTTGGCCATAGGCCWTCAGCGCCTGCGGGGAACCTTTGTGTCTCCTCTGCCGATCCATACTGCGGAACTCCTAGCCGCTTGTTTTGCTCGCAGCAGGTCTGGGGCGAAACTCATCGGGACTGACAATTCTGTCGTGCTCTCCCGCAAATATACTTCANTTCCATGGCTGCTAGGCTGTGCTGCCAACTGGATCCTGCGCGGGACGTCCTTTGTTTACGTCCCGTCGGCGCTGAATCCCGCGGACGACCCCTCCCGGGGCCGCTTGGGGCTCTACCGCCCGCTTCTCCGCCTGTTGTACCGCCCAACCACGGGGCGCACCTCTCTTTACGCGGACTCCCCGTCTGTGCCTTCTCATCTRCCGGACCGTGTGCACTTCGCTTCACCTCTGCACGTCGCATGGAGACCACCGTGAACGCCCACCGGAACCTGCCTAAGGTCTTGCATAAGAGGACTCTTGGACTTTCGGCAATGTCAACGACCGACCTTGAGGCATACTTCAAAGACTGTGTGTTTAMTGAGTGGGAGGAGTTGGGGGAGGAGATTAGGTTAAAGGTCTTTGTACTAGNNNNN---------------------------------------
>1.1_|ref_HBVB|_bc_16
NNNNNNNNNNNNNNNNNNNNNNNNNNNNNNNNNNNNNNNCTGTTCAAGCCTCCAAGCTGTGCCTTGGGTGGCTTTGGGGCATGGACATTGACCCGTATAAAGAATTTGGAGCTTCTGTGGAGTTACTCTCTTTTTTGCCTMMTGACTTCTTTCCTTCTATTCGAGATCTCCTCGACACCGCCTCTGCTCTGTATCGGGAGGCCTTAGAGTCTCCGGAACATTGTTCACCTCACCATACGGCACTCAGGCAAGCTATACTGTGTTGGGGTGAGTTGATGAATCTAGCCACCTGGGTGGGAAGTAATTTGGAAGATCCAGCATCTAGGGAATTAGTMGTCAGCTATGTCAACGTTAATATGGGCMTAAAAATCAGACAACTATTGTGGTTTCACATTTCCTGTCTTACCTTTGGGARAGAMACTGTTCTTGAATATTTGGTGTCTTTTGGAGTGTGGATTCGCACTCCTCCTGCCTATAGACCAYCAAATGCCCCTATCTTATCAACACTTCCGGAAACTACTGTTGTTAGACGAAGAGGCAGGTCCCCTAGAAGAAGAACTCCCTCGCCTCGCAGACGAAGGTCTCAATCGCCGCGTCGCAGAAGATCTCAATCTCGGGAATCTCAATGTTAGTATTCCTTGGACACATAAGGTGGGAAACTTTACGGGGCTTTATTCTTCTACGGTACCTTGCTTTAATCCTAAWTGGCAAACTCCTTCTTTCCCTGACATTCATTTGCAGGAGGACATTGTTGATAGATGTAAGCAMTTTGTGGGGCCCCTTACAGTAAATGAAAACAGGAGACTAAAATTAATTATGCCTGCTAGGTTTTATCCCAATGTTACTAAATATTTGCCCTTAGATAAAGGGATCAAACCTTATTATCCAGATCATGTAGTTAATCATTACTTCCAGACGAGACATTATTTACAYACTCTTTGGAAGGCGGGTATCYTATATAAAAGAGAGTCCACACGTAGCGCCTCATTTTGCGGGTCACCATATTCTTGGGAACAAGATCTACAGCATGGGAGGTTGGTCTTCCAAACCTCGAAAAGGCATGGGGACAAATCTTTCTGTCCCCAATCCCCTGGGATTCTTTCCMGATCATCAGTTGGACCCTGCATTCAAAGCCAACTCASAAAATCCAGATTGGGACCTCAACCCGCACAAGGACAACTGGCCGGACGCCAACAAGGTGGGAGTGGGAGCATTCGGGCCAGGGTTCACCCCTCCCCACGGGGGATTGTTGGGGTGGARCCCTCAGGCTCAGGGCATACTCACAACTGTGCCAGCAGCTCCTCCTCCTGCCTCNACCAATCNGNAGTCAGGAAGGCAGCCTACTCCCTTATCTCCACCTCTAAGGGACACTCATCCTCAGGCCATGCAGTGGAACTCCACCACTTTCCACCAAACTCTTCAAGATCCCAGAGTCAGGGCTCTGTACTTTCCTGCTGGTGGCTCCAGTTCAGGAACAGTGAGCCCTGCTCAGAATACTGTCTCTGCCATATCGTCAATCTTATCGAAGACTGGGGACCCTGTACCGAATATGGAGAACATCGCATCAGGACTCCTAGGACCCCTGCTCGTGTTACAGGCGGGGTTTTTCTTGTTGACAAAAATCCTCACAATACCACAGAGTCTAGACTCGTGGTGGACTTCTCTCAATTTTCTAGGGGGAAMACCCGTGTGTCTTGGCCAAAATTCGCAGTCCCAAATCTCCAGTCACTCACYAACCTGTTGTCCTCCAATTTGTCCTGGTTATCGCTGGATGTGTCTGCGGCGTTTTATCATCTTCCTYTGCATCCTGCTGCTATGCCTCATCTTCTTGTTGGTTCTTCTGGACTATCRAGGTATGTTGCCCGTTTGTCCTCWAMTTCCAGGATCAWCAACAACCAGCACCGGACCATGCAAAACCTGCACAACTCCTGCTCAAGGAACCTCTATRYKTCCCTCATGTTGCTGTACAAAACCTACGGACGGAAACTGCACCTGTATTCCCATCCCATCATCTTGGGCTTTCGCAAAATACCTATGGGAGTSGGCCTCAGYCCGTTTCTCTTGGCTCAGTTTACTAGTGCCATTTGTTCAGTGGTTCGTAGGGCTTTCCCCCACTGTCTGGCTTTCAGTTATATGGATGATGTGGTATTGGGGGCCAAGTCTGTACAACATCTTGAGTCCCTTTATGCCGCTGTTACCAATTTYCTTTTGTCTTTGGGTATACAYTTAAACCCTCACAAAACAAAACGATGGGGATATTCCCTTAACTTCATGGGATATGTAATTGGGAGTTGGGGCACATTGCCACAGGAACATATTGTACAAAAAATCAAAATGTGTTTTMGGAAACTTCCTGTAAACAGGCCTATTGATTGGAAAGTATGTCAACGAATTGTGGGTCTTTTGGGATTTGCCGCCCCTTTCACGCAATGTGGATATCCTGCTTTRATGCCTTTATATGCATGTATACAAGCAAAGCAGGCTTTTACTTTCTCGCCAACTTACAAGGCCTTTCTAAGTAAACAGTATCTGCACCTTTACCCCGTTGCTCGGCAACGGCCTGGTCTGTGCCAAGTGTTTGCTGACGCAACCCCCACTGGTTGGGGCTTGGCCATAGGCCWTCAGCGCCTGCGGGGAACCTTTGTGTCTCCTCTGCCGATCCATACTGCGGAACTCCTAGCCGCTTGTTTTGCTCGCAGCAGGTCTGGGGCGAAACTCATCGGGACTGACAATTCTGTCGTGCTCTCCCGCAAATATACTTCATTTCCATGGCTGCTAGGCTGTGCTGCCAACTGGATCCTGCGCGGGACGTCCTTTGTTTACGTCCCGTCGGCGCTGAATCCCGCGGACGACCCCTCCCGGGGCCGTTTGGGGCTCTACCGCCCGCTTCTCCGCCTGTTGTACCGCCCAACCACGGGGCGCACCTCTCTTTACGCGGACTCCCCGTCTGTGCCTTCTCATCTRCCGGACCGTGTGCACTTCGCTTCACCTCTGCACGTCGCATGGAGACCACCGTGAACGCCCACCGGAACCTGCCTAAGGTCTTGCATAAGAGGACTCTTGGACTTTCGGCAATGTCAACGACCGACCTTGAGGCATACTTCAAAGACTGTGTGTTTAMTGAGTGGGAGGAGTTGGGGGAGGAGAKTAGGTTAAAGGTCTTTGTACTAGGAGGCTGTANGCATAAATTGGTGTGTTCACCAGCACCATGCAAC
>1.1_|ref_HBVB|_bc_17
NNNNNNNNNNNNNNNNNNNNNNNNNNNNNNNNNNNNNNNNNNNNNNNNNNNNNNNNNNNNNNNNNNNNNNNNNNNNNNNNNNNNNNNNNNNNNNNNNNNNNNNNNNNNNNNNNNNNNNNNNNNNNNNNNNNNNNNNNNNNNNNNNNNNNNNNNNNNNNNNNNNNNNNNNNNNNNNNNNNNNNNNNNNNNNNNNNNNNNNNNNNNNNNNNNNNNNNNNNNNNNNNNNNNNNNNNNNNNNNNNNNNNNNNNNNNNNNNNNNNNNNNNNNNNNNNNNNNNNNNNNNNNNNNNNNNNNNNGGAAGTAATTTGGAAGATCCAGCATCTAGGGAATTAGTAGTCAGCTATGTCAACGTTAATATGGGCCTAAAAATCAGACAACTATTGTGGTTTCACATTTCCTGTCTTACCTTTGGGAGAGAAACTGTTCTTGAATATTTGGTGTCTTTTGGAGTGTGGATTCGCACNNNNNNNGCCTATAGACCACCAAATGCCCCTATCTTATCAACACTTCCGGAAACTACTGTTGTTAGACGAAGAGGCAGGTNCCCTAGAAGAAGAACTCCCTCGCCTCGCAGACGAAGNTCTCAATCGCCGCGTCGCAGAAGATCTCAATCTCGGGAATCTCAATGTTNNNNNNNNNNNNNNNNNNNNNNNNNNNNNNNNNNNNNNNNNNNNNNNNNNNNNNNNNNNNNNNNNNNNNNNTAAATGGCAAACTCCNTCTTTCCCTGACATTCATTTGCAGGAGGACANNNNNNNNNNNNNNNNNNNNNNNNNNNNNNNNNNNNNNNNNNNNNNNNNNNNNNNNNNNNNNNNNNNNNNNNNNNNNNNNNNNNNNNNNNNNNNNNNNNNNNNNNNNNNNNNNNNNNNNNNNNNNNNNNNNNNNNNNNNNNNNNNNNNNNNNNNNNNNNNNNNNNNNNNNNNNNNNNNNNNNNNNNNNNNNNNNNNNNNNNNNNNNNNNNNNNNNNNNNNNTCCACACGTAGCGCCTCATTTTGCGGGTCACCATATTCTTGGGAACAAGATCTACAGCATNNNNNNNNNNNNNNNNNNNNNNNNNNNNNNNNNNNNNNNNNNNNNNNNNNNNNNNNNNNNNNNNNNNNNNNNNNNNNNNNNNNNNNNNNNNNNNNNNNNNNNNNNNNNNNNNNNNNNNNNNNNNNNNNNNNNNNNNNNNNNNNNNNNNNNNNNNNNNNNNNNNNNNNNNNNNNNNNNNNNNNNNNNNNNNNNNNNGTTCACCCCTCCCCACNGGGGATTGTTGGGGTGGAGCCCNCAGGCTCAGGGCATACTCACAACTGTGCCAGCAGCTCCTCNNNNNNNNNNNNNNNNNNNNNNNNNNNNNNNNNNNNNNNNNNNNNNNNNNNNNNNNNNNNNNNNNNNNNNNNNNNNNNNNNNNNNNNNNNNNNNNNNNNNNNNNNNNNNNNNNNNNNNNNNNCCCAGNGTCNGGGCTNTGTACTNTCCTGCTGGTNGCTCCAGTTCAGGAACAGTGAGCCCTGCTCAGAATACTGTCTCTGCCATATCGTCAATCTTATCGAAGACTGGGGACCCTGTACCGAATATGGAGAACATCGCATCAGGACTCCTAGGACCCCTGCTCGTGTTACAGGCGGGGGTTTTNTTNTTNNCAAAAANNCNCNCAANANCACANAGNCTAGANTCGTGGTGGANTTNTCTCNATTTTNTAGGGGGAANACCCGTGTGTCTTGGCCAAAATTCGCAGTCCCAAATCTCCAGTCACTCACYAACCTGTTGTCCTCCAATTTGTCCTGGTTATCGCTGGATGTGTCTGCGGCGTTTTATCATCTTCCTTTGCATCCTGCTGCTATGCCTCATCTTCTTGTTGGTTCTTCTGGACTATCAAGGTATGTTGCCCGTTTGTCCNCTAATTCCAGGATCATCAACAACCAGCACCGGACCATGCAAAACCTGCACAACTCCTGCTCAAGGAACCTCTNTGTTTCCCTCATGTTGCTGTACAAAACCTACGGACGGAAACTGCACCTGTATTCCCATCCCATCANCTTGGGCTTTCGCAAAATACCTATGGGAGNGGGCCTCAGTCCGTTTCTCTTGGCTCAGTTTACTAGTGNCATTTGTTCAGTGGTTCGTAGGGCTTTCCCCCACTGTCTGGCTTTCAGTTATATGGNTGATGTGGTATTGGGGGCCAAGTCTGTACAACATCTTGAGTCCCTTTATGCCGCTGTTACCAATTTTCTTTTGTCTNTGNGTATACANTTAAACCCTCACAAAACAAAACGATNGGGATATTCCCTTAACTTCATGGGATATGTAATTGGGAGTTGGGGCACATTGCCACAGGAACATATTGTACAAAAAATCAAAATGTGTTTTAGGAAACTTCCTGTAAACAGGCCTATTGATTGGAAAGTATGTCAACGAATTGTGGGTCTTTTGGGATTTGCCGCCCCTTTCACGCANNNNNNNNNNNNNNNNNNNNNNNCTTTATATGCATGTATACAAGCAAAGCAGGCTTTTACTTTCTCGCCAACTTACAAGGCCTTTCTAAGTAAACAGTATCTGCACCTTTACCCCGTTGCTCGGCAACGGCCTGGTCTGTGCCAAGTGTTTGCTGACGCAACCCCCACTGGTTGGGGCTTGGCCATAGGCCWTCAGCGCCTGCGGGGAACCTTTGTGTCTCCTCTGCCGATCCATACTGCGGAACTCCTAGCCGCTTGTTTTGCTCGCAGCANGTCTGGGGCGAAACTCATCGGGACTGACAATTCTGTCNNNNNNNNNNNNNNNNNNNNNNNNNNNNNNNNNNNNNNNNNNNNNNNNNNNNNNNNNNNNNNNNNNNNNNNGTCCTTTGTTTACGTCCCGTCGGCGCTGAATCCCGCGGACGACCCCTCCCGGGGCCGTTTGGGGCTCTACCGCCCGCTTCTCCGCCTGTTGTACCGCCCAACCACGGGGCGCACCTCTCTTTACGCGGACTCCCCGTCTGTGCCTTCTCATCTGCCGGACCGTGTGCACTTCGCTTCACCTCTGCACGTCGCATGGAGACCACCGTGAACGCCCACCGGNACCTGCCTAAGGTCTTGCATAAGAGGACTCTTGGACTTTCGGCAATGTCAACGACCGACCTTGAGGCATACNTCAAAGACTGTGTGTTTAATGAGTGGGAGGAGTTGGGGGAGGAGATTAGGTTAAAGGTCTTTGTACTAGGAGGCTGTAGGCATAAATTGGTGTGTTCACCAGCACCATGCAAN
>1.1_|ref_HBVB|_bc_18
NNNNNNNNNNNNNNNNNNNNNNNNNNNNNNNNNNNNNNNNNNNNNNNNNNNNNNNNNNNNNNNNNNNNNNNNNNNNNNNNNNNNNNNNNNNNNNNNNNNNNNNNNNNNNNNNNNNNNNNNNNNNNNNNNNNNNNNNNNNNNNNNNNNNNNNNNNNNNNNNNNNNNNNNNNNNNNNNNNNNNNNNNNNNNNNNNNNNNNNNNNNNNNNNNNNNNNNNNNNNNNNNNNNNNNNNNNNNNNNNNNNNNNNNNNNNNNNNNNNNNNNNNNNNNNNNNNNNNNNNNNNNNNNNNNNNNNNNGGAAGTAATTTGGAAGATCCAGCATCTAGGGAATTAGTAGTCAGCTATGTCAACGTTAATATGGGCCTAAAAATCAGACAACTATTGTGGTTTCACATTTCCTGTCTTACCTTTGGGAGAGAAACTGTTCTTGAATATTTGGTGTCTTTTGGAGTGTGGATTCGCACNNNNNNNGCCTATAGACCACCAAATGCCCCTATCTTATCAACACTTCCGGAAACTACTGTTGTTAGACGAAGAGGCAGGTNCCCTAGAAGAAGAACTCCCTCGCCTCGCAGACGAAGNTCTCAATCGCCGCGTCGCAGAAGATCTCAATCTCGGGAATCTCAATGTTNNNNNNNNNNNNNNNNNNNNNNNNNNNNNNNNNNNNNNNNNNNNNNNNNNNNNNNNNNNNNNNNNNNNNNNTAAATGGCAAACTCCNTCTTTCCCTGACATTCATTTGCAGGAGGACANNNNNNNNNNNNNNNNNNNNNNNNNNNNNNNNNNNNNNNNNNNNNNNNNNNNNNNNNNNNNNNNNNNNNNNNNNNNNNNNNNNNNNNNNNNNNNNNNNNNNNNNNNNNNNNNNNNNNNNNNNNNNNNNNNNNNNNNNNNNNNNNNNNNNNNNNNNNNNNNNNNNNNNNNNNNNNNNNNNNNNNNNNNNNNNNNNNNNNNNNNNNNNNNNNNNNNNNNNNNNTCCACACGTAGCGCCTCATTTTGCGGGTCACCATATTCTTGGGAACAAGATCTACAGCATNNNNNNNNNNNNNNNNNNNNNNNNNNNNNNNNNNNNNNNNNNNNNNNNNNNNNNNNNNNNNNNNNNNNNNNNNNNNNNNNNNNNNNNNNNNNNNNNNNNNNNNNNNNNNNNNNNNNNNNNNNNNNNNNNNNNNNNNNNNNNNNNNNNNNNNNNNNNNNNNNNNNNNNNNNNNNNNNNNNNNNNNNNNNNNNNNNNGTTCACCCCTCCCCACNGGGGATTGTTGGGGTGGAGCCCNCAGGCTCAGGGCATACTCACAACTGTGCCAGCAGCTCCTCNNNNNNNNNNNNNNNNNNNNNNNNNNNNNNNNNNNNNNNNNNNNNNNNNNNNNNNNNNNNNNNNNNNNNNNNNNNNNNNNNNNNNNNNNNNNNNNNNNNNNNNNNNNNNNNNNNNNNNNNNNCCCAGNGTCNGGGCTNTGTACTNTCCTGCTGGTNGCTCCAGTTCAGGAACAGTGAGCCCTGCTCAGAATACTGTCTCTGCCATATCGTCAATCTTATCGAAGACTGGGGACCCTGTACCGAATATGGAGAACATCGCATCAGGACTCCTAGGACCCCTGCTCGTGTTACAGGCGGGGGTTTTNTTNTTNNCAAAAANNCNCNCAANANCACANAGNCTAGANTCGTGGTGGANTTNTCTCNATTTTNTAGGGGGAANACCCGTGTGTCTTGGCCAAAATTCGCAGTCCCAAATCTCCAGTCACTCACYAACCTGTTGTCCTCCAATTTGTCCTGGTTATCGCTGGATGTGTCTGCGGCGTTTTATCATCTTCCTTTGCATCCTGCTGCTATGCCTCATCTTCTTGTTGGTTCTTCTGGACTATCAAGGTATGTTGCCCGTTTGTCCNCTAATTCCAGGATCATCAACAACCAGCACCGGACCATGCAAAACCTGCACAACTCCTGCTCAAGGAACCTCTNTGTTTCCCTCATGTTGCTGTACAAAACCTACGGACGGAAACTGCACCTGTATTCCCATCCCATCANCTTGGGCTTTCGCAAAATACCTATGGGAGNGGGCCTCAGTCCGTTTCTCTTGGCTCAGTTTACTAGTGNCATTTGTTCAGTGGTTCGTAGGGCTTTCCCCCACTGTCTGGCTTTCAGTTATATGGNTGATGTGGTATTGGGGGCCAAGTCTGTACAACATCTTGAGTCCCTTTATGCCGCTGTTACCAATTTTCTTTTGTCTNTGNGTATACANTTAAACCCTCACAAAACAAAACGATNGGGATATTCCCTTAACTTCATGGGATATGTAATTGGGAGTTGGGGCACATTGCCACAGGAACATATTGTACAAAAAATCAAAATGTGTTTTAGGAAACTTCCTGTAAACAGGCCTATTGATTGGAAAGTATGTCAACGAATTGTGGGTCTTTTGGGATTTGCCGCCCCTTTCACGCANNNNNNNNNNNNNNNNNNNNNNNCTTTATATGCATGTATACAAGCAAAGCAGGCTTTTACTTTCTCGCCAACTTACAAGGCCTTTCTAAGTAAACAGTATCTGCACCTTTACCCCGTTGCTCGGCAACGGCCTGGTCTGTGCCAAGTGTTTGCTGACGCAACCCCCACTGGTTGGGGCTTGGCCATAGGCCWTCAGCGCCTGCGGGGAACCTTTGTGTCTCCTCTGCCGATCCATACTGCGGAACTCCTAGCCGCTTGTTTTGCTCGCAGCANGTCTGGGGCGAAACTCATCGGGACTGACAATTCTGTCNNNNNNNNNNNNNNNNNNNNNNNNNNNNNNNNNNNNNNNNNNNNNNNNNNNNNNNNNNNNNNNNNNNNNNNGTCCTTTGTTTACGTCCCGTCGGCGCTGAATCCCGCGGACGACCCCTCCCGGGGCCGTTTGGGGCTCTACCGCCCGCTTCTCCGCCTGTTGTACCGCCCAACCACGGGGCGCACCTCTCTTTACGCGGACTCCCCGTCTGTGCCTTCTCATCTGCCGGACCGTGTGCACTTCGCTTCACCTCTGCACGTCGCATGGAGACCACCGTGAACGCCCACCGGNACCTGCCTAAGGTCTTGCATAAGAGGACTCTTGGACTTTCGGCAATGTCAACGACCGACCTTGAGGCATACNTCAAAGACTGTGTGTTTAATGAGTGGGAGGAGTTGGGGGAGGAGATTAGGTTAAAGGTCTTTGTACTAGGAGGCTGTAGGCATAAATTGGTGTGTTCACCAGCACCATGCAAN
>1.1_|ref_HBVB|_bc_19
NNNNNNNNNNNNNNNNNNNNNNNNNNNNNNNNNNNNNNNNNNNNNNNNNNNNNNNNNNNNNNNNNNNNNNNNNNNNNNNNNNNNNNNNNNNNNNNNNNNNNNNNNNNNNNNNNNNNNNNNNNNNNNNNNNNNNNNNNNNNNNNNNNNNNNNNNNNNNNNNNNNNNNNNNNNNNNNNNNNNNNNNNNNNNNNNNNNNNNNNNNNNNNNNNNNNNNNNNNNNNNNNNNNNNNNNNNNNNNNNNNNNNNNNNNNNNNNNNNNNNNNNNNNNNNNNNNNNNNNNNNNNNNNNNNNNNNNNGGAAGTAATTTGGAAGATCCAGCATCTAGGGAATTAGTAGTCAGCTATGTCAACGTTAATATGGGCCTAAAAATCAGACAACTATTGTGGTTTCACATTTCCTGTCTTACCTTTGGGAGAGAAACTGTTCTTGAATATTTGGTGTCTTTTGGAGTGTGGATTCGCACNNNNNNNGCCTATAGACCACCAAATGCCCCTATCTTATCAACACTTCCGGAAACTACTGTTGTTAGACGAAGAGGCAGGTNCCCTAGAAGAAGAACTCCCTCGCCTCGCAGACGAAGNTCTCAATCGCCGCGTCGCAGAAGATCTCAATCTCGGGAATCTCAATGTTNNNNNNNNNNNNNNNNNNNNNNNNNNNNNNNNNNNNNNNNNNNNNNNNNNNNNNNNNNNNNNNNNNNNNNNTAAATGGCAAACTCCNTCTTTCCCTGACATTCATTTGCAGGAGGACANNNNNNNNNNNNNNNNNNNNNNNNNNNNNNNNNNNNNNNNNNNNNNNNNNNNNNNNNNNNNNNNNNNNNNNNNNNNNNNNNNNNNNNNNNNNNNNNNNNNNNNNNNNNNNNNNNNNNNNNNNNNNNNNNNNNNNNNNNNNNNNNNNNNNNNNNNNNNNNNNNNNNNNNNNNNNNNNNNNNNNNNNNNNNNNNNNNNNNNNNNNNNNNNNNNNNNNNNNNNNTCCACACGTAGCGCCTCATTTTGCGGGTCACCATATTCTTGGGAACAAGATCTACAGCATNNNNNNNNNNNNNNNNNNNNNNNNNNNNNNNNNNNNNNNNNNNNNNNNNNNNNNNNNNNNNNNNNNNNNNNNNNNNNNNNNNNNNNNNNNNNNNNNNNNNNNNNNNNNNNNNNNNNNNNNNNNNNNNNNNNNNNNNNNNNNNNNNNNNNNNNNNNNNNNNNNNNNNNNNNNNNNNNNNNNNNNNNNNNNNNNNNNGTTCACCCCTCCCCACNGGGGATTGTTGGGGTGGAGCCCNCAGGCTCAGGGCATACTCACAACTGTGCCAGCAGCTCCTCNNNNNNNNNNNNNNNNNNNNNNNNNNNNNNNNNNNNNNNNNNNNNNNNNNNNNNNNNNNNNNNNNNNNNNNNNNNNNNNNNNNNNNNNNNNNNNNNNNNNNNNNNNNNNNNNNNNNNNNNNNCCCAGNGTCNGGGCTNTGTACTNTCCTGCTGGTNGCTCCAGTTCAGGAACAGTGAGCCCTGCTCAGAATACTGTCTCTGCCATATCGTCAATCTTATCGAAGACTGGGGACCCTGTACCGAATATGGAGAACATCGCATCAGGACTCCTAGGACCCCTGCTCGTGTTACAGGCGGGGGTTTTNTTNTTNNCAAAAANNCNCNCAANANCACANAGNCTAGANTCGTGGTGGANTTNTCTCNATTTTNTAGGGGGAANACCCGTGTGTCTTGGCCAAAATTCGCAGTCCCAAATCTCCAGTCACTCACYAACCTGTTGTCCTCCAATTTGTCCTGGTTATCGCTGGATGTGTCTGCGGCGTTTTATCATCTTCCTTTGCATCCTGCTGCTATGCCTCATCTTCTTGTTGGTTCTTCTGGACTATCAAGGTATGTTGCCCGTTTGTCCNCTAATTCCAGGATCATCAACAACCAGCACCGGACCATGCAAAACCTGCACAACTCCTGCTCAAGGAACCTCTNTGTTTCCCTCATGTTGCTGTACAAAACCTACGGACGGAAACTGCACCTGTATTCCCATCCCATCANCTTGGGCTTTCGCAAAATACCTATGGGAGNGGGCCTCAGTCCGTTTCTCTTGGCTCAGTTTACTAGTGNCATTTGTTCAGTGGTTCGTAGGGCTTTCCCCCACTGTCTGGCTTTCAGTTATATGGNTGATGTGGTATTGGGGGCCAAGTCTGTACAACATCTTGAGTCCCTTTATGCCGCTGTTACCAATTTTCTTTTGTCTNTGNGTATACANTTAAACCCTCACAAAACAAAACGATNGGGATATTCCCTTAACTTCATGGGATATGTAATTGGGAGTTGGGGCACATTGCCACAGGAACATATTGTACAAAAAATCAAAATGTGTTTTAGGAAACTTCCTGTAAACAGGCCTATTGATTGGAAAGTATGTCAACGAATTGTGGGTCTTTTGGGATTTGCCGCCCCTTTCACGCANNNNNNNNNNNNNNNNNNNNNNNCTTTATATGCATGTATACAAGCAAAGCAGGCTTTTACTTTCTCGCCAACTTACAAGGCCTTTCTAAGTAAACAGTATCTGCACCTTTACCCCGTTGCTCGGCAACGGCCTGGTCTGTGCCAAGTGTTTGCTGACGCAACCCCCACTGGTTGGGGCTTGGCCATAGGCCWTCAGCGCCTGCGGGGAACCTTTGTGTCTCCTCTGCCGATCCATACTGCGGAACTCCTAGCCGCTTGTTTTGCTCGCAGCANGTCTGGGGCGAAACTCATCGGGACTGACAATTCTGTCNNNNNNNNNNNNNNNNNNNNNNNNNNNNNNNNNNNNNNNNNNNNNNNNNNNNNNNNNNNNNNNNNNNNNNNGTCCTTTGTTTACGTCCCGTCGGCGCTGAATCCCGCGGACGACCCCTCCCGGGGCCGTTTGGGGCTCTACCGCCCGCTTCTCCGCCTGTTGTACCGCCCAACCACGGGGCGCACCTCTCTTTACGCGGACTCCCCGTCTGTGCCTTCTCATCTGCCGGACCGTGTGCACTTCGCTTCACCTCTGCACGTCGCATGGAGACCACCGTGAACGCCCACCGGNACCTGCCTAAGGTCTTGCATAAGAGGACTCTTGGACTTTCGGCAATGTCAACGACCGACCTTGAGGCATACNTCAAAGACTGTGTGTTTAATGAGTGGGAGGAGTTGGGGGAGGAGATTAGGTTAAAGGTCTTTGTACTAGGAGGCTGTAGGCATAAATTGGTGTGTTCACCAGCACCATGCAAN
>1.1_|ref_HBVB|_bc_20
NNNNNNNNNNNNNNNNNNNNNNNNNNNNNNNNNNNNNNNNNNNNNNNNNNNNNNNNNNNNNNNNNNNNNNNNNNNNNNNNNNNNNNNNNNNNNNNNNNNNNNNNNNNNNNNNNNNNNNNNNNNNNNNNNNNNNNNNNNNNNNNNNNNNNNNNNNNNNNNNNNNNNNNNNNNNNNNNNNNNNNNNNNNNNNNNNNNNNNNNNNNNNNNNNNNNNNNNNNNNNNNNNNNNNNNNNNNNNNNNNNNNNNNNNNNNNNNNNNNNNNNNNNNNNNNNNNNNNNNNNNNNNNNNNNNNNNNNGGAAGTAATTTGGAAGATCCAGCATCTAGGGAATTAGTAGTCAGCTATGTCAACGTTAATATGGGCCTAAAAATCAGACAACTATTGTGGTTTCACATTTCCTGTCTTACCTTTGGGAGAGAAACTGTTCTTGAATATTTGGTGTCTTTTGGAGTGTGGATTCGCACNNNNNNNGCCTATAGACCACCAAATGCCCCTATCTTATCAACACTTCCGGAAACTACTGTTGTTAGACGAAGAGGCAGGTNCCCTAGAAGAAGAACTCCCTCGCCTCGCAGACGAAGNTCTCAATCGCCGCGTCGCAGAAGATCTCAATCTCGGGAATCTCAATGTTNNNNNNNNNNNNNNNNNNNNNNNNNNNNNNNNNNNNNNNNNNNNNNNNNNNNNNNNNNNNNNNNNNNNNNNTAAATGGCAAACTCCNTCTTTCCCTGACATTCATTTGCAGGAGGACANNNNNNNNNNNNNNNNNNNNNNNNNNNNNNNNNNNNNNNNNNNNNNNNNNNNNNNNNNNNNNNNNNNNNNNNNNNNNNNNNNNNNNNNNNNNNNNNNNNNNNNNNNNNNNNNNNNNNNNNNNNNNNNNNNNNNNNNNNNNNNNNNNNNNNNNNNNNNNNNNNNNNNNNNNNNNNNNNNNNNNNNNNNNNNNNNNNNNNNNNNNNNNNNNNNNNNNNNNNNNTCCACACGTAGCGCCTCATTTTGCGGGTCACCATATTCTTGGGAACAAGATCTACAGCATNNNNNNNNNNNNNNNNNNNNNNNNNNNNNNNNNNNNNNNNNNNNNNNNNNNNNNNNNNNNNNNNNNNNNNNNNNNNNNNNNNNNNNNNNNNNNNNNNNNNNNNNNNNNNNNNNNNNNNNNNNNNNNNNNNNNNNNNNNNNNNNNNNNNNNNNNNNNNNNNNNNNNNNNNNNNNNNNNNNNNNNNNNNNNNNNNNNGTTCACCCCTCCCCACNGGGGATTGTTGGGGTGGAGCCCNCAGGCTCAGGGCATACTCACAACTGTGCCAGCAGCTCCTCNNNNNNNNNNNNNNNNNNNNNNNNNNNNNNNNNNNNNNNNNNNNNNNNNNNNNNNNNNNNNNNNNNNNNNNNNNNNNNNNNNNNNNNNNNNNNNNNNNNNNNNNNNNNNNNNNNNNNNNNNNCCCAGNGTCNGGGCTNTGTACTNTCCTGCTGGTNGCTCCAGTTCAGGAACAGTGAGCCCTGCTCAGAATACTGTCTCTGCCATATCGTCAATCTTATCGAAGACTGGGGACCCTGTACCGAATATGGAGAACATCGCATCAGGACTCCTAGGACCCCTGCTCGTGTTACAGGCGGGGGTTTTNTTNTTNNCAAAAANNCNCNCAANANCACANAGNCTAGANTCGTGGTGGANTTNTCTCNATTTTNTAGGGGGAANACCCGTGTGTCTTGGCCAAAATTCGCAGTCCCAAATCTCCAGTCACTCACYAACCTGTTGTCCTCCAATTTGTCCTGGTTATCGCTGGATGTGTCTGCGGCGTTTTATCATCTTCCTTTGCATCCTGCTGCTATGCCTCATCTTCTTGTTGGTTCTTCTGGACTATCAAGGTATGTTGCCCGTTTGTCCNCTAATTCCAGGATCATCAACAACCAGCACCGGACCATGCAAAACCTGCACAACTCCTGCTCAAGGAACCTCTNTGTTTCCCTCATGTTGCTGTACAAAACCTACGGACGGAAACTGCACCTGTATTCCCATCCCATCANCTTGGGCTTTCGCAAAATACCTATGGGAGNGGGCCTCAGTCCGTTTCTCTTGGCTCAGTTTACTAGTGNCATTTGTTCAGTGGTTCGTAGGGCTTTCCCCCACTGTCTGGCTTTCAGTTATATGGNTGATGTGGTATTGGGGGCCAAGTCTGTACAACATCTTGAGTCCCTTTATGCCGCTGTTACCAATTTTCTTTTGTCTNTGNGTATACANTTAAACCCTCACAAAACAAAACGATNGGGATATTCCCTTAACTTCATGGGATATGTAATTGGGAGTTGGGGCACATTGCCACAGGAACATATTGTACAAAAAATCAAAATGTGTTTTAGGAAACTTCCTGTAAACAGGCCTATTGATTGGAAAGTATGTCAACGAATTGTGGGTCTTTTGGGATTTGCCGCCCCTTTCACGCANNNNNNNNNNNNNNNNNNNNNNNCTTTATATGCATGTATACAAGCAAAGCAGGCTTTTACTTTCTCGCCAACTTACAAGGCCTTTCTAAGTAAACAGTATCTGCACCTTTACCCCGTTGCTCGGCAACGGCCTGGTCTGTGCCAAGTGTTTGCTGACGCAACCCCCACTGGTTGGGGCTTGGCCATAGGCCWTCAGCGCCTGCGGGGAACCTTTGTGTCTCCTCTGCCGATCCATACTGCGGAACTCCTAGCCGCTTGTTTTGCTCGCAGCANGTCTGGGGCGAAACTCATCGGGACTGACAATTCTGTCNNNNNNNNNNNNNNNNNNNNNNNNNNNNNNNNNNNNNNNNNNNNNNNNNNNNNNNNNNNNNNNNNNNNNNNGTCCTTTGTTTACGTCCCGTCGGCGCTGAATCCCGCGGACGACCCCTCCCGGGGCCGTTTGGGGCTCTACCGCCCGCTTCTCCGCCTGTTGTACCGCCCAACCACGGGGCGCACCTCTCTTTACGCGGACTCCCCGTCTGTGCCTTCTCATCTGCCGGACCGTGTGCACTTCGCTTCACCTCTGCACGTCGCATGGAGACCACCGTGAACGCCCACCGGNACCTGCCTAAGGTCTTGCATAAGAGGACTCTTGGACTTTCGGCAATGTCAACGACCGACCTTGAGGCATACNTCAAAGACTGTGTGTTTAATGAGTGGGAGGAGTTGGGGGAGGAGATTAGGTTAAAGGTCTTTGTACTAGGAGGCTGTAGGCATAAATTGGTGTGTTCACCAGCACCATGCAAN
>1.1_|ref_HBVB|_b_14
NNNNNNNNNNNNNNNNNNNNNNNNNNNNNNNNNNNNNNNNNNNNNNAGCCTCCAAGCTGTGCCTTGGGTGGCTTTGGGGCATGGACATTGACCCGTATAAAGAATTTGGAGCTTCTGTGGAGTTACTCTCTTTTTTGCCTMMTGACTTCTTTCCTTCTATTCGAGATCTCCTCGACACCGCCTCTGCTCTGTATCGGGAGGCCTTAGAGTCTCCGGAACATTGTTCACCTCACCATACGGCACTCAGGCAAGCTATACTGTGTTGGGGTGAGTTGATGAATCTAGCCACCTGGGTGGGAAGTAATTTGGAAGATCCAGCATCTAGGGAATTAGTMGTCAGCTATGTCAACGTTAATATGGGCMTAAAAATCAGACAACTATTGTGGTTTCACATTTCCTGTCTTACCTTTGGGARAGAMACTGTTCTTGAATATTTGGTGTCTTTTGGAGTGTGGATTCGCACTCCTCCTGCCTATAGACCAYCAAATGCCCCTATCTTATCAACACTTCCGGAAACTACTGTTGTTAGACGAAGAGGCAGGTCCCCTAGAAGAAGAACTCCCTCGCCTCGCAGACGAAGGTCTCAATCGCCGCGTCGCAGAAGATCTCAATCTCGGGAATCTCAATGTTAGTATTCCTTGGACACATAAGGTGGGAAACTTTACGGGGCTTTATTCTTCTACGGTACCTTGCTTTAATCCTAAWTGGCAAACTCCTTCTTTCCCTGACATTCATTTGCAGGAGGACATTGTTGATAGATGTAAGCAMTTTGTGGGGCCCCTTACAGTAAATGAAAACAGGAGACTAAAATTAATTATGCCTGCTAGGTTTTATCCCAATGTTACTAAATATTTGCCCTTAGATAAAGGGATCAAACCTTATTATCCAGATCATGTAGTTAATCATTACTTCCAGACGAGACATTATTTACAYACTCTTTGGAAGGCGGGTATCYTATATAAAAGAGAGTCCACACGTAGCGCCTCATTTTGCGGGTCACCATATTCTTGGGAACAAGATCTACAGCATGGGAGGTTGGTCTTCCAAACCTCGAAAAGGCATGGGGACAAATCTTTCTGTCCCCAATCCCCTGGGATTCTTTCCMGATCATCAGTTGGACCCTGCATTCAAAGCCAACTCASAAAATCCAGATTGGGACCTCAACCCGCACAAGGACAACTGGCCGGACGCCAACAAGGTGGGAGTGGGAGCATTCGGGCCAGGGTTCACCCCTCCCCACGGGGGATTGTTGGGGTGGARCCCTCAGGCTCAGGGCATACTCACAACTGTGCCAGCAGCTCCTCCTCCTGCCTCCACCAATCGGCAGTCAGGAAGGCAGCCTACTCCCTTATCTCCACCTCTAAGGGACACTCATCCTCAGGCCATGCAGTGGAACTCCACCACTTTCCACCAAACTCTTCAAGATCCCAGAGTCAGGGCTCTGTACTTTCCTGCTGGTGGCTCCAGTTCAGGAACAGTGAGCCCTGCTCAGAATACTGTCTCTGCCATATCGTCAATCTTATCGAAGACTGGGGACCCTGTACCGAATATGGAGAACATCGCATCAGGACTCCTAGGACCCCTGCTCGTGTTACAGGCGGGGTTTTTCTTGTTGACAAAAATCCTCACAATACCACAGAGTCTAGACTCGTGGTGGACTTCTCTCAATTTTCTAGGGGGAAMACCCGTGTGTCTTGGCCAAAATTCGCAGTCCCAAATCTCCAGTCACTCACYAACCTGTTGTCCTCCAATTTGTCCTGGTTATCGCTGGATGTGTCTGCGGCGTTTTATCATCTTCCTYTGCATCCTGCTGCTATGCCTCATCTTCTTGTTGGTTCTTCTGGACTATCRAGGTATGTTGCCCGTTTGTCCTCWAMTTCCAGGATCAWCAACAACCAGCACCGGACCATGCAAAACCTGCACAACTCCTGCTCAAGGAACCTCTATRYKTCCCTCATGTTGCTGTACAAAACCTACGGACGGAAACTGCACCTGTATTCCCATCCCATCATCTTGGGCTTTCGCAAAATACCTATGGGAGTSGGCCTCAGYCCGTTTCTCTTGGCTCAGTTTACTAGTGCCATTTGTTCAGTGGTTCGTAGGGCTTTCCCCCACTGTCTGGCTTTCAGTTATATGGATGATGTGGTATTGGGGGCCAAGTCTGTACAACATCTTGAGTCCCTTTATGCCGCTGTTACCAATTTYCTTTTGTCTTTGGGTATACAYTTAAACCCTCACAAAACAAAACGATGGGGATATTCCCTTAACTTCATGGGATATGTAATTGGGAGTTGGGGCACATTGCCACAGGAACATATTGTACAAAAAATCAAAATGTGTTTTMGGAAACTTCCTGTAAACAGGCCTATTGATTGGAAAGTATGTCAACGAATTGTGGGTCTTTTGGGATTTGCCGCCCCTTTCACGCAATGTGGATATCCTGCTTTRATGCCTTTATATGCATGTATACAAGCAAAGCAGGCTTTTACTTTCTCGCCAACTTACAAGGCCTTTCTAAGTAAACAGTATCTGCACCTTTACCCCGTTGCTCGGCAACGGCCTGGTCTGTGCCAAGTGTTTGCTGACGCAACCCCCACTGGTTGGGGCTTGGCCATAGGCCWTCAGCGCCTGCGGGGAACCTTTGTGTCTCCTCTGCCGATCCATACTGCGGAACTCCTAGCCGCTTGTTTTGCTCGCAGCAGGTCTGGGGCGAAACTCATCGGGACTGACAATTCTGTCGTGCTCTCCCGCAAATATACTTCATTTCCATGGCTGCTAGGCTGTGCTGCCAACTGGATCCTGCGCGGGACGTCCTTTGTTTACGTCCCGTCGGCGCTGAATCCCGCGGACGACCCCTCCCGGGGCCGTTTGGGGCTCTACCGCCCGCTTCTCCGCCTGTTGTACCGTCCAACCACGGGGCGCACCTCTCTTTACGCGGACTCCCCGTCTGTGCCTTCTCATCTRCCGGACCGTGTGCACTTCGCTTCACCTCTGCACGTCGCATGGAGACCACCGTGAACGCCCACCGGAACCTGCCTAAGGTCTTGCATAAGAGGACTCTTGGACTTTCGGCAATGTCAACGACCGACCTTGAGGCATACTTCAAAGACTGTGTGTTTAMTGAGTGGGAGGAGTTGGGGGAGGAGAKTAGGTTAAAGGTCTTTGTACTAGGAGGCTGTAGGCATAAATTGGTGTGTTCACCAGCACCATGCAAC
>1.1_|ref_HBVB|_bc_21
NNNNNNNNNNNNNNNNNNNNNNNNNNNNNNNNNNNNNNNNNNNNNNNNNNNNNNNNNNNNGCCTTGGGTGGCTTTGGGGCATGGACATTGACCCGTATAAAGAATTTGGAGCTTCTGTGGAGTTACTCTCTTTTTTGCCTMMTGACTTCTTTCCTTCTATTCGAGATCTCCTCGACACCGCCTCTGCTCTGTATCGGGAGGCCTTAGAGTCTCCGGAACATTGTTCACCTCACCATACGGCACTCAGGCAAGCTATACTGTGTTGGGGTGAGTTGATGAATCTAGCCACCTGGGTGGGAAGTAATTTGGAAGATCCAGCATCTAGGGAATTAGTMGTCAGCTATGTCAACGTTAATATGGGCMTAAAAATCAGACAACTATTGTGGTTTCACATTTCCTGTCTTACCTTTGGGARAGAMACTGTTCTTGAATATTTGGTGTCTTTTGGAGTGTGGATTCGCACTCCTCCTGCCTATAGACCAYCAAATGCCCCTATCTTATCAACACTTCCGGAAACTACTGTTGTTAGACGAAGAGGCAGGTCCCCTAGAAGAAGAACTCCCTCGCCTCGCAGACGAAGGTCTCAATCGCCGCGTCGCAGAAGATCTCAATCTCGGGAATCTCAATGTTAGTATTCCTTGGACACATAAGGTGGGAAACTTTACGGGGCTTTATTCTTCTACGGTACCTTGCTTTAATCCTAAWTGGCAAACTCCTTCTTTCCCTGACATTCATTTGCAGGAGGACATTGTTGATAGATGTAAGCAMTTTGTGGGGCCCCTTACAGTAAATGAAAACAGGAGACTAAAATTAATTATGCCTGCTAGGTTTTATCCCAATGTTACTAAATATTTGCCCTTAGATAAAGGGATCAAACCTTATTATCCAGATCATGTAGTTAATCATTACTTCCAGACGAGACATTATTTACAYACTCTTTGGAAGGCGGGTATCYTATATAAAAGAGAGTCCACACGTAGCGCCTCATTTTGCGGGTCACCATATTCTTGGGAACAAGATCTACAGCATGGGAGGTTGGTCTTCCAAACCTCGAAAAGGCATGGGGACAAATCTTTCTGTCCCCAATCCCCTGGGATTCTTTCCMGATCATCAGTTGGACCCTGCATTCAAAGCCAACTCASAAAATCCAGATTGGGACCTCAACCCGCACAAGGACAACTGGCCGGACGCCAACAAGGTGGGAGTGGGAGCATTCGGGCCAGGGTTCACCCCTCCCCACGGGGGATTGTTGGGGTGGARCCCTCAGGCTCAGGGCATACTCACAACTGTGCCAGCAGCTCCTCCTCCTGCCTCCACCAATCGGCAGTCAGGAAGGCAGCCTACTCCCTTATCTCCACCTCTAAGGGACACTCATCCTCAGGCCATGCAGTGGAACTCCACCACTTTCCACCAAACTCTTCAAGATCCCAGAGTCAGGGCTCTGTACTTTCCTGCTGGTGGCTCCAGTTCAGGAACAGTGAGCCCTGCTCAGAATACTGTCTCTGCCATATCGTCAATCTTATCGAAGACTGGGGACCCTGTACCGAATATGGAGAACATCGCATCAGGACTCCTAGGACCCCTGCTCGTGTTACAGGCGGGGTTTTTCTTGTTGACAAAAATCCTCACAATACCACAGAGTCTAGACTCGTGGTGGACTTCTCTCAATTTTCTAGGGGGAAMACCCGTGTGTCTTGGCCAAAATTCGCAGTCCCAAATCTCCAGTCACTCACYAACCTGTTGTCCTCCAATTTGTCCTGGTTATCGCTGGATGTGTCTGCGGCGTTTTATCATCTTCCTYTGCATCCTGCTGCTATGCCTCATCTTCTTGTTGGTTCTTCTGGACTATCRAGGTATGTTGCCCGTTTGTCCTCWAMTTCCAGGATCAWCAACAACCAGCACCGGACCATGCAAAACCTGCACAACTCCTGCTCAAGGAACCTCTATRYKTCCCTCATGTTGCTGTACAAAACCTACGGACGGAAACTGCACCTGTATTCCCATCCCATCATCTTGGGCTTTCGCAAAATACCTATGGGAGTSGGCCTCAGYCCGTTTCTCTTGGCTCAGTTTACTAGTGCCATTTGTTCAGTGGTTCGTAGGGCTTTCCCCCACTGTCTGGCTTTCAGTTATATGGATGATGTGGTATTGGGGGCCAAGTCTGTACAACATCTTGAGTCCCTTTATGCCGCTGTTACCAATTTYCTTTTGTCTTTGGGTATACAYTTAAACCCTCACAAAACAAAACGATGGGGATATTCCCTTAACTTCATGGGATATGTAATTGGGAGTTGGGGCACATTGCCACAGGAACATATTGTACAAAAAATCAAAATGTGTTTTMGGAAACTTCCTGTAAACAGGCCTATTGATTGGAAAGTATGTCAACGAATTGTGGGTCTTTTGGGATTTGCCGCCCCTTTCACGCAATGTGGATATCCTGCTTTRATGCCTTTATATGCATGTATACAAGCAAAGCAGGCTTTTACTTTCTCGCCAACTTACAAGGCCTTTCTAAGTAAACAGTATCTGCACCTTTACCCCGTTGCTCGGCAACGGCCTGGTCTGTGCCAAGTGTTTGCTGACGCAACCCCCACTGGTTGGGGCTTGGCCATAGGCCWTCAGCGCCTGCGGGGAACCTTTGTGTCTCCTCTGCCGATCCATACTGCGGAACTCCTAGCCGCTTGTTTTGCTCGCAGCAGGTCTGGGGCGAAACTCATCGGGACTGACAATTCTGTCGTGCTCTCCCGCAAATATACTTCATTTCCATGGCTGCTAGGCTGTGCTGCCAACTGGATCCTGCGCGGGACGTCCTTTGTTTACGTCCCGTCGGCGCTGAATCCCGCGGACGACCCCTCCCGGGGCCGTTTGGGGCTCTACCGCCCGCTTCTCCGCCTGTTGTACCGCCCAACCACGGGGCGCACCTCTCTTTACGCGGACTCCCCGTCTGTGCCTTCTCATCTRCCGGACCGTGTGCACTTCGCTTCACCTCTGCACGTCGCATGGAGACCACCGTGAACGCCCACCGGAACCTGCCTAAGGTCTTGCATAAGAGGACTCTTGGACTTTCGGCAATGTCAACGACCGACCTTGAGGCATACTTCAAAGACTGTGTGTTTAMTGAGTGGGAGGAGTTGGGGGAGGAGAKTAGGTTAAAGGTCTTTGTACTAGGAGGCTGTAGGCATAAATTGGTGTGTTCACCAGCACCATGCAAC
>1.1_|ref_HBVB|_b_15
NNNNNNNNNNNNNNNNNNNNNNNNNNNNNNNNNNNNNNNNNNNNNNNNNNNNNNNNNNNNNNNNNNNNNNNNNNNNNNNNNNNNNNNNNNNNNNNNNNNNNNNNNNNNNNNNNNNNNNNNNNNNNNNNNNNNNNNNNNNNNNNNNNNNNNNNNNNNNNNNNNNNNNNNNNNNNNNNNNNNCCTCTGCTCTGTATCGGGAGGCCNTAGAGTCTCCGGAACATTGTTCACCTCACCATACGGCACTCAGGCAAGCTATACTGTGTTGGGGTGAGTTGATGAATCTAGCCACCTGGGTGGGAAGTAATTTGGAAGATCCAGCATCTAGGGAATTAGTAGTCAGCTATGTCAACGNNNNNNNNNNNNNNNNNNNNNNNNNNNNATTGTGGTTTCACATTTCCTGTCTTACCTTTGGGAGAGAAACTGTTCTTGAATATTTGGTGTCTTTTGGAGTGTGGATTCGCACTCCTCCTGCCTATAGACCACCAAATGCCCCTATCTTATCAACACTTCCGGAAACTACTGTTGTTAGACGAAGAGGNAGGTCCCCTAGAAGAAGAACTCCCTCGCCTCGCAGACGAAGGTCTCAATCGCCGCGTCGCAGAAGATCTCAATCTCGGGAATCTCAATGTTAGTATTCCTTGGACACATAAGGTGGGAAACTTTACGGGGCTTTATTCTTCTACGGTACCTTGCTTTAATCCTAAATGGCAAACTCCTNCTTTCCCTGACATTCATTTGCAGGAGGACATTGTTGATANNNNNNNNNNNNNNNNNNNNNNNNNNNNNNNNNNNNNNNNNNNNNNNNNNNNNNNNNNNNNNNNNNNNNNGTTTTATCCCAATGTTACNNNNNNNNNNNNNNNNNNNNNNNNNNNNNNNNNNNNNNNNNNNNNNNNNNNNNNNNNNNNNNNNNNNNNNNNNNNNNNNNNNNNNNNNNNNNNNNNNNNNNNNNNNNNNNNNNNNNNNNNNNNGTCCACACGTAGCGCCTCATTTTGCGGGTCACCATATTCTTGGGAACAAGATCTACAGCATGGGAGGTTGGTCTTCCAAACCTCGAAAAGGCATGGGGACAAATCTTTCTGTCCCCAATCCCCTGGGATTCTTTCCCGATCATCAGTTGGACCCTGCATTCAAAGCCAACTCAGAAAATCCAGATTGGGACCTCAACCCGCACAAGGACAACTGGCCGGACGCCAACAAGGTGGGAGTGGGAGCATTCGGGCCAGGGTTCACCCCTCCCCACGGGGGATTGTTGGGGTGGAGCCCTCAGGNTCAGGGCATACTCACAACTGTGCCAGCAGCTCCTCNNNNNNCCTCCACCAATCGGCAGTCAGGANNNNNNNNNNNNNNNNNNNNNNNNCCTCTAAGGGACACTCATCCTCAGGCCATGCAGTGGAACTCCACCACTTTCCACCAAACTCTTCAAGATCCCAGAGTCANGGCTCTGTACTTTCCTGCTGGTGGCTCCAGTTCAGGAACAGTGAGCCCTGCTCAGAATACTGTCTCTGCCATATCGTCAATCTTATCGAAGACTGGGGACCCTGTACCGAATATGGAGAACATCGCATCNGGACTCCTAGGACCCCTNCTCGTGTTACAGGCGGGGNTTTTNTTNTTGANAAAAANNCTCACNATACCACAGAGNCTAGACTCGTGGNGGACNTCTCTCAATTTTCTAGGGGGAAMACCCGTGTGTCTTGGCCAAAATTCGCAGTCCCAAATCTCCAGTCACTCACYAACCTGTTGTCCTCCAATTTGTCCTGGTTATCGCTGGATGTGTCTGCGGCGTTTTATCATCTTCCTYTGCATCCTGCTGCTATGCCTCATCTTCTTGTTGGTTCTTCTGGACTATCRAGGTATGTTGCCCGTTTGTCCTCTAATTCCAGGATCATCAACAACCAGCACCGGACCATGCAAAACCTGCACNACTCCTGCTCAAGGAACCTCTATGTTTCCCTCNTGTTGCTGTNCAAAACCTNCGGACGGAANCTNCACNTGTATTCCCATCCCATCATCNTGNGCTTTCGCAANATNCCTATGGGAGTGNGCCTCAGTCCGTTTCTCTTGGCTCAGTTTACTAGTGCCATTTGTTCAGTGGTTCGTAGGGCTTTCCCCCACTGTCTGGCTTTCAGTTNNNNNNNNNNNGTGGTATTGGGGGCCAAGTCTGTACAACATCTTGAGTCCCTTTATGCCGCTGTTACCAATTTTCTTTTGTCTTTGGGTATACNTTTAAACCCTCACAAAACAAAACGATGGGGATATTCCCTTAACTTCATGGGATATGTAATTGGGAGTTGGGGCACATTNCCACAGGAACATATTGTACAAAAAATCAAAATGTGTTTTMGGAAACTTCCTGTAAACAGGCCTATTGATTGGAAAGTATGTCAACGAATTGTGGGNCNTTTGGGANTTGCCGCCCCTTTCACGCAATGTGGANNNNNNNNNNNNNNNNNNNNATATGCATGTATACAAGCAAAGCAGGCTTTTACTTTCTCGCCAACTTACAAGGCCTTTCTAAGTAAACAGTATCTGCACCTTTACCCCGTTGCTCGGCAACGGCCTGGTCTGTGCCAAGTGTTTGCTGACGCAACCCCCACTGGTTGGGGCTTGGCCATAGGCCWTCAGCGCCTGCGGGGAACCTTTGTGTCTCCTCTGCCGATCCATACTGCGGAACTCCTAGCCGCTTGTTTTGCTCGCAGCAGGTCTNGGGCGAAACTCATCGGGACTGACAATTCTGTCGTGCTCTCCCGCAANNNNNNNNNNNNNNNNNNNNNNNNNNNNNNNNNNNNNNNNNNNNNNNNNNNNNNNNNNNNNNNNNNNNNNNNNNNNNNNNNNNNNNNNNNNNNNNNNNNNNNNNNNNNNNNNNNNNNNGGGCTCTACCGCCCGCTTCTCCGCCTGTTGTACCGCCCAACCACGGGGCGCACCTCTCTTTACGCGGACTCCCCGTCTGTGCCTTCTCATCTGCCGGACCGTGTGCACTTCGCTTCACCTCTGCACGTCGCATGGAGACCACCGTGAACGCCCACCGGAACCTGCCTAAGGTCTTGCATAAGAGGACTCTTGGACTTTCNGCNATGTCAACGACCGACCTTGAGGCATACTTCAAAGACTGTGTGTTTAATGAGTGGGAGGAGTTGGGGGAGGAGATTAGGTTAAAGGTCTTTGTACTAGGAGGCNNNNNNNNNNNNNNNNNNNNNNNNNNNNNNNNNNNNNNN
>1.1_|ref_HBVB|_bc_22
NNNNNNNNNNNNNNNNNNNNNNNNNNNNNNNNNNNNNNNNNNNNNNNNNNNNNNNNNNNNNNNNNNNNNNNNNNNNNNNNNNNNNNNNNNNNNNNNNNNNNNNNNNNNNNNCTTCTGTGGAGTTACTCTCTTTTTTGCCTTCTGACTTCTTTCCTTCTATTCGAGATCTCCTCGACACCGCCTCTGCTCTGTATCGGGAGGCCTTAGAGTCTCCGGAACATTGNTCACCTCACCATACGGCACTCAGGCAAGCTATACTGTGNNNNNNNNNGTTGATGAANNNNNNNNNNNNGGTGNGAAGTAATTTGGAAGATCCAGCATCTAGGGAATTAGTAGTCAGCTATGTCAACGTTAATATGGGCCTAAAAATCAGACAACTATTGTGGTTTCACATTTCCTGTCTTACCTTTGGGAGAGAAACTGTTCTTGAATATTTGGTGTCTTTTGGANNNNNNNNNNNNNNNNNNNNNNNNNNNNNNNNNNNNNNNNNNNNNATCTTATCAACACTTCCGGAAACTACTGTTGTTAGACGAAGAGGCAGGTCCCCTAGAAGAAGAACTCCCTCGCCTCGCAGACGAAGGTCTCAATCGCCGCGTCGCAGAAGANCTCAATCTCGGGAATCTCAATGTTAGTATTNCTTGGACACATAAGGTGGGAAACTTTACGGGGCTTTATTCTTCTACGGTACCTTGCTTTAATCCTAAATGGCAAACTCCTTCTTTCCCTGACATTCATTTGCAGGAGGACATTGTTGATAGATGTAAGCAATTTGTGGGNNNNNNNNNNNNNNNNNNNNNNNNNNNNNNNNNNNNNNNNNNNNNNNNNNNNNNNNNNNNNNNNNNNNNNNNNNNNNNNNNNNNNNNNNNNNNNNNNNNNNNNNNNNNNNNNNNNNNNNNNNNNNNNNNNNNNNNNNNNNNNNNNNNNNNNNNNNNNNCTCTTTGGAAGGCGGGTATCTTATATAAAAGAGAGTCCACACGTAGCGCCTCATTTTNCNGGTCACNATATTCTTGGGAACAAGATCTACAGCATGGGAGGTTGGTCTTCCAAACCTCGAAAAGGCATGGGGACAAATCTTTCTGTCCCCAATCCCCTGGGATTCTTTCCCGATCATCAGTTGGACCCTGCATTCAAAGCCAACTCAGAAAATCCAGATTGGGACCNCAACCCGCACAAGGACAACTGGCCGGACGCCAACAAGGTGGGAGTGGGAGCATTCGGGCCNGGGTTCACCCCTCCCCACGGGGGATTGTTGGGGTGGAGCCCTCAGGCTCAGGGCATACTCACAACTGTGCCAGCAGCTCCTCNNNNNNNNNNNNNNNNNNNNNNNNNNNNNNNNNNNNNNNNNNNNNNNNNNNNNCCTCTAAGNGACACTCATCCTCAGGCCATGCAGTGGAACTCCNCCACTTTCCACCAANCTCNTCAAGATCCCAGAGNNNGGGCTCTGTACTTTCCTGCTGGTGGCTCCAGTTCAGGAACAGTGAGCCCTGCTCAGAATACTGNCTCTGCCATATCGTCAANCTTATCGAAGNNNNGGGACCCTGTACCGAATATGGAGAACATCGCATCAGGACTCCTAGGACCCCTGCTCGTGTTACAGGCGGGGNTTTTNTTNTTNACAAAAANCCTCNCNANACCNCNNNGTCTAGACTCGTGGTGGACTTCTCTCAATTTTCTAGGGGGAAMACCCGTGTGTCTTGGCCAAAATTCGCAGTCCCAAATCTCCAGTCACTCACYAACCTGTTGTCCTCCAATTTGTCCTGGTTATCGCTGGATGTGTCTGCGGCGTTTTATCATCTTCCTYTGCATCCTGCTGCTATGCCTCATCTTCTTGTTGGTTCTTCTGGACTATCRAGGTNTGTTGCCCGTTTGTCCTCTAATTCCAGGATCATCAACAACCAGCACCGGACCATGCAAAACCTGCACAACTCCTGCTCAAGGAACCTCTATRYKTCCCTCATGTTGCTGTACAAAACCTACGGACGGAAACTGCNCCTGTNTTCCCATCCCATCATCTTGGGCTTTCGCAAAATACCTATGGGAGTGGGCCTCAGTCCGTTTCTCTTGGCTCAGTTTACTAGTGCCATTTNTTCAGTNGTTCGTAGGGCTTTCCCCCACTGTCTGGCTTTCAGTTATATGGATGATGTGGTATTGGGGGCCAAGNCTGTACAACATCTTGAGTCCCTTTATGCCGCTGTTACCAATNTTCTTTTGTCTTTGGGTATACAYTTAAACCCTCACAAAACAAAACGATGGGGATATTCCCTTAACTTCATGGGATATGTAATTGGGAGTTGGGGCACATTGCCACAGGAACATATTGTACAAAAAATCAAAATGTGTTTTMGGAAACTTCCTGTAAACAGGCCTATTGATTGGAAAGTATGTCANCGAATTGTGGGTCTTTTGGGATTTGCCGCCCCTTTCACGCAANNNNNNNNNNNNNNNNNNNNNNCTTTATATGCATGTATACAAGCAAAGCAGGCTTTTACTTTNTCGCCAACTTACAAGGCCTTTCTAAGTAAACAGTATCTGCACCTTTACCCCGTTGCTCGGCAACGGCCTGGTCTGTGCCAAGTGTTTGCTGACGCAACCCCCACTGGTTGGGGCTTGGCCATAGGCCWTCAGCGCCTGCGGGGAACCTTTGTGTCTCCTCTGCCGATCCATACTGCGGAACTCCTAGCCGCTTGTTTTGCTCGCAGCAGGTCTGGGGCGAAACTCATCGGGACTGACAATTCTGTCGTGCTCTCCCGCAAATATACTTCATTTCCATGGCTGCTAGGCTGTGCTGCCAACTGGATCCTGCGCGNNNNNNCCTTTGTTTACGTCCCGTCGGCGCTGAATCCCGCGGACGACCCCTCCCGGGGCCGTTTGGGGCTCTACCGCCCGCTTCTCCGCCTGTTGTACCGCCCAACCACGGGGCGCACNTNTCTTTACGCGGACTCCCCGTCTGTGCCTTCTCATCTRCCGGACCGTGTGCACTTCGCTTCACCTCTGCACGTCGCATGGAGACCACCGTGAACGCCCACCGGAACCTGCCTAAGGTCTTGCATAAGAGGACTCTTGGACTTTCGGCAATGTCAACGACCGACCTTGAGGCATACTTCAAAGACTGTGTGTTTAMTGAGTGGGAGGAGTTGGGGGAGGAGATTAGGTTAAAGGTCTTTGTACTAGGNNNNNNNNNNNNNNNNNNNNNNNNNNNNNNNNNNNNNNNNNNN
>1.1_|ref_HBVB|_bc_23
NNNNNNNNNNNNNNNNNNNNNNNNNNNNNNNNNNNNNNNNNNNNNNNNNNNNNNNNNNGTGCCTTGGGTGGCTTTGGGGCATGGACATTGACCCGTATAAAGAATTTGGAGCTTCTGTGGAGTTACTCTCTTTTTTGCCTMMTGACTTCTTTCCTTCTATTCGAGATCTCCTCGACACCGCCTCTGCTCTGTATCGGGAGGCCTTAGAGTCTCCGGAACATTGTTCACCTCACCATACGGCACTCAGGCAAGCTATACTGTGTTGGGGTGAGTTGATGAATCTAGCCACCTGGGTGGGAAGTAATTTGGAAGATCCAGCATCTAGGGAATTAGTMGTCAGCTATGTCAACGTTAATATGGGCMTAAAAATCAGACAACTATTGTGGTTTCACATTTCCTGTCTTACCTTTGGGARAGAMACTGTTCTTGAATATTTGGTGTCTTTTGGAGTGTGGATTCGCACTCCTCCTGCCTATAGACCAYCAAATGCCCCTATCTTATCAACACTTCCGGAAACTACTGTTGTTAGACGAAGAGGCAGGTCCCCTAGAAGAAGAACTCCCTCGCCTCGCAGACGAAGGTCTCAATCGCCGCGTCGCAGAAGATCTCAATCTCGGGAATCTCAATGTTAGTATTCCTTGGACACATAAGGTGGGAAACTTTACGGGGCTTTATTCTTCTACGGTACCTTGCTTTAATCCTAAWTGGCAAACTCCTTCTTTCCCTGACATTCATTTGCAGGAGGACATTGTTGATAGATGTAAGCAMTTTGTGGGGCCCCTTACAGTAAATGAAAACAGGAGACTAAAATTAATTATGCCTGCTAGGTTTTATCCCAATGTTACTAAATATTTGCCCTTAGATAAAGGGATCAAACCTTATTATCCAGATCATGTAGTTAATCATTACTTCCAGACGAGACATTATTTACAYACTCTTTGGAAGGCGGGTATCYTATATAAAAGAGAGTCCACACGTAGCGCCTCATTTTGCGGGTCACCATATTCTTGGGAACAAGATCTACAGCATGGGAGGTTGGTCTTCCAAACCTCGAAAAGGCATGGGGACAAATCTTTCTGTCCCCAATCCCCTGGGATTCTTTCCMGATCATCAGTTGGACCCTGCATTCAAAGCCAACTCASAAAATCCAGATTGGGACCTCAACCCGCACAAGGACAACTGGCCGGACGCCAACAAGGTGGGAGTGGGAGCATTCGGGCCAGGGTTCACCCCTCCCCACGGGGGATTGTTGGGGTGGARCCCTCAGGCTCAGGGCATACTCACAACTGTGCCAGCAGCTCCTCCTCCTGCCTCCACCAATCGGCAGTCAGGAAGGCAGCCTACTCCCTTATCTCCACCTCTAAGGGACACTCATCCTCAGGCCATGCAGTGGAACTCCACCACTTTCCACCAAACTCTTCAAGATCCCAGAGTCAGGGCTCTGTACTTTCCTGCTGGTGGCTCCAGTTCAGGAACAGTGAGCCCTGCTCAGAATACTGTCTCTGCCATATCGTCAATCTTATCGAAGACTGGGGACCCTGTACCGAATATGGAGAACATCGCATCAGGACTCCTAGGACCCCTGCTCGTGTTACAGGCGGGGTTTTTCTTGTTGACAAAAATCCTCACAATACCACAGAGTCTAGACTCGTGGTGGACTTCTCTCAATTTTCTAGGGGGAAMACCCGTGTGTCTTGGCCAAAATTCGCAGTCCCAAATCTCCAGTCACTCACYAACCTGTTGTCCTCCAATTTGTCCTGGTTATCGCTGGATGTGTCTGCGGCGTTTTATCATCTTCCTYTGCATCCTGCTGCTATGCCTCATCTTCTTGTTGGTTCTTCTGGACTATCRAGGTATGTTGCCCGTTTGTCCTCWAMTTCCAGGATCAWCAACAACCAGCACCGGACCATGCAAAACCTGCACAACTCCTGCTCAAGGAACCTCTATRYKTCCCTCATGTTGCTGTACAAAACCTACGGACGGAAACTGCACCTGTATTCCCATCCCATCATCTTGGGCTTTCGCAAAATACCTATGGGAGTSGGCCTCAGYCCGTTTCTCTTGGCTCAGTTTACTAGTGCCATTTGTTCAGTGGTTCGTAGGGCTTTCCCCCACTGTCTGGCTTTCAGTTATATGGATGATGTGGTATTGGGGGCCAAGTCTGTACAACATCTTGAGTCCCTTTATGCCGCTGTTACCAATTTYCTTTTGTCTTTGGGTATACAYTTAAACCCTCACAAAACAAAACGATGGGGATATTCCCTTAACTTCATGGGATATGTAATTGGGAGTTGGGGCACATTGCCACAGGAACATATTGTACAAAAAATCAAAATGTGTTTTMGGAAACTTCCTGTAAACAGGCCTATTGATTGGAAAGTATGTCAACGAATTGTGGGTCTTTTGGGATTTGCCGCCCCTTTCACGCAATGTGGATATCCTGCTTTRATGCCTTTATATGCATGTATACAAGCAAAGCAGGCTTTTACTTTCTCGCCAACTTACAAGGCCTTTCTAAGTAAACAGTATCTGCACCTTTACCCCGTTGCTCGGCAACGGCCTGGTCTGTGCCAAGTGTTTGCTGACGCAACCCCCACTGGTTGGGGCTTGGCCATAGGCCWTCAGCGCCTGCGGGGAACCTTTGTGTCTCCTCTGCCGATCCATACTGCGGAACTCCTAGCCGCTTGTTTTGCTCGCAGCAGGTCTGGGGCGAAACTCATCGGGACTGACAATTCTGTCGTGCTCTCCCGCAAATATACTTCATTTCCATGGCTGCTAGGCTGTGCTGCCAACTGGATCCTGCGCGGGACGTCCTTTGTTTACGTCCCGTCGGCGCTGAATCCCGCGGACGACCCCTCCCGGGGCCGTTTGGGGCTCTACCGCCCGCTTCTCCGCCTGTTGTACCGCCCAACCACGGGGCGCACCTCTCTTTACGCGGACTCCCCGTCTGTGCCTTCTCATCTRCCGGACCGTGTGCACTTCGCTTCACCTCTGCACGTCGCATGGAGACCACCGTGAACGCCCACCGGAACCTGCCTAAGGTCTTGCATAAGAGGACTCTTGGACTTTCGGCAATGTCAACGACCGACCTTGAGGCATACTTCAAAGACTGTGTGTTTAMCGAGTGGGAGGAGTTGGGGGAGGAGAKTAGGTTAAAGATCTTTGTACTAGGAGGCTGTAGGCATAAATTGGTGTGTTCACCAGCACCATGCAAC
>1.1_|ref_HBVB|_b_16
NNNNNNNNNNNNNNNNNNNNNNNNNNNNNNNNNNNNNNNNNNNNNNNNNNNNNNNNCTGTGCCTTGGGTGGCTTTGGGGCATGGACATTGACCCGTATAAAGNATTTGGAGCTTCTGTGGAGTTACTCTCTTTTTTGCCTMMTGACTTCTTTCCTTCTATTCGAGATCTCCTCGACACCGCCTCTGCTCTGTATCGGGAGGCCTTAGAGTCTCCGGAACATTGTTCACCTCACCATACGGCACTCAGGCAAGCTATACTGTGTTGGGGTGAGTTGATGAATCTAGCCACCTGGGTGGGAAGTAATTTGGAAGATCCAGCATCTAGGGAATTAGTMGTCAGCTATGTCAACGTTAATATGGGCMTAAAAATCAGACAACTATTGTGGTTTCACATTTCCTGTCTTACCTTTGGGARAGAMACTGTTCTTGAATATTTGGTGTCTTTTGGAGTGTGGATTCGCACTCCTCCTGCCTATAGACCAYCAAATGCCCCTATCTTATCAACACTTCCGGAAACTACTGTTGTTAGACGAAGAGGCAGGTCCCCTAGAAGAAGAACTCCCTCGCCTCGCAGACGAAGGTCTCAATCGCCGCGTCGCAGAAGATCTCAATCTCGGGAATCTCAATGTTAGTATTCCTTGGACACATAAGGTGGGAAACTTTACGGGGCTTTATTCTTCTACGGTACCTTGCTTTAATCCTAAWTGGCAAACTCCTTCTTTCCCTGACATTCATTTGCAGGAGGACATTGTTGATAGATGTAAGCAMTTTGTGGGGCCCCTTACAGTAAATGAAAACAGGAGACTAAAATTAATTATGCCTGCTAGGTTTTATCCCAATGTTACTAAATATTTGCCCTTAGATAAAGGGATCAAACCTTATTATCCAGATCATGTAGTTAATCATTACTTCCAGACGAGACATTATTTACAYACTCTTTGGAAGGCGGGTATCYTATATAAAAGAGAGTCCACACGTAGCGCCTCATTTTGCGGGTCACCATATTCTTGGGAACAAGATCTACAGCATGGGAGGTTGGTCTTCCAAACCTCGAAAAGGCATGGGGACAAATCTTTCTGTCCCCAATCCCCTGGGATTCTTTCCMGATCATCAGTTGGACCCTGCATTCAAAGCCAACTCASAAAATCCAGATTGGGACCTCAACCCGCACAAGGACAACTGGCCGGACGCCAACAAGGTGGGAGTGGGAGCATTCGGGCCAGGATTCACCCCTCCCCACGGGGGATTGTTGGGGTGGARCCCTCAGGCTCAGGGCATACTCACAACTGTGCCAGCAGCTCCTCCTCCTGCCTCCACCAATCGGCAGTCAGGAAGGCAGCCTACTCCCTTATCTCCACCTCTAAGGGACACTCATCCTCAGGCCATGCAGTGGAACTCCACCACTTTCCACCAAACTCTTCAAGATCCCAGAGTCAGGGCTCTGTACTTTCCTGCTGGTGGCTCCAGTTCAGGAACAGTGAGCCCTGCTCAGAATACTGTCTCTGCCATATCGTCAATCTTATCGAAGACTGGGGACCCTGTACCGAATATGGAGAACATCGCATCAGGACTCCTAGGACCCCTGCTCGTGTTACAGGCGGGGTTTTTCTTGTTGACAAAAATCCTCACAATACCACAGAGTCTAGACTCGTGGTGGACTTCTCTCAATTTTCTAGGGGGAAMACCCGTGTGTCTTGGCCAAAATTCGCAGTCCCAAATCTCCAGTCACTCACYAACCTGTTGTCCTCCAATTTGTCCTGGTTATCGCTGGATGTGTCTGCGGCGTTTTATCATCTTCCTYTGCATCCTGCTGCTATGCCTCATCTTCTTGTTGGTTCTTCTGGACTATCRAGGTATGTTGCCCGTTTGTCCTCWAMTTCCAGGATCAWCAACAACCAGCACCGGACCATGCAAAACCTGCACAACTCCTGCTCAAGGAACCTCTATRYKTCCCTCATGTTGCTGTACAAAACCTACGGACGGAAACTGCACCTGTATTCCCATCCCATCATCTTGGGCTTTCGCAAAATACCTATGGGAGTSGGCCTCAGYCCGTTTCTCTTGGCTCAGTTTACTAGTGCCATTTGTTCAGTGGTTCGTAGGGCTTTCCCCCACTGTCTGGCTTTCAGTTATATGGATGATGTGGTATTGGGGGCCAAGTCTGTACAACATCTTGAGTCCCTTTATGCCGCTGTTACCAATTTYCTTTTGTCTTTGGGTATACAYTTAAACCCTCATAAAACAAAACGATGGGGATATTCCCTTAACTTCATGGGATATGTAATTGGGAGTTGGGGCACATTGCCACAGGAACATATTGTACAAAAAATCAAAATGTGTTTTMGGAAACTTCCTGTAAACAGGCCTATTGATTGGAAAGTATGTCAACGAATTGTGGGTCTTTTGGGATTTGCCGCCCCTTTCACGCAATGTGGATATCCTGCTTTRATGCCTTTATATGCATGTATACAAGCAAAGCAGGCTTTTACTTTCTCGCCAACTTACAAGGCCTTTCTAAGTAAACAGTATCTGCACCTTTACCCCGTTGCTCGGCAACGGCCTGGTCTGTGCCAAGTGTTTGCTGACGCAACCCCCACTGGTTGGGGCTTGGCCATAGGCCWTCAGCGCCTGCGGGGAACCTTTGTGTCTCCTCTGCCGATCCATACTGCGGAACTCCTAGCCGCTTGTTTTGCTCGCAGCAGGTCTGGGGCGAAACTCATCGGGACTGACAATTCTGTCGTGCTCTCCCGCAAATATACTTCATTTCCATGGCTGCTAGGCTGTGCTGCCAACTGGATCCTGCGCGGGACGTCCTTTGTTTACGTCCCGTCGGCGCTGAATCCCGCGGACGACCCCTCCCGGGGCCGTTTGGGGCTCTACCGCCCGCTTCTCCGCCTGTTGTACCGCCCAACCACGGGGCGCACCTCTCTTTACGCGGACTCCCCGTCTGTGCCTTCTCATCTRCCGGACCGTGTGCACTTCGCTTCACCTCTGCACGTCGCATGGAGACCACCGTGAACGCCCACCGGAACCTGCCTAAGGTCTTGCATAAGAGGACTCTTGGACTTTCGGCAATGTCAACGACCGACCTTGAGGCATACTTCAAAGACTGTGTGTTTAMTGAGTGGGAGGAGTTGGGGGAGGAGAKTAGGTTAAAGGTCTTTGTACTAGGAGGCTGTAGGCATAAATTGGTNTGTTCACCAGCACCATGCAAC
>1.1_|ref_HBVB|_bc_24
NNNNNNNNNNNNNNNNNNNNNNNNNNNNNNNNNNNNNNNNNNNNNNNNNNNNNNNNNNNNNNNNNGGGTGGCTTTGGGGCATGGACATTGACCCGTATAAAGAATTTGGAGCTTCTGTGGAGTTACTCTCTTTTTTGCCTMMTGACTTCTTTCCTTCTATTCGAGATCTCCTCGACACCGCCTCTGCTCTGTATCGGGAGGCCTTAGAGTCTCCGGAACATTGTTCACCTCACCATACGGCACTCAGGCAAGCTATACTGTGTTGGGGTGAGTTGATGAATCTAGCCACCTGGGTGGGAAGTAATTTGGAAGATCCAGCATCTAGGGAATTAGTMGTCAGCTATGTCAACGTTAATATGGGCMTAAAAATCAGACAACTATTGTGGTTTCACATTTCCTGTCTTACCTTTGGGARAGAMACTGTTCTTGAATATTTGGTGTCTTTTGGAGTGTGGATTCGCACTCCTCCTGCCTATAGACCAYCAAATGCCCCTATCTTATCAACACTTCCGGAAACTACTGTTGTTAGACGAAGAGGCAGGTCCCCTAGAAGAAGAACTCCCTCGCCTCGCAGACGAAGGTCTCAATCGCCGCGTCGCAGAAGATCTCAATCTCGGGAATCTCAATGTTAGTATTCCTTGGACACATAAGGTGGGAAACTTTACGGGGCTTTATTCTTCTACGGTACCTTGCTTTAATCCTAAWTGGCAAACTCCTTCTTTCCCTGACATTCATTTGCAGGAGGACATTGTTGATAGATGTAAGCAMTTTGTGGGGCCCCTTACAGTAAATGAAAACAGGAGACTAAAATTAATTATGCCTGCTAGGTTTTATCCCAATGTTACTAAATATTTGCCCTTAGATAAAGGGATCAAACCTTATTATCCAGATCATGTAGTTAATCATTACTTCCAGACGAGACATTATTTACAYACTCTTTGGAAGGCGGGTATCYTATATAAAAGAGAGTCCACACGTAGCGCCTCATTTTGCGGGTCACCATATTCTTGGGAACAAGATCTACAGCATGGGAGGTTGGTCTTCCAAACCTCGAAAAGGCATGGGGACAAATCTTTCTGTCCCCAATCCCCTGGGATTCTTTCCMGATCATCAGTTGGACCCTGCATTCAAAGCCAACTCASAAAATCCAGATTGGGACCTCAACCCGCACAAGGACAACTGGCCGGACGCCAACAAGGTGGGAGTGGGAGCATTCGGGCCAGGGTTCACCCCTCCCCACGGGGGATTGTTGGGGTGGARCCCTCAGGCTCAGGGCATACTCACAACTGTGCCAGCAGCTCCTCCTCCTGCCTCCACCAATCGGCAGTCAGGAAGGCAGCCTACTCCCTTATCTCCACCTCTAAGGGACACTCATCCTCAGGCCATGCAGTGGAACTCCACCACTTTCCACCAAACTCTTCAAGATCCCAGAGTCAGGGCTCTGTACTTTCCTGCTGGTGGCTCCAGTTCAGGAACAGTGAGCCCTGCTCAGAATACTGTCTCTGCCATATCGTCAATCTTATCGAAGACTGGGGACCCTGTACCGAATATGGAGAACATCGCATCAGGACTCCTAGGACCCCTGCTCGTGTTACAGGCGGGGTTTTTCTTGTTGACAAAAATCCTCACAATACCACAGAGTCTAGACTCGTGGTGGACTTCTCTCAATTTTCTAGGGGGAAMACCCGTGTGTCTTGGCCAAAATTCGCAGTCCCAAATCTCCAGTCACTCACYAACCTGTTGTCCTCCAATTTGTCCTGGTTATCGCTGGATGTGTCTGCGGCGTTTTATCATCTTCCTYTGCATCCTGCTGCTATGCCTCATCTTCTTGTTGGTTCTTCTGGACTATCRAGGTATGTTGCCCGTTTGTCCTCWAMTTCCAGGATCAWCAACAACCAGCACCGGACCATGCAAAACCTGCACAACTCCTGCTCAAGGAACCTCTATRYKTCCCTCATGTTGCTGTACAAAACCTACGGACGGAAACTGCACCTGTATTCCCATCCCATCATCTTGGGCTTTCGCAAAATACCTATGGGAGTSGGCCTCAGYCCGTTTCTCTTGGCTCAGTTTACTAGTGCCATTTGTTCAGTGGTTCGTAGGGCTTTCCCCCACTGTCTGGCTTTCAGTTATATGGATGATGTGGTATTGGGGGCCAAGTCTGTACAACATCTTGAGTCCCTTTATGCCGCTGTTACCAATTTYCTTTTGTCTTTGGGTATACAYTTAAACCCTCACAAAACAAAACGATGGGGATATTCCCTTAACTTCATGGGATATGTAATTGGGAGTTGGGGCACATTGCCACAGGAACATATTGTACAAAAAATCAAAATGTGTTTTMGGAAACTTCCTGTAAACAGGCCTATTGATTGGAAAGTATGTCAACGAATTGTGGGTCTTTTGGGATTTGCCGCCCCTTTCACGCAATGTGGATATCCTGCTTTRATGCCTTTATATGCATGTATGCAAGCAAAGCAGGCTTTTACTTTCTCGCCAACTTACAAGGCCTTTCTAAGTAAACAGTATCTGCACCTTTACCCCGTTGCTCGGCAACGGCCTGGTCTGTGCCAAGTATTTGCTGACGCAACCCCCACTGGTTGGGGCTTGGCCATAGGCCWTCAGCGCCTGCGGGGAACCTTTGTGTCTCCTCTGCCGATCCATACTGCGGAACTCCTAGCCGCTTGTTTTGCTCGCAGCAGGTCTGGGGCGAAACTCATCGGGACTGACAATTCTGTCGTGCTCTCCCGCAAATATACTTCATTTCCATGGCTGCTAGGCTGTGCTGCCAACTGGATCCTGCGCGGGACGTCCTTTGTTTACGTCCCGTCGGCGCTGAATCCCGCGGACGACCCCTCCCGGGGCCGTTTGGGGCTCTACCGCCCGCTTCTCCGCCTGTTGTACCGCCCAACCACGGGGCGCACCTCTCTTTACGCGGACTCCCCGTCTGTGCCTTCTCATCTRCCGGACCGTGTGCACTTCGCTTCACCTCTGCACGTCGCATGGAGACCACCGTGAACGCCCACCGGAACCTGCCTAAGGTCTTGCATAAGAGGACTCTTGGACTTTCGGCAATGTCAACGACCGACCTTGAGGCATACTTCAAAGACTGTGTGTTTAMTGAGTGGGAGGAGTTGGGGGAGGAGAKTAGGTTAAAGGTCTTTGTACTAGGAGGCTGTAGGCATAAATTGGTGTGTTCACCAGCACCATGCAAC
>1.1_|ref_HBVB|_b_17
NNNNNNNNNNNNNNNNNNNNNNNNNNNNNNNNNNNNNNNNNNNNNNNNNNNNNNNNNNNNNNNNNNNNNNGCTTTGGGGCATGGACATTGNCCCGTATAAAGAATTTGGAGCTTCTGTGGAGTTACTCTCTTTTTTGCCTMMTGACTTCTTTCCTTCTATTCGAGATCTCCTCGACACCGCCTCTGCTCTGTATCGGGAGGCCTTAGAGTCTCCGGAACATTGTTCACCTCACCATACGGCACTCAGGCAAGCTATACTGTGTTGGGGTGAGTTGATGAATCTAGCCACCTGGGTGGGAAGTAATTTGGAAGATCCAGCATCTAGGGAATTAGTMGTCAGCTATGTCAACGTTAATATGGGCMTAAAAATCAGACAACTATTGTGGTTTCACATTTCCTGTCTTACCTTTGGGARAGAMACTGTTCTTGAATATTTGGTGTCTTTTGGAGTGTGGATTCGCACTCCTCCTGCCTATAGACCAYCAAATGCCCCTATCTTATCAACACTTCCGGAAACTACTGTTGTTAGACGAAGAGGCAGGTCCCCTAGAAGAAGAACTCCCTCGCCTCGCAGACGAAGGTCTCAATCGCCGCGTCGCAGAAGATCTCAATCTCGGGAATCTCAATGTTAGTATTCCTTGGACACATAAGGTGGGAAACTTTACGGGGCTTTATTCTTCTACGGTACCTTGCTTTAATCCTAAWTGGCAAACTCCTTCTTTCCCTGACATTCATTTGCAGGAGGACATTGTTGATAGATGTAAGCAMTTTGTGGGGCCCCTTACAGTAAATGAAAACAGGAGACTAAAATTAATTATGCCTGCTAGGTTTTATCCCAATGTTACTAAATATTTGCCCTTAGATAAAGGGATCAAACCTTATTATCCAGATCATGTAGTTAATCATTACTTCCAGACGAGACATTATTTACAYACTCTTTGGAAGGCGGGTATCYTATATAAAAGAGAGTCCACACGTAGCGCCTCATTTTGCGGGTCACCATATTCTTGGGAACAAGATCTACAGCATGGGAGGTTGGTCTTCCAAACCTCGAAAAGGCATGGGGACAAATCTTTCTGTCCCCAATCCCCTGGGATTCTTTCCMGATCATCAGTTGGACCCTGCATTCAAAGCCAACTCASAAAATCCAGATTGGGACCTCAACCCGCACAAGGACAACTGGCCGGACGCCAACAAGGTGGGAGTGGGAGCATTCGGGCCAGGGTTCACCCCTCCCCACGGGGGATTGTTGGGGTGGARCCCTCAGGCTCAGGGCATACTCACAACTGTGCCAGCAGCTCCTCCTCCTGCCTCCACCAATCGGCAGTCAGGAAGGCAGCCTACTCCCTTATCTCCACCTCTAAGGGACACTCATCCTCAGGCCATGCAGTGGAACTCCACCACTTTCCACCAAACTCTTCAAGATCCCAGAGTCAGGGCTCTGTACTTTCCTGCTGGTGGCTCCAGTTCAGGAACAGTGAGCCCTGCTCAGAATACTGTCTCTGCCATATCGTCAATCTTATCGAAGACTGGGGACCCTGTACCGAATATGGAGAACATCGCATCAGGACTCCTAGGACCCCTGCTCGTGTTACAGGCGGGGTTTTTCTTGTTGACAAAAATCCTCACAATACCACAGAGTCTAGACTCGTGGTGGACTTCTCTCAATTTTCTAGGGGGAAMACCCGTGTGTCTTGGCCAAAATTCGCAGTCCCAAATCTCCAGTCACTCACYAACCTGTTGTCCTCCAATTTGTCCTGGTTATCGCTGGATGTGTCTGCGGCGTTTTATCATCTTCCTYTGCATCCTGCTGCTATGCCTCATCTTCTTGTTGGTTCTTCTGGACTATCRAGGTATGTTGCCCGTTTGTCCTCWAMTTCCAGGATCAWCAACAACCAGCACCGGACCATGCAAAACCTGCACAACTCCTGCTCAAGGAACCTCTATRYKTCCCTCATGTTGCTGTACAAAACCTACGGACGGAAACTGCACCTGTATTCCCATCCCATCATCTTGGGCTTTCGCAAAATACCTATGGGAGTSGGCCTCAGYCCGTTTCTCTTGGCTCAGTTTACTAGTGCCATTTGTTCAGTGGTTCGTAGGGCTTTCCCCCACTGTCTGGCTTTCAGTTATATGGATGATGTGGTATTGGGGGCCAAGTCTGTACAACATCTTGAGTCCCTTTATGCCGCTGTTACCAATTTYCTTTTGTCTTTGGGTATACAYTTAAACCCTCACAAAACAAAACGATGGGGATATTCCCTTAACTTCATGGGATATGTAATTGGGAGTTGGGGCACATTGCCACAGGAACATATTGTACAAAAAATCAAAATGTGTTTTMGGAAACTTCCTGTAAACAGGCCTATTGATTGGAAAGTATGTCAACGAATTGTGGGTCTTTTGGGATTTGCCGCCCCTTTCACGCAATGTGGATATCCTGCTTTRATGCCTTTATATGCATGTATACAAGCAAAGCAGGCTTTTACTTTCTCGCCAACTTACAAGGCCTTTCTAAGTAAACAGTATCTGCACCTTTACCCCGTTGCTCGGCAACGGCCTGGTCTGTGCCAAGTGTTTGCTGACGCAACCCCCACTGGTTGGGGCTTGGCCATAGGCCWTCAGCGCCTGCGGGGAACCTTTGTGTCTCCTCTGCCGATCCATACTGCGGAACTCCTAGCCGCTTGTTTTGCTCGCAGCAGGTCTGGGGCGAAACTCATCGGGACTGACAATTCTGTCGTGCTCTCCCGCAAATATACTTCATTTCCATGGCTGCTAGGCTGTGCTGCCAACTGGATCCTGCGCGGGACGTCCTTTGTTTACGTCCCGTCGGCGCTGAATCCCGCGGACGACCCCTCCCGGGGCCGTTTGGGGCTCTACCGCCCGCTTCTCCGCCTGTTGTACCGCCCAACCACGGGGCGCACCTCTCTTTACGCGGACTCCCCGTCTGTGCCTTCTCATCTRCCGGACCGTGTGCACTTCGCTTCACCTCTGCACGTCGCATGGAGACCACCGTGAACGCCCACCGGAACCTGCCTAAGGTCTTGCATAAGAGGACTCTTGGACTTTCGGCAATGTCAACGACCGACCTTGAGGCATACTTCAAAGACTGTGTGTTTAMTGAGTGGGAGGAGTTGGGGGAGGAGAKTAGGTTAAAGGTCTTTGTACTAGGAGGCTGTAGGCATAAATTGGTGTGTTCACCAGCACCATGCAAC
>1.1_|ref_HBVB|_bc_25
NNNNNNNNNNNNNNNNNNNNNNNNNNNNNNNNNNNNNNNNNNNNNNNNNNNNNNNNNNNNNNNNNNNNNNNNTTTGGGGCATGGACATTGACCCGTATAAAGAATTTGGAGCTTCTGTGGAGTTACTCTCTTTTTTGCCTTCTGACTTCTTTCCTTCTATTCGAGATCTCCTCGACACCGCCTCTGCTCTGTATCGGGAGGCCTTAGAGTCTCCGGAACATTGTTCACCTCACCATACGGCACTCAGGCAAGCTATACTGTGTTGGGGTGAGTTGATGAATCTAGCCACCTGGGTGGGAAGTAATTTGGAAGATCCAGCATCTAGGGAATTAGTMGTCAGCTATGTCAACGTTAATATGGGCMTAAAAATCAGACAACTATTGTGGTTTCACATTTCCTGTCTTACCTTTGGGARAGAMACTGTTCTTGAATATTTGGTGTCTTTTGGAGTGTGGATTCGCACTCCTCCTGCCTATAGACCAYCAAATGCCCCTATCTTATCAACACTTCCGGAAACTACTGTTGTTAGACGAAGAGGCAGGTCCCCTAGAAGAAGAACTCCCTCGCCTCGCAGACGAAGGTCTCAATCGCCGCGTCGCAGAAGATCTCAATCTCGGGAATCTCAATGTTAGTATTCCTTGGACACATAAGGTGGGAAACTTTACGGGGCTTTATTCTTCTACGGTACCTTGCTTTAATCCTAAWTGGCAAACTCCTTCTTTCCCTGACATTCATTTGCAGGAGGACATTGTTGATAGATGTAAGCAATTTGTGGGGCCCCTTACAGTAAATGAAAACAGGAGACTAAAATTAATTATGCCTGCTAGGTTTTATCCCAATGTTACNNNNNNNNNNNNNNNAGATAAAGGGANCAAACCTTATTATCCAGATCATGTAGTTAATCATTACTTCCAGACGAGACATTATTTACACACTCTTTGGAAGGCGGGTATCTTATATAAAAGAGAGTCCACACGTAGCGCCTCATTTTGCGGGTCACCATATTCTTGGGAACAAGATCTACAGCATGGGAGGTTGGTCTTCCAAACCTCGAAAAGGCATGGGGACAAATCTTTCTGTCCCCAATCCCCTGGGATTCTTTCCMGATCATCAGTTGGACCCTGCATTCAAAGCCAACTCASAAAATCCAGATTGGGACCTCAACCCGCACAAGGACAACTGGCCGGACGCCAACAAGGTGGGAGTGGGAGCATTCGGGCCAGGGTTCACCCCTCCCCACGGGGGATTGTTGGGGTGGARCCCTCAGGCTCAGGGCATACTCACAACTGTGCCAGCAGCTCCTCCTCCTGCCCCCACCAATCGGCAGTCAGGAAGGCAGCCTACTCCCTTATCTCCACCTCTAAGGGACACTCATCCTCAGGCCATGCAGTGGAACTCCACTACTTTCCACCAAACTCTTCAAGATCCCAGAGTCAGGGCTCTGTACTTTCCTGCTGGTGGCTCCAGTTCAGGAACAGTGAGCCCTGCTCAGAATACTGTCTCTGCCATATCGTCAATCTTATCGAAGACTGGGGACCCTGTACCGAATATGGAGAACATCGCATCAGGACTCCTAGGACCCCTGCTCGTGTTACAGGCGGGGTTTTTCTTGTTGACAAAAATCCTCACAATACCACAGAGTCTAGACTCGTGGTGGACTTCTCTCAATTTTCTAGGGGGAAMACCCGTGTGTCTTGGCCAAAATTCGCAGTCCCAAATCTCCAGTCACTCACYAACCTGTTGTCCTCCAATTTGTCCTGGTTATCGCTGGATGTGTCTGCGGCGTTTTATCATCTTCCTYTGCATCCTGCTGCTATGCCTCATCTTCTTGTTGGTTCTTCTGGACTATCRAGGTATGTTGCCCGTTTGTCCTCWAMTTCCAGGATCAWCAACAACCAGCACCGGACCATGCAAAACCTGCACAACTCCTGCTCAAGGAACCTCTATRYKTCCCTCATGTTGCTGTACAAAACCTACGGACGGAAACTGCACCTGTATTCCCATCCCATCATCTTGGGCTTTCGCAAAATACCTATGGGAGTSGGCCTCAGYCCGTTTCTCTTGGCTCAGTTTACTAGTGCCATTTGTTCAGTGGTTCGTAGGGCTTTCCCCCACTGTCTGGCTTTCAGTTATATGGATGATGTGGTATTGGGGGCCAAGTCTGTACAACATCTTGAGTCCCTTTATGCCGCTGTTACCAATTTYCTTTTGTCTTTGGGTATACAYTTAAACCCTCACAAAACAAAACGATGGGGATATTCCCTTAACTTCATGGGATATGTAATTGGGAGTTGGGGCACATTGCCACAGGAACATATTGTACAAAAAATCAAAATGTGTTTTMGGAAACTTCCTGTAAACAGGCCTATTGATTGGAAAGTATGTCAACGAATTGTGGGTCTTTTGGGATTTGCCGCCCCTTTCACGCAATGTGGNTATCCTGCNTTNATGCCTTTATATGCATGTATACAAGCAAAGCAGGCTTTTACTTTCTCGCCAACTTACAAGGCCTTTCTAAGTAAACAGTATCTGCACCTTTACCCCGTTGCTCGGCAACGGCCTGGTCTGTGCCAAGTGTTTGCTGACGCAACCCCCACTGGTTGGGGCTTGGCCATAGGCCWTCAGCGCCTGCGGGGAACCTTTGTGTCTCCTCTGCCGATCCATACTGCGGAACTCCTAGCCGCTTGTTTTGCTCGCAGCAGGTCTGGGGCGAAACTCATCGGGACTGACAATTCTGTCGTGCTCTCCCGCAAATATACTTCATTTCCATGGCTGCTAGGCTGTGCTGCCAACTGGATCCTGCGCGGGACGTCCTTTGTTTACGTCCCGTCGGCGCTGAATCCCGCGGACGACCCCTCCCGGGGCCGTTTGGGGCTCTACCGCCCGCTTCTCCGCCTGTTGTACCGCCCAACCACGGGGCGCACCTCTCTTTACGCGGACTCCCCGTCTGTGCCTTCTCATCTRCCGGACCGTGTGCACTTCGCTTCACCTCTGCACGTCGCATGGAGACCACCGTGAACGCCCACCGGAACCTGCCTAAGGTCTTGCATAAGAGGACTCTTGGACTTTCGGCAATGTCAACGACCGACCTTGAGGCATACTTCAAAGACTGTGTGTTTAMTGAGTGGGAGGAGTTGGGGGAGGAGAKTAGGTTAAAGGTCTTTGTNCTAGGAGGCTGTAGGCATAAATTGGTGTGTTCACCAGCACCATGCAAC
>1.1_|ref_HBVB|_bc_26
NNNNNNNNNNNNNNNNNNNNNNNNNNNNNNNNNNNNNNNNNNNNNNNNNNNNNNNNNNNTGCCTTGGGTGGCTTTGGGGCATGGACATTGACCCGTATAAAGAATTTGGAGCTTCTGTGGAGTTACTCTCTTTTTTGCCTMMTGACTTCTTTCCTTCTATTCGAGATCTCCTCGACACCGCCTCTGCTCTGTATCGGGAGGCCTTAGAGTCTCCGGAACATTGTTCACCTCACCATACGGCACTCAGGCAAGCTATACTGTGTTGGGGTGAGTTGATGAATCTAGCCACCTGGGTGGGAAGTAATTTGGAAGATCCAGCATCTAGGGAATTAGTMGTCAGCTATGTCAACGTTAATATGGGCMTAAAAATCAGACAACTATTGTGGTTTCACATTTCCTGTCTTACCTTTGGGARAGAMACTGTTCTTGAATATTTGGTGTCTTTTGGAGTGTGGATTCGCACTCCTCCTGCCTATAGACCAYCAAATGCCCCTATCTTATCAACACTTCCGGAAACTACTGTTGTTAGACGAAGAGGCAGGTCCCCTAGAAGAAGAACTCCCTCGCCTCGCAGACGAAGGTCTCAATCGCCGCGTCGCAGAAGATCTCAATCTCGGGAATCTCAATGTTAGTATTCCTTGGACACATAAGGTGGGAAACTTTACGGGGCTTTATTCTTCTACGGTACCTTGCTTTAATCCTAAWTGGCAAACTCCTTCTTTCCCTGACATTCATTTGCAGGAGGACATTGTTGATAGATGTAAGCAMTTTGTGGGGCCCCTTACAGTAAATGAAAACAGGAGACTAAAATTAATTATGCCTGCTAGGTTTTATCCCAATGTTACTAAATATTTGCCCTTAGATAAAGGGATCAAACCTTATTATCCAGATCATGTAGTTAATCATTACTTCCAGACGAGACATTATTTACAYACTCTTTGGAAGGCGGGTATCYTATATAAAAGAGAGTCCACACGTAGCGCCTCATTTTGCGGGTCACCATATTCTTGGGAACAAGATCTACAGCATGGGAGGTTGGTCTTCCAAACCTCGAAAAGGCATGGGGACAAATCTTTCTGTCCCCAATCCCCTGGGATTCTTTCCMGATCATCAGTTGGACCCTGCATTCAAAGCCAACTCASAAAATCCAGATTGGGACCTCAACCCGCACAAGGACAACTGGCCGGACGCCAACAAGGTGGGAGTGGGAGCATTCGGGCCAGGGTTCACCCCTCCCCACGGGGGATTGTTGGGGTGGARCCCTCAGGCTCAGGGCATACTCACAACTGTGCCAGCAGCTCCTCCTCCTGCCTCCACCAATCGGCAGTCAGGAAGGCAGCCTACTCCCTTATCTCCACCTCTAAGGGACACTCATCCTCAGGCCATGCAGTGGAACTCCACCACTTTCCACCAAACTCTTCAAGATCCCAGAGTCAGGGCTCTGTACTTTCCTGCTGGTGGCTCCAGTTCAGGAACAGTGAGCCCTGCTCAGAATACTGTCTCTGCCATATCGTCAATCTTATCGAAGACTGGGGACCCTGTACCGAATATGGAGAACATCGCATCAGGACTCCTAGGACCCCTGCTCGTGTTACAGGCGGGGTTTTTCTTGTTGACAAAAATCCTCACAATACCACAGAGTCTAGACTCGTGGTGGACTTCTCTCAATTTTCTAGGGGGAAMACCCGTGTGTCTTGGCCAAAATTCGCAGTCCCAAATCTCCAGTCACTCACYAACCTGTTGTCCTCCAATTTGTCCTGGTTATCGCTGGATGTGTCTGCGGCGTTTTATCATCTTCCTYTGCATCCTGCTGCTATGCCTCATCTTCTTGTTGGTTCTTCTGGACTATCRAGGTATGTTGCCCGTTTGTCCTCWAMTTCCAGGATCAWCAACAACCAGCACCGGACCATGCAAAACCTGCACAACTCCTGCTCAAGGAACCTCTATRYKTCCCTCATGTTGCTGTACAAAACCTACGGACGGAAACTGCACCTGTATTCCCATCCCATCATCTTGGGCTTTCGCAAAATACCTATGGGAGTSGGCCTCAGYCCGTTTCTCTTGGCTCAGTTTACTAGTGCCATTTGTTCAGTGGTTCGTAGGGCTTTCCCCCACTGTCTGGCTTTCAGTTATATGGATGATGTGGTATTGGGGGCCAAGTCTGTACAACATCTTGAGTCCCTTTATGCCGCTGTTACCAATTTYCTTTTGTCTTTGGGTATACAYTTAAACCCTCACAAAACAAAACGATGGGGATATTCCCTTAACTTCATGGGATATGTAATTGGGAGTTGGGGCACATTGCCACAGGAACATATTGTACAAAAAATCAAAATGTGTTTTMGGAAACTTCCTGTAAACAGGCCTATTGATTGGAAAGTATGTCAACGAATTGTGGGTCTTTTGGGATTTGCCGCCCCTTTCACGCAATGTGGATATCCTGCTTTRATGCCTTTATATGCATGTATACAAGCAAAGCAGGCTTTTACTTTCTCGCCAACTTACAAGGCCTTTCTAAGTAAACAGTATCTGCACCTTTACCCCGTTGCTCGGCAACGGCCTGGTCTGTGCCAAGTGTTTGCTGACGCAACCCCCACTGGTTGGGGCTTGGCCATAGGCCWTCAGCGCCTGCGGGGAACCTTTGTGTCTCCTCTGCCGATCCATACTGCGGAACTCCTAGCCGCTTGTTTTGCTCGCAGCAGGTCTGGGGCGAAACTCATCGGGACTGACAATTCTGTCGTGCTCTCCCGCAAATATACTTCATTTCCATGGCTGCTAGGCTGTGCTGCCAACTGGATCCTGCGCGGGACGTCCTTTGTTTACGTCCCGTCGGCGCTGAATCCCGCGGACGACCCCTCCCGGGGCCGTTTGGGGCTCTACCGCCCGCTTCTCCGCCTGTTGTACCGCCCAACCACGGGGCGCACCTCTCTTTACGCGGACTCCCCGTCTGTGCCTTCTCATCTRCCGGACCGTGTGCACTTCGCTTCACCTCTGCACGTCGCATGGAGACCACCGTGAACGCCCACCGGAACCTGCCTAAGGTCTTGCATAAGAGGACTCTTGGACTTTCGGCAATGTCAACGACCGACCTTGAGGCATACTTCAAAGACTGTGTGTTTAMTGAGTGGGAGGAGTTGGGGGAGGAGAKTAGGTTAAAGGTCTTTGTACTAGGAGGCTGTAGGCATAAATTGGTGTGTTCACCAGCACCATGCAAC
>1.2_|ref_HBVB|_
NNNNNNNNNNNNNNNNNNNNNNNNNNNNNNNNNNNNNNNNNNNNNNNNNNNNNNNNNNNNNNNNNNNNNNNNNNNNNNNNNNNNNNNNNNNNNNNNNNNNNNNNNNNNNNNNNNNNNNNNNNNNNNNNNNNNNNNNNNNNNNNNNNNNNNNNNNNNNNNNNNNNNNNNNNNNNNNNNNNNNNNNNNNNNNNNNNNNNNNNNNNNNNNNNNNNNNNNNNNNNNNNNNNNNNNNNNNNNNNNNNNNNNNNNNNNNNNNNNNNNNNNNNNNNNNNNNNNNNNNNNNNNNNNNNNNNNNNNNNNNNNNNNNNNNNNNNNNNNNNNNNNNNNNNNNNNNNNNNNNNNNNNNNNNNNNNNNNNNNNNNNNNNNNNNNNNNNNNNNNNNNNNNNNNCACATTTCCTGTCTTACCTTTGGGAGAGAAACTNNNNNNNNNNATTTGGTGTCTTTTGGANNNNNNNNNNNNNNNNNNNNNNNNNNNNNNNNNNNNNNNNNNNNNNNNNNNNNNNNNNNNNNNNNNNNNNNNNNNNNNNNNNNNNNNNNNNNNNNNNNNNNNNNNNNNNNNNNNNNNNNNNNNNNNNNNNNNNNNNNNNNNNNNNNNNNNNNNNNNNNNNNNNNNNNNNNNNNNNNNNNNNNNNNNNNNNNNNNNNNNNNNNNNNNNNNNNNNNNNNNNNNNNNNNNNNNNNNNNNNNNNNNNNNNNNNNNNNNNNNNNNNNNCTCCTTCTTTCCCTGACATTCATTTGCAGGAGGACANNNNNNNNNNNNNNNNNNNNNNNNNNNNNNNNNNNNNNNNNNNNNNNNNNNNNNNNNNNNNNNNNNNNNNNNNNNNNNNNNNNNNNNNNNNNNNNNNNNNNNNNNNNNNNNNNNNNNNNNNNNNNNNNNNNNNNNNNNNNNNNNNNNNNNNNNNNNNNNNNNNNNNNNNNNNNNNNNATTTACACACTCTTTGGAAGGCGGGTATCTTATATAAAAGAGAGTCCACACGTAGCGCCTCATTNTGCGGGTCACCANATTCTTGGGNNCNAGATCNACAGCATGGGAGGNTGGTCNTNNAAACCTCGAAAAGGCATGGGGACAAATCTTTCTGTCCCCAATCCCCTGGGATTCTTTCCCGATCATCAGTTGGACCCTGCATTCAAAGCCAACTCAGAAAATCCAGATTGGGACCTCAACCCGNNNNNNNNNNNNNNNNNNNNNNNNNNNNNNNNNNNNNNNNNNNNNNNNNNNNNNNNNNNNNNNNNNNNCCACGGGGGATTGTTGGGGTGGAGCCCNCAGGCTCAGGNCATACTCANAACTGTGNCAGNAGCTCCTCNNNNNNNNNNNNNNNNNNNNNNNNNNNNNNGGCAGCCTACTCCCTTATCTCCACCTCTAAGGGACNCNCATCCTCAGGNCATGCAGTGGAACTCCACCACTTTCCACCAAACTCTTCAAGATCCCAGAGTCAGGGCTCTGTACTTTCCTGCTGGTGGCTCCAGTTCAGGAACAGTGAGCCCTGCTCAGAATACTGTCTCTGCCNTATCGTCAANCTTATCGAAGANTGGGGACCCTGTACCGAATATGGANAACATCGCATCAGGACNCCTAGGACCCCTGCNCGTGNTACAGGCGGGGNTTTTCTTNTTNNCAAAAANCCTCACAATACCACAGAGTCTANACTCGNGGTGGACTTCTCTCAATTTNCTAGGGNGAACACCCGTGTGTCNTGGCCAAAATTCGCAGTCCCAAATCTCCAGTCACTCACYAACCTGTTGTCCTCCAATTTGTCCTGGANATCGCTNGATGTGTNNGCGGCGTTTTATCATCTTCCTYTGCATCCTGCTGCTATGCCTCATCTTCTTGTTGGTTCTTCTGGACTATCRAGGTATGTTGCCCGTTTGTCCTCWAMTTCCAGGATCAWCAACAACCAGCACCGGACCATGCAAAACCTGCACAACTCCTGCTCAAGGAACCTCTATRYKTCCCTCATGTNGCNNTACAAANCCTACGGACGGAAACTGCACCTGTATTCCCATCCCATCATCTTGGGCTTTCGNAAANTNCCTATNGGAGTGNNCCTCAGTCCGTTTCTCTTGGCTCAGTTTACTAGNGCCATTTGTTCAGTGGTTCGTAGGGCTTTCCNCCACTGTCTGGCTTTCAGTTNNNNNNNNNATGTGGTATTGGGGGCCAAGTCTGTACAACATCTTGAGTCCCTTTNNNNNNNNNNNNNNNNNNNNNNNNNNNCTTTGGGTATACATTTAAACCCTCACAAAACAAAACGATGGGGATATTCCCTTAACTNCANGGGATATGTAATTGGGAGTTGGGGCACATTGCCACAGGAACATATTGTACAAAAAATCAAAATGTGTTTTMGGAAACTTCCTGTAAACAGGCCTATTGATTGGAAAGTATGTCAACGAATTGTGGGTCTTTTGGGATTTGCCNCCCCNTTCNCGCAATGTGGATATCCNGNTTTAATGCCTTTATATGCATGTATACAAGCAAAGCAGGCTTTTNCNTNCTCGCCAACNTACAAGGCCTTTCTAAGTAAACAGTATCTGCACCTTTACCCCGTTGCTCGGCAACGGCCTGGTCTGTGCCAAGTGTNTGCTGACGCAANCCCCACTGGTTGGGGCTTGGCCATAGGCCWTCAGCGCCTGCGGGGAACCTTTGTGTCTCCTCTGCCGATCCATACTGCGGAACTCCTAGCCGCTTGTTTTGCTCGCAGCAGGTCTGAGGCGAAACTCATCGGGACTGACAATTCNGTCNTGCTNNCCCGCAAATANNCTNCATTTCCATGGCTGCTAGGCTGTGCTGCCAANNGNNNCCTGCNCGGGACGTNCTTTGTNTANGTCCCGTNGGCGCTGAATCNCGCGNACGNCCCCTCCCGNGGCCGNTTGGGGCNCNNCCNCCCGCTTCTCCGCCTGTTGTACCGCCCAACCACGGGGCGCACCTCTCTTTACGCGGACTCCCCGTCTGTGCCTTCTCATCTGCCGGACCGTGTGCACTTCGCNTCACCTCTGCACGTCGCATGGAGACCACCGTGAACGCCCNCCGGANCCNGCCTANGGTCTNGNANAAGAGGACTCTTGGACTTTCGGCAATGTCAACGACCGACCTTGANGCATNNTNCAAAGNCNGTGTGTTTAMTGAGTGGGAGGAGTTGGGGGAGGAGATTAGGTTAAAGGTCTTNNNACTAGGAGGCTGN------------------------------------
>1.2_|ref_HBVB|_b
NNNNNNNNNNNNNNNNNNNNNNNNNNNNNNNNNNNNNNNNNNNNNNNNNNNNNNNNNNNNNNNNNNNNNNNNNNNNNNNNNNNNNNNNNNNNNNNNNNNNNNNNNNNNNNNNNNNNNNNNNNNNNNNNNNNNNNNNNNNNNNNNNNNNNNNNNNNNNNNNNNNNNNNNNNNNNNNNNNNNNNNNNGCTCTGTATCGGGAGGCCTTAGAGTCTCCGGAACATTGTTCACCTCACCATACGGCACTCAGGCAAGCTATACTGTGTTGGGGTGAGTTGATGAATCTAGCCACCTGGGNGGGAAGTAATTTGGAAGNTCCAGCATCTAGGGAATTAGNAGTCAGCTATGTCAACGTTAATATGGGCCTAAAAATCAGACAACTATTGTGGTTTCACATTTCCTGTCTTACCTTTGGGAGAGAAACTGTTCTTGAATATTTGGTGTCTTTTGGAGTGTGGANTCGCNCTCCTCCTGCCTATAGACCACCAAATGCCCCTATCTTATCAACACTTCCGGAAACTACTGTTGTTAGACGAAGANGCANGTCNCCTAGAAGAAGAACTCCCTCGCCTCGCANACGAAGGTNTCAATCGCCGCGNCGCAGNAGANCTCAATCTCNGNAATCTCAATGTTAGTATTCCTTGGACACATNAGGTGGGAANCTTTACNGNGCTTTATTCTTCTACGGTNCCTTGCTTTAATCCTAAATGGCAAACTCCTTCTTTCCCTGACATTCATTTGCAGGAGGACANNNNNNNNNNNNNNNNNNNNNNNNNNNNNNCCCTTACAGTAAATGAAAACAGGAGACTAAAATTANNNNNNNNNNNNNNGTTTTATCCCAATGTTACTAAATATTTGCCCTTAGATAAAGGGATCAAACCTTATTATCCAGATCATGTAGTTAATCATTACTTCCAGACGAGNCATTATTTACACACTCTTTGGAAGGCGGGTATCTTATATAAAAGAGAGTCCNNACGTAGCGCCTCATTTTGCGGGTCNCCATATTCTTGGGAACAAGATCTACAGCATGGGAGGTTGGTCTTCCAAACCTCGAAAAGGCATGGGGACAAATCTTTCTGTCCCCAATCCCCTGGGATTCTTTCCMGATCATCAGTTGGACCCTGCATTCAAAGCCAACTCASAAAATCCAGATTGGGACCTCAACCCGCACAAGGACAACTGGCCGGACGCCAACAAGGTGGGAGNGGGAGCATTCGGGCCAGGGTTCACNCCTCCCCACGGGGGATTGNTGGGGTGGAGCCCTCAGGCTCAGGGCATACTCACAACTGTGCCAGCAGCTCCTCNNNNNNNNNNNNNNNNNNNNNNNNNNNNNNNNNNGCCTACNCCCNNANCNCCACCTCTAAGGGACNCTCATCCTCAGGCCATGCAGTGGAACTCCACCACTTTCCACCAAACTCTTCAAGATCCCAGAGTCAGGGCTCTGTACTTTCCTGCTGGTGGCTCCAGTTCAGGAACAGTGAGCCCTGCTCAGAATACTGTCTCTGCCATATCGNCAATCTTATCGAAGACTGGGGACCCTGTACCGAATATGGAGAACATCGCATCAGGACTCCTAGGACCCCTGCTCGTGTTACAGGCGGGGTTTTTCTTGTTGACAAAAATCCTCACAATACCACAGAGTCTAGACTCGTGGTGGACTTCTCTCAATTTTCTAGGGGGAAMACCCGTGTGTCTTGGCCAAAATTCGCAGTCCCAAATCTCCAGTCACTCACYAACCTGTTGTCCTCCAATTTGTCCTGGTTATCGCTGGATGTGTCTGCGGCGTTTTATCATCTTCCTYTGCATCCTGCTGCTATGCCTCATCTTCTTGTTGGTTCTTCTGGACTATCRAGGTATGTTGCCCGTTTGTCCTCWAMTTCCAGGATCAWCAACAACCAGCACCGGACCATGCAAAACCTGCACAACTCCTGCTCAAGGAACCTCTATRYKTCCCTCATGTTGCTGTACAAAACCTACGGACGGAAACTGCACCTGTATTCCCATCCCATCATCTTGGGCTTTCGCAAAATACCTATGGGAGTSGGCCTCAGYCCGTTTCTCATGGCTCAGTTTACTAGTGCCATTTGTTCAGTGGTTCGTAGGGCTTTCCCCCACTGTCTGGCTTTCAGTTATNTGGATGATGTGGTATTGGGNGCCAAGTCTGTACAACATCTTGAGTCCCTTTATACCGCTGTTACCAATTTYCTTTTGTCTTTGGGTATACAYTTAAACCCTCACAAAACAAAACGATGGGGATATTCCCTTAACTTCATGGGATATGTAATTGGGAGTTGGGGCACATTGCCACAGGAACATATTGTACAAAAAATCAAAATGTGTTTTMGGAAACTTCCTGTAAACAGGCCTATTGATTGGAAAGTATGTCAACGAATTGTGGGTCTTTTGGGATTTGCCGCCCCTTTCACGCAATGTGGATATCCTGNTTTAANNCCTTNATATNCATGTATACAAGCAAAGCAGGCTTTTACTTTCTCGCCAACTTACAAGGCCTTTCTAAGTAAACAGTATCTGCACCTTTACCCCGTTGCTCGGCAACGGCCTGGTCTGTGCCAAGTGTTTGCTGACGCAACCCCCACTGGTTGGGGCTTGGCCATAGGCCWTCAGCGCCTGCGGGGAACCTTTGTGTCTCCTCTGCCGATCCATACTGCGGAACTCCTAGCCGCTTGTTTTGCTCGCAGCAGGTCTGGGGCGAAACTCATCGGGACTGACAATTCTGTCGTGCTCTCCCGCAAATATACTTCATTTCCATGGCTGCTAGGCTGTGCTGCCAACTGGATCNNGCGCGGGACGTNCTTTGTTTACGTCCCGNCGGNGCTGAATCCCGCGGANGACCCCTCNCGGGGCCGTTTGGGGCTCTACCNCCCNNTTNTCCGCCTGTTGTACCGTCCGACCACGGGGCGCACCTCTCTTTACGCGGACTCCCCGTCTGTGCCTTCTCATCTRCCGGACCGTGTGCACTTCGCTTCACCTCTGCACGTCGCATGGAGACCACCGTGAACGCCCACCGGAACCTGCCTCAGGTCTTGCATAAGAGGACTCTTGGACTTTCGGCAATGTCAACGACCGACCTTGAGGCATACTTCAAAGACTGTGTGTTTAMTGAGTGGGAGGAGTTGGGGGAGGAGAKTAGGTTAAAGGTCTTTGTACTAGGAGGCTGTAGGCATAANTTGGTGTGTTCACCAGCACCATGCAAC
>1.2_|ref_HBVB|_b_6
NNNNNNNNNNNNNNNNNNNNNNNNNNNNNNNNNNNNNNNNNNNNNNNNNNNNNNNNNNNNNNNNNNNNNNNNNNNNNNNNNNNNNNNNNNNNNNNNNNNNNNNNNNNNNNNNNNNNNNNNNNNNNNNNNNNNNNNNNNNNNNNNNNNNNNNNNNNNNNNNNNNNNNNNNNNNNNNNNNNNNNNNNNNNNNNNNNNNNNNNNNNNNNNNNNNNNNNNNNNNNNNNNNNNNNNNNNNNNNNNNNNNNNNNNNNNNNNNNNNNNNNNNNNNNNNNNNNNNNNNNNNNNNNNNNNNNNNNNNNNNNNNNNNNNNNNNNNNNNNNNNNNNNNNNNNNNNNNNNNNNNNNNNNNNCGTTAATATGGGCCTAAAAATCAGACAACTATTGTGGTTTCACATTTCCTGTCTTACCTNTGGGAGAGAANCTNTTCTTGAATATTTGNNNNNNNNNNNNNNNNNNNNNNNNNNNNNNNNNNNNNNNNNNNNNNNNNNNNNNNNNNNNNNNNNNNNNCTTCCGGAAACTACTGTTGTTAGACGAAGAGGCAGGTCCCCTNGAAGAAGAACTCCCTCGCCTCGCAGACGAAGGTNTCAATCGCCGCGTCGCAGAAGNNCTCAANCTCGGGAATCTCAATGTTAGTANNCCTTGGACNCATAAGGTGGGAAACTTTACGGGGCTTTATTCTTCTACGGTACCTTGNTTTAATCCTAAATGGCAAACTCCTNCTTNCCCTGACATTCATTTGCAGGNGGACANTNTTGATAGATGNAAGCAATTTGTGGNGCCCCTTACAGTAAATGAAAACAGNAGNCTAAAATTANNNNNNNNNNNNNNNNNNNNNNNNNNNNNNNNNNNNNNNNNNNCCTTAGATAAAGGGATCAAACCTTATTATCCAGATCATGTAGTTAATCATTACTTCCAGACGAGACATTATTTACACACTCTTTGGAAGGCGGGTATCTTATATAAAAGAGAGTCCACACGTAGCGCCTCATTTTGCGGGTCACCATATTCTTGGGAACAAGATCTACAGCATGGGAGGTTGGTCTTCCAAACCTCGAAAAGGCATGGGGACAAATCTTTCTGTCCCCAATCCCCTGGGATTCTTTCCMGATCATCAGTTGGACCCTGCATTCAAAGCCAACTCASAAAATCCAGATTGGGACCTCAACCCGCACAAGGACAACTGGCCGGACGCCAACAAGGNGGNAGTGGGAGCNTTCGGGCCAGGGTTCACCCCTCCCCACGGGGGATTGTTGGGGNNGAGCCCTCAGGCTCAGGGCATACTCACAACTGTGCCAGCAGCTCCTCNNNNNNNCTCCACCANNNNNNNNTCAGGANGGCAGCCTACTCCCTTANCTCCACCTCTAAGGGACACTCATCCTCAGGCCATGCAGTGGAACTCCACCACTTTCCACCAAACTCTTCAAGATCCCAGAGTCAGGGCTCTGTACTTTCCTGCTGGTGGCTCCAGTTCAGGAACAGTGAGCCCTGCTCAGAATACTGTCTCTGCCATATCGTNAANCTTNNCGAANACTGGGGACCCTGTACCGAATATGGAGAACATCGCATCAGGACTCCTAGGACCCCTGCTCGTGTTACAGGCGGGGTTTTTCTTGTTGACAAAAATCCTCACAATACCACAGAGTCTAGACTCGTGGTGGACTTCTCTCAATTTTCTAGGGGGAAMACCCGTGTGTCTTGGCCAAAATTCGCAGTCCCAAATCTCCAGTCACTCACYAACCTGTTGTCCTCCAATTTGTCCTGGTTATCGCTGGATGTGTCTGCGGCGTTTTATCATCTTCCTYTGCATCCTGCTGCTATGCCTCATCTTCTTGTTGGTTCTTCTGGACTATCRAGGTATGTTGCCCGTTTGTCCTCWAMTTCCAGGATCAWCAACAACCAGCACCGGACCATGCAAAACCTGCACAACTCCTGCTCAAGGAACCTCTATRYKTCCCTCATGTTGCTGTACAAAACCTACGGACGGAAACTGCACCTGTATTCCCATCCCATCATCTTGGGCTTTCGCAAAATACCTATGGGAGTSGGCCTCAGYCCGTTTCTCATGGCTCAGTTTACTAGTGCCATTTGTTCAGTGGTTCGTAGGGCTTTCCCCCACTGTCTGGCTTTCAGTTATGTGGNTGATGTGGNNTTGGGGGCCANGTCTGTACAACATCTTGAGTCCCTTTATACCGCTGTTACCAATTTYCTTTTGTCTTTGGGTATACAYTTAAACCCTCACAAAACAAAACGATGGGGATATTCCCTTAACTTCATGGGATATGTAATTGGGAGTTGGGGCACATTGCCACAGGAACATATTGTACAAAAAATCAAAATGTGTTTTMGGAAACTTCCTGTAAACAGGCCTATTGATTGGAAAGTATGTCAACGAATTGTGGGTCTTTTGGGATTTGCNGCCNNNNTCACNCAATNTGGATATCCTNCTTTAATGNCTTTATATGCATGTATACAAGCAAAGCAGGCTTTTACTTTCTCGCCAACTTACAAGGCCTTTCTAAGTANACAGTNTNTGCNCCTTTACCCCNTTGCTCGGCAACGGCCTGGTCTGTGCCAAGTGTTNGNTGACGCAACCCCCACTNGTNGGGGCTTGGCCATAGGCCATCAGCGCCTGNGGGGANCCTNTGTGTCTCCTCTGCCGATCCATACTGCGGAACTCCTAGCCGCTTGTTTTGCTCGCAGCAGGTCTGGGGCGAAACTCATCGGGACTGACAATTCTGTCGTGCTCTCCCGNAANTNTACTTCATTTCCANGGCTGCTAGGCTGTGCTGNCANCNGGANCCTGCGCGGGACNTCNTTTGTTTACGTCCCNTCGGCGCTGAATCCCGCGGACGNCCCCTCCCGGGGCCGTTTGGGGCTCTACCGCCCGCTTCTCCGCCTGTTGTACCGTCCGACCACGGGGCGCACCTCTCTTTACGCGGACTCCCCGTCTGTGCCTTCTCATCTRCCGGACCGTGTGCACTTCGCTTCACCTCTGCACGTCGCATGGAGACCACCGTGAACGCCCACCGGAACCTGCCCCAGGTCTTGCATAAGAGGACTCTTGGACTTTCGGCAATGTCAACGACCGACCTTGAGGCATACTTCAAAGACTGTGTGTTTAMTGAGTGGGAGGAGTTGGGGGGGGAGAKTAGGTTAAAGGTCTTTGTACTAGGAGGCTGNNNNNNNNNNNNNNNNNNNNNNNNNNNNNNNNNNNNN
>1.2_|ref_HBVB|_b_0
NNNNNNNNNNNNNNNNNNNNNNNNNNNNNNNNNNNNNNNNNNNNNNNNNNNNNNNNNNNNNNNNNNNNNNNNNNNNNNNNNNNNNNNNNNNNNNNNNNNNNNNNNNNNNNNNNNNNNNNNNNNNNNNNNNNNNNNNNNNNNNNNNNNNNNNNNNNNNNNNNNNNNNNNNNNNNNNNNNNNNNNNNNNNNNNNNNNNNNNNNNNNNNNNNNNNNNNNNNNNNNNNNNNNNNNNCCATACGGCACTCAGGCAAGCTATACTGTGTTGGGGTGAGTTGATGAATCTAGCCACCTGGGTGGGAAGTAATTTGGAAGATCCAGCATCTAGGGAATNNNNNNNNNNNNNNNNNNNNNNNNNNNNNNNNNNNNNNNNNNNNNNNNNNNNNNNNNNNNNNNNNNNNNNNNNNNNNNNNNNNNNNNNNNNNNNNNNNNNNNNNNNNNNNNNNNNNNNNNNNNNNNNNNNNNNNNNNNNNNCCTATAGACCACCAAATGCCCCTATCTTATCAACACTTCCGGAAACTACTGTTGTTAGACGAAGAGGCAGGTCCCCTAGAAGAAGAACTCCCTCGCCTCGCAGACGAAGGTCTCAATCGCCGCGTCGCAGAAGATCTCAATCTCGGGAATCTCAATGTTAGTATTCCTTGGACACATAAGGTGGGAAACTNNNNNNNNNNNNNNNNNNNNNNNNNNNNNNNNNNNNNNNNNNNNNNNNNNNNNNNNNNNNNNNCTGACATTCATTTGCAGGAGGACATTGTTGATAGATGTAAGCAATTTGTGGGGCCCCTTACAGTAAATGAAAACAGGAGACTAAAATTAATTATGCCTGCTAGGTTTTNNNNNNNNNNNNNNNNNNNNNNNNNNNNNNNNNNNNNNNNNNNNNNNNNNNNNNNNNNNNNNNNNNNNNNNNNNNNNNNNNNNNNNNNNNNNNNNNNNNNNNNNNNNNNNNNNNNNNNNNNNNNNNATAAAAGAGAGTCCACACGTAGCGCCTCATTTTGCGGGTCACCATATTCTTGGGAACAAGATCTACAGCATGGGAGGTTGGTCTTCCAAACCTCGAAAAGGCATGGGGACAAATCTTTCTGTCCCCAATCCCCTGGGATTCTTTCCCGATCATCAGTTGGACCCTGCATTCAAAGCCAACTCASAAAATCCAGATTGGGACCTCAACCCGCACAAGGACAACTGGCCGGACGCCAACAAGGTGGGAGTGGGAGCATTCGGGCCAGGGTTCACCCCTCCCCACGGGGGATTGTTGGGGTGGAGCCCTCAGGCTCAGGGCATACTCACAACTGTGCCAGCAGCTCCTCNNNNNNNNNNNNNNNNNNNNNNNNNNNNNNNNNNNNNNNNNNNNNNNNNNNCACCTCTAAGGGACACTCATCCTCAGGCCATGCAGTGGAACNCCACCACTTTCCACCAAACTCTTCAAGATCCCAGAGTCAGGGCTCTGTACTTTCCTGCTGGTGGCTCCAGTTCAGGAACAGTGAGCCCTGCTCAGAATACTGTCTCTGCCATATNGTCAATCTTATCGAAGACTGGGGACCCTGTACCGAATATGGAGAACATCGCATCNGGNCTCCTAGGACNCCNGCTCGTGTTACAGGCGGGGNTTTTNTTNTTNANAAAAANCCTCACNATANCACANAGNCTNGANTCGNGGNGGACTTNTNTCAATTTTNTAGGGGGAACACCCGTGTGTCTTGGCCAAAATTCGCAGTCCCAAATCTCCAGTCACTCACYAACCTGTTGTCCTCCAATTTGTCCTGGTTATCGCTGGATGTGTCTGCGGCGTTTTATCATCTTCCTYTGCATCCTGCTGCTATGCCTCATCTTCTTGTTGGTTCTTCTGGACTATCRAGGTATGTTGCCCGTTTGTCCTCTAATTCCAGGATCATCAACAACCAGCACCGGACCATGCAAAACCTGCNCAACTCCTGCNCAAGGAACCTCTATGTTTCCCTCATGTTGNTGTACAAAACCTACGGACGGAAACTGCACCTGTATTCCCATCCCATCATCTNGGGCTTTCGCAAAATACCTATGGGAGTGGGCCTCAGTCCGTTTCTCATGGCTCAGTTTACTAGCGCCATTTGTTCAGTGGTTCGTAGGGCTTTCCCCCACTGTCTGGCTTTCAGTTNNNNNNNNNATGTGGTATTGGNGGCCAAGTCTGTACAACATCTTGAGTCCCTTTANACCGCTGTTACCAATTTTCTTTTGTCTTTGGGTATACAYTTAAACCCTCACAAAACAAAACGATGGGGATATTCCCTTAACTTCATGGGATATGTAATTGGGAGTTGGGGCACATTGCCACAGGAACATATTGTACAAAAAATCAAAATGTGTTTTMGGAAACTTCCTGTAAACAGGCCTATTGATTGGAAAGTATGTCAACGAATTGTGGGTCTTTTNGGATTTGCCGCCCCTTTCACGCAATGTGGATATCCTGCTTTAATGCCNTTATATGCATGTATACAAGCAANGCAGGCTTTTACTTTCTCGCCAACTTACAAGGCCTTTCTAAGTAAACAGTATCTGCACCTTTACCCCGTTGCTCGGCAACGGCCTGGTCTGTGCCAAGTGTTTGCTGACGCAACCNCCACTGGTTGGGGCTTGGCCATAGGCCWTCAGCGCCTGCGGGGAACCTTTGTGTCTCCTCTGCCGATCCATACTGCGGAACTCCTAGCCGCTTGTTTTGCTCGCAGCAGGTCTGGGGCGAAACTCATCGGGACTGACAATTCTGTCGTGCTCTCCCGCAAATATACTTCATTTCCATGGCTGCTAGGCNGTGCTGCCNACTGGATCCTGCGCGGGACGTCCNTTGTTTACGTCNCGTCGGCGCTGAATCCCGCGGACGACCCCTCCCGGGGCCGTTTGGGGCTCTACCGCCCGCTTCTNCGCCTGTTGTACCGCCCAACCACGGGGCGCNCCTCTCTTTACGCGGACTCCCCGTCTGCGCCTTCTCATCTGCCGGACCGTGTGCACTTCGCTTCACCTCTGCACGTCGCATGGAGACCACCGTGAACGCCCACCGGAACCNGCCTCAGGTCTTGCATAAGAGGACTCTTGGACTTTCGGCAATGTCAACGNCCGACCTTGAGGCATACTTCAAAGNCTGTGTGTTTAMTGAGTGGGAGGAGTTGGGGGAGGAGAKTAGGTNAAAGGTCTTTGTACTAGGAGGCTGTAGGNATAAATTGGTGTGTTCACCNGCACCATGCAAC
>1.2_|ref_HBVB|_b_2
NNNNNNNNNNNNNNNNNNNNNNNNNNNNNNNNNNNNNNNNNNNNNNNNNNNNNNNNNNNNNNNNNNNNNNNNNNNNNNNNNNNNNNNNNNNNNNNNNNNNNNNNNNNNNNNNNNNNNNNNNNNNNNNNNNNNNNNNNNNNNNNNNNNNNNNNNNNNNNNNNNNNNNNNNNNNNNNNNNNNNNNNNNNNNNNNNNNNNNNNNNNNNNNNNNNNNNNNNNNNNNNNNNNNNNNNNNNNNNNNNNNNNNNNNNNNNNNNNNNNNNNNNNNNNNNNNNNNNNNNNNNNNNNNNNNNNNNNNNNNNNNNNNNNNNNNNNNNNNNNNNNNNNNNNNNNNNNNNNNNNNNNNNNNNNNNNNNNNNNNNNNNNNNNNNNNNNNNNNNNNNNNNNNNNNNNNNNNNNNNNNNNNNNNNNNNNNNNNNNNNNNNNNNNNNNNNNNNNNNNNNNNNNNNNNNNNNNNNNNNNNNNNNNNNNNNNNNNNNNNNNNNNNNNNNNNNNNNNNNNNNNNNNNNNNNNNNNNNNNNNNNNNNNNNNNNNNNNNNNNNNNNNNNNNNNNNNNNNNNNNNNNNNNNNNNNNNNNNNNNNNNNNNNNNNNNNNNNNNNNNNNNNNNNNNNNNNNNNNNNNNNNNNNNNNNNNNNNNNNNNNNNNNNNNNNNNNNNNNNNNNNNNNNNNNNNNNNNNNNNNNNNNNNNNNNNNNNNNNNNNNNNNNNNNNNNNNNNNNNNNNNNNNNNNNNNNNNNNNNNNNNNNNNNNNNNNNNNNNNNNNNNNNNNNNNNNNNNNNNNNNNNNNNNNNNNNNNNNNNNNNNNNNNNNNNNNNNNNNNNNNNNNNNNNNNNNNNNNNNNNNNNNNNNNNNNNNNNNNNNNNNNNNNNNNNNNNNNNNNNNNNNNNNNNNNNNNNNNNNNNNNNNNNNNNNNNNNNNNNNNNNNNNNNNNNNNNNNNNNNNNNNNNNNNNNNNNNNNNATAAAAGAGAGTCCACACGTAGCGCCTCATTTTGCGGGTCACCATATTCTTGGGAACAAGATCTACAGCATGGGAGGTTGGTCTTCCAAACCTCGAAAAGGCATGGGGACAAATCTTTCTGTCCCCAATCCCCTGGGATTCTTTCCCGATCATCAGTTGGACCCTGCATTCAAAGCCNACTCAGAAANTCCAGATTGGGACCTCAACCCGCACAAGGACAACTGGCCGGACGCCAACNAGGTGGGAGNGGGNGCATTCGGGCCAGGGTTCACCCCTCCCCACGGGGGATTGTTGGGGTGGAGCCCTCAGGCTCAGGGCATACTCACAACTGTGCCAGCAGCTCCTCNNNNNNNNNNNNNNNNNNNNNNNNNNNNNNNNNNNNNNNNNNCNTTATCTCCNCCTCTAANGGACACNCATCCTCNGNCCATGNAGTGGAACTCCACCNCTTTCCACCAANCTCTTCAAGATCCCAGAGTNAGGGCTCTGTACTTTCCTGCTGGTGGCTCCAGTTCAGGAACAGTGAGCCCTGCTCAGAATACTGTCTCTGCCATATCGTCAANCTTATCNAAGACTGNGGNNCNTGTACNGNATNTGGNGNACNTCGCNTCAGGACTCCTAGGNCCCCTGCTCNTGTTACAGGCGGGGTTTTTNTTGTTNNCAAAAANCCNCNCNANANCNCNNAGNCTANACTCGNGGTGNACNTNTNTCAANTTTCTNGGGNNAACNCCCGTGTGTCTTGGCCNAAATTCGCNGTCNCNAATCTCCAGTCACTCACCAACCNGTTGTCCTCCAANTNNTCCTGGTTATCGCTGGATNTGTCTGCGGCGTTTTATCATCTTCCTYTGCNNCCNGCTGCTATGCCTCATCTTCTTGTTGGTTCTTCTGGACTATCAANGNANGTTGCCCGTTTGTCCTCTAANTCCAGGATCATCAACAACCAGCACCGGACCATGCAAAACCTGCACAACTCCTGCTNNAGGANCCTCTATGTTTCCCTCATGTTNCTGTNCAAANCCTACGGNCGGAANCTGCNCCNGTATTNCCATCCCATCATCTTGGGCTTTCGCAAAATNCCTATGGGAGTGGGCCTCAGTCCGTTTCTCATGNCTCAGTTTACTAGTGCCATTTGTTCAGTGGTTCGTAGGGCTNTCCCCCACTGTCTGGCTTTCAGTTATGTGGATGATGTGGNATTGGGNNCCAAGTCNGTACAACATCTTGAGTNCCTTTATNCCGNTGTTNNCAATNTNCTTNTGNCNTTGGGTATACATTTNNANCNNCACAAAACAAAACGATGGGNATATTCCCTTAACTTCATGGGATATGTAATTGGGAGTTGGGGCACATTGCCACAGGAACATATTGTACAAAAAATCAAAATGTGTTTTMGGAAACTTCCTGTAAACAGGCCTATTGATTGGAAAGTATGTCAACGAATTGTGGGTCTTTNGGGATTNGCCGCCNCTTTCACGCAATGTGGATATCCTGCTTTAANGCCTTTATATGCATGTATACAANCAAAGCAGGCTTTTACTTTCTCGCCAACTTACAAGGCCTTTCTAAGTAAACAGTATCTGCACCTTTACCCNGNTGCTCGGCAANGGCCTGGTCTGTGCCAAGTGTTTGCTGACGCANCCNCCANTGGTTGGGGCTTNGCCATAGGCCWTCAGCGCCTGCGGGGAACCTTTGTGTCTCCTCTGCCGATCCATACTNCGGAACTCCTAGCCGCTTGTTTTGCTCGCAGCAGGTCTGGGGNNAAACTCATCGGGACTGNCAATTCTGTCGTGCNCTCCCGCAAATATACTTCATNTCCATGGCTGCTAGGCTGTGCTGCCAACTGGATCCTGCGCGGGACGTCCTTTGTTTACGTCCCGTCGGCGCTGAANCCCGCGGANGACNNNNCCNGGGNCCGTTTGGGGCTCTACCGCCCGCTTCTCCGCCTGTTGNACCGCCCAACCACGGGGCGCACCTCTCTTTACGCGGACTCCCCGNCTGTGCCTTCNCATCTGCCGGACCGTGNGCACTTCGCTTCACNTCTGCANGTCNCNTGGAGNCCANCGTGAACGCNNNCCGNAACCTGCNTCAGGNCNTGCATAAGAGGACNCNTGGACTNTCNNCANTGTCAACGANCGNCCNNGAGGCNTACTNCAANGNCTGTGTGTTTAMTGAGTGGGNGGAGTTGGNGGNGGAGANNAGNTTAAAGGNCTNTGTACTNNNNNN----------------------------------------
>1.2_|ref_HBVB|_b_3
NNNNNNNNNNNNNNNNNNNNNNNNNNNNNNNNNNNNNNNNNNNNNNNNNNNNNNNNNNNNNNNNNNNNNNNNNNNNNNNNNNNNNNNNNNNNNNNNNNNNNNNATTTGGAGCTTCTGTGGAGTTACTCTCTTTTTTGCCNTCTGACTTCTTTCCTTCTATTCGAGATCTCCTCGACACCGCCTCTGCTCTGTATCGGGAGGCCTTAGAGTCTCCGGAACATNGTTCACCNCACCATACGGCACTCAGGCAAGCTATACTGTGTTGGGGTGAGTTGATGAATCTAGCCACCTGGGTGGGAAGTAATTTGGAAGATCCAGCATCTAGGGAATTAGTAGTCAGCTATGTCAACGTTAATATGGGNNNNNNNNNNNNNNNNNNNNNNNNNNNNNNNNNNNNNNNNNNNNNNNNNNNNNNNNNNNNNNTTCTTNAATATTTGGTGTCTTTTGGAGTGTGGATNCGCNCTCCTCCTGCCTATAGACCACCAAATGCCCCTATCTTATCAACACTTCCGGAAACTACTGTTGTTANACGAAGAGGCAGGTCCCCTAGAAGAAGAACTCCCNCGCCTCGCNGACGAAGGTCTCAATCGCCGCGTCGCANNAGATCTCAATCTCGGGAANNNNNNNNNNNNNNNNNNNNNNNNNNNNNNNNNNNNNNNNNNNNNNNNNCTTTATTCTTCTACGGTACCTTGCTTTAATCCTAAATGGCAAACTCCTNCTTTCCCTGACATTCATTTGCAGGAGNACATTGTTGATAGANGTAANCAATTTGTGNGNCCCCTTNCAGTAANTGAAAACAGGAGACTAAAATTAATTATGCCTGCTAGGTTTTATCCCAATGTTACTAAATANNNNNNNNNNNNNNNNNNNNNNNNNNNNNNNNNNNNNNNNNNNNNNNNNNNNNNNNNNNNNNNNNNNNNNNNNNNNNNNNNNNCTCTTTGGAAGGCGGGTATCTTATATAAAAGAGAGTCCACACGTAGCGNCTCATTTTGCGGGTCACCATATTCTTGGGAACAAGATCTACAGCATGGGAGGTTGGTCTTCCAAACCTCGAAAAGGCATGGGGACAAATCTTTCTGTCCCCAATCCCCTGGGATTCTTTCCCGATCATCAGTTGGACCCTGCATTCAAAGCCAACTCAGAAAATCCAGATTGGGACCTCAACCCGCACAAGGACAACTGGCCGGACGCCAANAAGGTGGGAGTGGGAGCATTCGGGCCAGGNNTCACCCCTCCCCACGGGGGATTGTTGGGGTGGAGCCCNCAGGCTCNGGGCATACTCACAACTGTGCCAGCAGCTCCTCNNNNNNNNNNNNNNNNNNNNNNNNNNNNNNNNNNNNNNNNNNCCTTATCTCCACCTCTNAGGGACACTCATCCTCAGGCCATGCAGTGGAACTCCACCACTTTCCACCAAACTCTTCAAGATCCCAGAGTCAGGGCTCTGTACTTTCCTGCTGGTGGCTCCAGTTCAGGAACAGTGAGCCCTGCTCAGAATACTGTCTCTGCCATATCGTCAATCTTATCGAAGACTGGGGACCCTGTACCGAATATGGAGAACATCGCATCAGGACTCCTAGGACCCCTGCTCGTGTTACAGGCGGGGGTTTTCTTGTTGACAAAAATCCTCACAATACCACAGAGTCTAGACTCGTGGTGGACTTCTCTCAATTTTCTAGGGGGAAMACCCGTGTGTCTTGGCCAAAATTCGCAGTCCCAAATCTCCAGTCACTCACYAACCTGTTGTCCTCCAATTTGTCCTGGTTATCGCTGGATGTGTCTGCGGCGTTTTATCATCTTCCTYTGCATCCTGCTGCTATGCCTCATCTTCTTGTTGGTTCTTCTGGACTATCRAGGTATGTTGCCCGTTTGTCCTCWAMTTCCAGGATCAWCAACAACCAGCACCGGACCATGCAAAACCTGCACAACTCCTGCTCAAGGAACCTCTATRYKTCCCTCATGTTGCTGTACAAAACCTACGGACGGAAACTGCACCTGTATTCCCATCCCATCATCTTGGGCTTTCGCAAAATACCTATGGGAGTSGGCCTCAGYCCGTTTCTCATGGCTCAGTTTACTAGTGCCATTTGTTCAGTGGTTCGTAGGGCTTTCCCCCACTGTCTGGCTTTCAGTTATGTGGATGATGTGGTATTGGGGGCCAAGTCTGTACAACATCTTGAGTCCCTTTATACCGCTGTTACCAATTTYCTTTTGTCTTTGGGTATACAYTTAAACCCTCACAAAACAAAACGATGGGGATATTCCCTTAACTTCATGGGATATGTAATTGGGAGTTGGGGCACATTGCCACAGGAACATATTGTACAAAAAATCAAAATGTGTTTTMGGAAACTTCCTGTAAACAGGCCTATTGATTGGAAAGTATGTCAACGAATTGTGGGTCTTTTGGGATTTGCCGCCCCTTTCACGCAATGTGGATATCCTGCTTTAATGCCTTTATATGCATGTATACAAGCAAAGCAGGCTTTTNCNTTCTCGCCAACTTACAAGGCCTTTCTAAGTAAACAGTATCTGCACCTTTACCCCGTTGCTCGGCAACGGCCTGGTCTGTGCCAAGTGTTTGNTGACGCANCCCCCACTGGTTGGGGCTTGGCCATAGGCCWTCAGCGCCTGCGGGGAACCTTTGTGTCTCCTCTGCCGATCCATACTGCGGAACTCCTAGCCGCTTGTTTTGCTCGCAGCAGGTCTGGGGCGAAACTCATCGGGACTGACAATTCTGTCGTGCTCTCCCGCAAGTATACTTCATTTCCATGGCTGCNAGNCTGTGCTGCCANCTGGATCCTGCGCGGGNCGTCCTTTGTTTACGTCCCGTCGGCGCTGAATCCCGCGGACGACCCCTCCCGGGGCCGTTTGGGGCTCTACCGCCCGCTTCTCCGCCTGTTGTACCGCCCAACCACGGGGCGCACCTCTCTTTACGCGGACTCCCCGTCTGTGCCTTCTCATCTRCCGGACCGTGTGCACTTCGCTTCACCTCTGCACGTCGCATGGAGACCACCGTGAACGCCCACCGGAACCTGCCCAAGGTCTTGCATAAGAGGACTCTTGGACTTTCGGCAATGTCAACGACCGACCTTGAGGCATACTTCAAAGACTGTGTGTTTAMTGAGTGGGAGGAGTTGGGGGAGGAGAKTAGGTTAAAGGTCTTTGTACTAGGAGGCTGTAGGCATAAATTGGTGTGTTCACCAGCNCCATGCAAN
>1.2_|ref_HBVB|_b_4
NNNNNNNNNNNNNNNNNNNNNNNNNNNNNNNNNNNNNNNNNNNNNNNNNNNNNNNNNNNNNNNNNNNNNNNNNNNNNNNNNNNNNNNNNNNNNNNNNNNNNNNNNNNNNNNNNNNNNNNNNNNNNNNNNNNNNNNNNNNNNNNNNNNNNNNNNNNNNNNNNNNNNNNNNNNNNNNNNNNNNNNNNNNNNNNNNNNNNNNNNNNNNNNNNNNNNNNNNNNNNNNNNNNNNNNNNNNNNNNNNNNNNNNNNNNNNNNNNNNNNNNNNNNNNNNNNNNNNNNNNNNNNNNNNNNNNNNNNNNNNNNNNNNNNNNNNNNNNNNNNNNNNNNNNNNNNNNNNNNNNNNNNNNNNNNNNNNNNNNNNNNNNNNNNNNNNNNNNNNNNNNNNNNNNNNNNNNNNNNNNNNNNNNNNNNNNNNNNNNNNNNNNNNNNNNNNNNNNNNNNNNNNNNNNNNNNNNNNNNNNNNNNNNNNNNNNNNTAGACNACCAAATGCCCCTATCTTATCAACACTTCCGGAAACTACTGTTGTTAGACGAAGAGGCAGGTCCCCTAGAAGAAGNANTCCCNCGCCNCGCAGACGAAGGTCTCAATCGCCGCGTCGCAGAAGANCNCANTCTCGGGAATCTCAATGTTAGTATTCCTTGGACACATAAGGTGGNAAACTTTACGGGNCTTTATTCTTCTACGGTNCCTTGCTTTAATCCNAAATGNCNAACTCCTTCTNTCCCTGACATTCNTTTGCAGGANGACANTGTTGATAGATGTANGCAATTTGTGGNGCCCNNNNCAGTAAATGAAAACAGGAGACTAANANTNANTATNCCTGCTAGGTTTTATCCCAATGTTACTAAATANTTNNNNNNNNNNNNNNNNNNNNNNNNTTATTATCCAGATCATGTAGTTAATCANNNNNNNNNNNNNNNNNNNNNNNNNNNNNNNCTTTGGAAGGCGGGNATCTTATATAAAAGAGAGTCCACACGTAGCGCCTCATTTTGCGGGTCACCATATTCTTGGGAACAAGATCTACAGCATGGGAGGTTGGTCTTCCAAACCTCGAAAAGGCATGGGGACAAATCTTTCTGTCCCCAATCCCCTGGGATTCTTTCCCGATCATCAGTTGGACCCTGCATTCAAAGCCAACTCAGAAAATCCAGATTGGGACCTCAACCCGCACAAGGACNACTGGCCGGACGCCAACAAGGNGGGAGTGNGAGCATTCGGGCCNGGGTTCACCCCTCCCCACGGGGGATTGTTGGGGTGGAGCCCTCNGGCTCNGGGCATACTCACAACTGTGCCAGCAGCTCCTCCTCCNNNNNNNNNNNNNNNNNNNNNNNNNNNNNNNNNNNNNCCCTTATCTCCNCCTCTAAGNNNCACTCNTCCTCAGGCCATNCAGTGGAACTCNACCACTNTCCANCNAACNCTTCAANATCCCAGAGTNANGGCTCTGTACTTTCCTGCTGGTGGCTCCAGTTCAGGAACAGTGAGCCCTGCTCAGAATACTGTCTCTGCCNNATCGTCAATCTNATCGANGACTGGGGACCCTGTNNCGAATATGGAGAACATCGCATCAGGACTCCTAGGACCCCTGCTCGTGTTACAGGCGGGGTTTTTCTTNTTNNNAAAANNNCNCNCAATACCACAGAGTCTAGACTCGTGGTGGACTTCTCTCAATTTTCTAGGGGGAAMACCCGTGTGTCTTGGCCAAAATTCGCAGTCCCAAATCTCCAGTCACTCACYAACCTGTTGTCCTCCAATTTGTCCTGGTTATCGCTGGATGTGTCTGCGGCGTTTTATCATCTTCCTYTGCATCCTGCTGCTATGCCTCATCTTCTTGTTGGTTCTTCTGGACTATCRAGGTATGTTGCCCGTTTGTCCTCWAMTTCCAGGATCAWCAACAACCAGCACCGGACCATGCAAAACCTGCACAACTCCTGCTCAAGGAACCTCTATRYKTCCCTCATGTTGCTGTACAAAACCTACGGACGGAAACTGCACCTGTATTCCCATCCCATCATCTTGGGCTTTCGCAAAATACCTATGGGAGTSGGCCTCAGYCCGTTTCTCATGGCTCAGTTTACTAGTGCCATTTGTTCAGTGGTTCGTAGNGCTNTCCCCCACTGNCTGGCTTTCAGTTATGTGGNTGANGTGGTATTGGGGGCCAAGTNTGTACAACATCTTGAGTCCCTTTATACCGCTGTTACCANTTTTCTTTTGTCNTTGGGNATACATTTAAACCCTCACAAAACAAAACGATGGGGATATTCCCTTAACNNCANGGGATATGTAATTGGGAGTTGGGGCACATTGCCACAGGAACATATTGTACAAAAAATCAAAATGTGTTTTMGGAAACTTCCTGTAAACAGGCCTATTGATTGGAAAGTATGTCAACGAATTGTGGGTCTTTTGGGATTTGCCGNCNCTNTCACNNAATGNGGATATCCTGCTTTAATGCCNTTATATGCATNTNTACAAGCAAAGCAGGCTTTTACTTTCTCGCCNACTTACAAGGCCTTTCTAAGTAANCAGTANNTGCNCCTTTACCCCGTTGCNCGGCAACGGCCTGGTCTGTGCCAAGTGTTTGCTGACNCANCCCCCACTGGTTGGGGCTTGGCCATAGGCCWTCAGCGCCTGCGGGGAACCTTTGTGTCTCCTCTGCCGATCCATACTGCGGAACTCCTAGCCGCTTGTTTTGCTCGCAGCAGGTCTGGGGCGAAACTCATCGGGACTGACAATTCTGTCGTGCTCTCCCGCAAATATACTTCANTTCCATGGCTGCTAGGCTGTGCTGCCANCTGGANCCNGCGCGGGACGTCCTTTGTTTACGTCCCNTCGGCGCTGNATCCCGCGGACGACCCCTCCCGGGGCCGNTTGGNGCTCTACCGCCCGCTTCTCCGCCTGTTGNACCGCCCAACCACGGGGCGCACCTCTCTTTACGCGGACTCCCCGTCTGTGCCTTCTCATCTGCCGGACCGNGTGCACTNCGCTTCNCCTCTGCACGTCGCATGGAGACCACCGTGAACGCCCACCGGAACCTNCCNAAGGNCNTGCATAAGAGGACTCTTGGACTTTCGGCAATGTCAACGACCGACCTTGAGGCATACTTCAAAGACTGTGTGTTTAMTGAGTGGGAGGAGTTGGGGGAGGAGAKTAGGTTAAAGGTCTTTGTACTAGGAGGCTGTNNNNNNNNNNNNNNNNNNNNNNNNNNNNNN------
>1.2_|ref_HBVB|_bc
NNNNNNNNNNNNNNNNNNNNNNNNNNNNNNNNNNNNNNNNNNNNNNNNNNNNNNNNNNNNNNNNNNNNNNNNNNNNNNNNNNNNNNNNNNNNNNNNNNNNNNNNNNNNNNNNNNNNNNNNNNNNNNNNNNNNNNNNNNNNNNNNNNNNNNNNNNNNNNNNNNNNNNNNNNNNNNNNNNNNNNNNNNNNNNNNNNNNNNNNGCCTTAGAGTCTCCGGAACATTGTTCACCTCACCATACGGCACTCAGGCAAGCTATACTGTGNTGGGGTGAGTTGATGAATCTAGCCACCTGGGTGGGAAGTAATTTGGAAGATCCAGCATCTAGGGAATTAGTAGTCAGCTATGTCAACGTTAATATGGGCCTAAAAATCAGACAACTATTGTGGTTTCACATTTCCTGTCTTANNNNNNNNNNNNNNNNNGTTCTTGAATNNNNNNNNNNNNNNNNNNNNNNNNNNNNNNNNNNNNNNNNNNNNNNNNNNNNNNNNNNNNNNNNNNNNNNNNNNNNNNNNNNNNNNNNNNNNNNNNNNNNNNNNNNNNNGTCCCCTAGAAGAAGAACTNCCTCGCCTCGCAGACGAAGGTCTCAATCGCCGCGTCGCAGAAGATCTCAATCTCGGGAATCTCAATGTTAGTATTCCTTGGACACATAAGGNGGGAAACTTTACGGGGCTTTATTCTTCTACGGTACCTTGCTTTAATCCTAAATGGCAANCTCCTTCTTNCCCTGACATTCATTTGCAGNAGGACANNNNNNNNNNNNNNNNNNNNNNNNNNNNNNNNNNNNNNNNNNNNNNNNNNNNNNNNNNNNNNNNNNNNNNNNNNNNNNNNNNNNNNNNNNNNNNNNNNAAATATTTGCCCTTAGATAAAGGGATCAAACCTTATTATCCAGATCATGTAGTTAATCATTACTTCCAGACGAGACATTATTTACACACTCTTTGGAAGGCGGGNANCTTATATAAAAGAGAGTCCACACGTAGCGCCTCATTTTGCGGGTCACCATATTCTTGGGAACAAGATCTNCANCATGNGAGGTTGGTCTTCCAAACCNCGAAAAGGCATGGGGNCAAATCTTTCTNTCCCCAATCCCCTGGGATTCTTTCCCGATCATCAGTTGGACCCTGCATTCAAAGCCAACTCAGAAAATCCAGATTGGGACCTCAACCCGCACAAGGACAACTGGCCGGACGCCAACAAGGTGGGAGTGGGAGCATTCGGGCCAGGGTTCACCCCTCCCCACGGGGGANTGTTGGGGTGGAGNCCNCAGGCTCAGGGCATACTCACAACTGTGCCAGCAGCTCCTCNNNNNNNNNNNNNNNNNNNNNNNNNNNNNNNNNNNCCTACTCCCNTATCNCCACCNNNAAGGNNCACTCNTCCTCAGGCCATGCAGTGGAACTCCACCACTTTCCACCAAACTCTTCAAGATCCCAGANTCAGGGCTCTGTACTTTCCTGCTGGTGGCTCCAGTTCAGGAACAGTGAGCCCTGCTCAGAATACTGTCTCTGCCATANCGTCAATCTTANCGAAGACTGGGGACCCNGTNCCGAATATGGAGAACANCGCNNCAGGACTCCTAGGACCCCTGCTCGTGTTACAGGCGGGGNTTTTCTTNTTNNCAAAAATNCTNNCNATACCACAGAGTCTAGACTCGTGGTGGACTTCTCTCAATTTTCTAGGGGGAAMACCCGTGTGTCTTGGCCAAAATTCGCAGTCCCAAATCTCCAGTCACTCACYAACCTGTTGTCCTCCAATTTGTCCTGGTTATCGTTGGATGTGTCTGCGGCGTTTTATCATCTTCCTYTGCATCCTGCTGCTATGCCTCATCTTCTTGTTGGTTCTTCTGGACTATCRAGGTATGTTGCCCGTTTGTCCTCWAMTTCCAGGATCAWCAACAACCAGCACCGGACCATGCAAAACCTGCACAACTCCTGCTCAAGGAACCTCTATRYKTCCCTCATGTNGCTGTNCAAAACCTACGGACGNAAACTGCNCCTGTATNCCCATCCCATCANCNTGNGCNTTCGCAAAATACCTATGGGAGTGGGCCTCAGTNCGTTTCTCATGGCTCAGTTTACTANTGCCATTTGTTCAGNGGTTCGTAGGNCTNTCCCCCACTGTCTGGCTTTCAGTTATNNNNNNNNNGTGGTATTGGGGGCCAAGTCTGTACAACATCTTGAGTCCCTTTATACCGCTGTTACCAATTTYCTTTTGTCTTTGGGTATACAYTTAAACCCTCACAAAACAAAACGATGGGGATATTCCCTTAACTTCATGGGATATGTAATTGGGAGTTGGGGCACATTGCCACAGGAACATATTGTACAAAAAATCAAAATGTGTTTTMGGAAACTTCCTGTAAACAGGCCTATTGATTGGAAAGTATGTCAACGAATTGTGGGTCTTTTGGGATTTGCCGCNCCNTTCACGCAATGTGGATATCNTGCNTTAATGCCTTTATATGCATGTATACAAGCAAAGCAGGCTTTTACTTTCTCGCCAACTTACAAGGCCTTTCTAAGTAAACAGTATCTGCACCTTTACCCCGTTGCTCGGCAACGGCCTGGTCTGTGCCAAGTGTTTGCTGACGCAACCCCCACTGGTTGGGGCTTGGCCATAGGCCWTCAGCGCCTGCGGGGAACCTTTGTGTCTCCTCTGCCGATCCATACTGCGGAACTCCTAGCCGCTTGTTTTGCTCGCAGCAGGTCTGGGGCGAAACTCATCGGGACTGACAATTCTGTCGTGCTCTCCCGCAAATANACTTCNNTNCCATGGCTGCTANGCTNNNNTGCCAACTGNATCCTGCGCNGGACGTCCTTTGTTTACGTCCCGTCGGCGCTNAATCCCGCGGACGACCCCTCCCGGGGCCGTTTGGGGCTCTACCGCCCGCTTCTCCGCCTGTTGTACCGCCCAACCACGGGGCGCACCTCTCTTTACGCGGACTCCCCGTCTGTGCCTTCTCATCTGCCGGACCGNGTGCACTTCNCTTCACCTCTGCACGTNGCATGGAGNNCACCGTGAACGCCCACCGGAACCTGCCCAAGGTCTTGCATAAGAGGACTCTTGGACTTTCGGCAATGTCAACGACCGACCTTGAGGCATACTTCAAAGACTGTGTGTTTAMTGAGTGGGAGGAGTTGGGGGAGGAGAKTAGGTTAAAGGTCTTTGTACTAGG-------------------------------------------
>1.2_|ref_HBVB|_bc_0
NNNNNNNNNNNNNNNNNNNNNNNNNNNNNNNNNNNNNNNNNNNNNNNNNNNNNNNNNNNNNNNNNNNNNNNNNNNNNNNNNNNNNNNNNNNNNNNNNNNNNNNNNNNNNNNNNNNNNNNNNNNNNNNNNNNNNNNNNNNNNNNNNNNNNNNNNNNNNNNNNNNNNNNNNNNNNNNNNNNNNNNNNNNNNNNNNNNNNNNNNNNNNNNNNNNNCCGGAACATTGTTCACCTCACCATACGGCACTCAGGCAAGCTATACTGTGTTGGGGTGAGTTGATGAACCTAGCCACCTGGGTGGGAAGTAATTTGGAAGATCCAGCATCTNGGGAATTAGTAGTCAGCTATGTCAACGTTAATATGGGCCTAAAAATCAGACAACTATTGNNNNNNNNNNNNNNNNNNNNNNNNNNNNNNNNNNNNNNNNTTCTTGAATATTTGGTGTCTTTTGGNNNNNNNNNNNNNNNNNNNNNNNNNNNNNNNNNNNNNNNNGCCCCTATCTTATCAACACTTCCGGAAACTACTGTTGTTAGACGAAGANGCAGGTCCCCTAGAAGAAGAACTCCCTCGCCTCGCAGACGAAGGTCTCAATCGCCGCGTCGCAGAAGATCTCAATCTCGGGAATCTCAATGTTAGTATTCCTTGGACACATAAGGTGGGAAACTTTACGGGGCTTTATTCTTCTACGGTACCTTGCTTTAATCCTAAATGGCAAACTCCTTCTTTCCCTNACATTCATTTGCAGGAGGACATTGTTGATAGATGTAAGCAATTTGTGNNGNCCCTTACAGTAAATGANAACAGGAGNNTAAAATTAATTANNCCNNNTNGNTTTTATCCCNANNNNNNNNNNNNNNNNNNNNNNNNNNNNNNNNNNNNNNNNNNNNNNNNNNNNNNNNNNNNNNNNNNNNNNNNNNNNNNNNNNNNNNNNNNNNNNNNNNNNNNNNNNNNNNNNNNNNNNNNNNNNNNNNNNTCCACACGTAGCGCCTCATTTTGCGGGTCACCATATTCTTGGGAACAAGATCTACAGCATGGGAGNNNNNNNNNNNNNNNNNNNNNNNNNNNNNNNNNNNNNNNNNNNNNNNNNNNNNNNNCTGGGATTCTTTCCCGATCATCAGTTGGACCCTGCATTCAAAGCCAACTCAGAAAATCCAGATTGGGACCTCAACCCGCACAAGGACAACTGGCCGGACGCCAACAAGGTGGGAGTGGGAGCATTCGGGCCAGGGTTCACCCCTCCCCACGGGGGNTTGTTGGGGTGGAGCCNNNNNNNNNNGGGCATACTCACAACTGTGCCAGCAGCTCCTCNNNNNNNNNNNNNNNNNNNNNNNNNNNNNNNNNNNNNNNNNCCCTTATCTCCACCTCTAAGGGACACTCATCCTCAGGCCATGCAGTGGAACTCCACCACTTTCCACCAAACTCTTCAAGATCCCAGAGTCAGGGCTCTGTACTTTCCTGCTGGTGGCTCCAGTTCAGGAACAGTGAGCCCTGCTCAGAATACTGTCTCTGCCATATCGTCAATCTTATCGAAGACTGGGGACCCTGTACCGAATATGGAGAACATCACATCAGNACTCCTAGGACNCCTGCTCGTGTTANAGGCGGGGNTTTTNTTNNTGNNNAAAANNCTCNCAANACCNCANAGNCTAGANTCGNGGTGGNNTTNNCTNNATTTTNNANGGGGAANNCCCGTGTGTTTTNGCCNAAANTCGCAGTCCCAAATCTCCAGTCACTCACYAACCTGTTGTCCTCCAATTTGTCCTGGTTATCGCTGGATGTGTCTGCGGCGTTTTATCATCTTCCTYTGCATCCTGCTGCTATGCCTCATCTTCTTGTTGGTTCTTCTGGACTATCRAGGTATGTTGCCCGTTTGTCCTCWAMTTCCAGGATCAWCAACAACCAGCACCGGNCCATGCAAAACCTGCACAACTCCTGCTCAAGNAACCTCTATNTNTCCCTCATGTTGCTGNACAAAACCTACGGACNGAAACTNCANCNGTATNNCCNTCCCANCATCTTGGGCTTTCGCAANANNCCTATGGGNNTGGGCCTCAGTNCGTTTCTCATGGCTCAGTTTACTAGTGCCATTTGTTCAGTGGTNCGTAGGGCNTTCCCCCACTGTCTGGCTTTCAGTTNNNNNNNNNATGTGGTATTGGGGGCCAANTCTGTACAACATCTTGAGTCCCTTTATACCGCTGTTACCAATTTTCTTTTGTCTTTGGGTATACATTTAAACCCTCACAAAACAAAACGATGGGGATATTCCCTTAACTTCATGGGATATGTAATTGGGAGTTGGGGCACATTGCCACAGGAACATATTGTACAAAAAATCAAAATGTGTTTTAGGAAACTTCCTGTAAACAGGCCTATTGATTGGAAAGNATGTCAACGAATTGTGGGTCTTTTGGGATTTGCCGCNCCTTTCACGCAATGNNNNNNNNNNGCTTTAATGNCTTTATANGCATGTATACAAGCAAAGCAGNNNNNNNNNNNNNNNNNNNNNNNNNNNGCCTTTCTAAGTAAACAGTATCTGCACCTTTACCCCGTTGCTCGGCAACGGCCTGGTCTGTGCCAAGTGTTTGCTGACGCAACCCCCACTGGTTGGGGCTTGGCCATAGGCCATCAGCGCCTGCGGGGAACCTTTGTGTCTCCTCTGCCGNTCCATACTGCGNAACTCCTANCCGCTTGTTTTGCTCGCAGCAGGTCTGGGGCGAAACTCATCGGGACTGACAATTCTGTCGTGCTCTCCCGCAAATATACTTCATTTCCATGGCTGCTAGGCTGTGCTGCCNACTGGANCCTGCGCGGGACGTCCTTTGTTNACGTNCCGTNGGNGCNGAATCCCGCGGACGNCNCCTCNCGGGGCCGTTTGGGGCTCTACCGNCCGCTTCTCNGCCTGTTGTACCNCCCAACCACGGGGCGCACCTCTCTTTACGCGGACTCCCCGTCTGTGCCTTCTCATCTGCCGGACCGTGTGCACTTCGCTTCACCTCTGCACGTNGCATGGAGACCACCGTGAACGCCCACCGGAACNTNCCTCAGGTCTTGCATAAGNNGNCNNTTGGNNTNTCGGCAATGTCAACGANCGNCCNTGAGGCATACTTCAANGNCTGTGTGTTTAMTGAGTGGGAGGAGTTGGGGGAGGAGAKTAGGNTAAAGGTCTTTGTACTAGGAGGCTGTNNNNNNNNNNNNNNN---------------------
>1.2_|ref_HBVB|_b_5
NNNNNNNNNNNNNNNNNNNNNNNNNNNNNNNNNNNNNNNNNNNNNNNNNNNNNNNNNNNNNNNNNNNNNNNNNNNNNNNNNNNNNNNNNNNNNNNNNNNNNNNNNNNNNNNNNNNNNNNNNNNNNNNNNNNNNNNNNNNNNNNNNNNNNNNNNNNNNNNNNNNNNNNNNNNNNNNNNNNNNNNNNNNNNNNNNNNNNNNNNNNNNNNNNNNNNNNNNNNNNNNNNNNNNNNNNNNNNNNNNNNNNNNNNNNNNNNNNNNNNNNNNNNNNNNNNNNNNNNNNNNNNNNNNNNNNNNNNNNNNNNNNNNNNNNNNNNNNNNNNNNNNNNNNNNNNNNNNNNNNNNNNNNNNCGTTAATATGGGCCTAAAAATCAGACAACTATTGTGGTTTCACATTTCCTGTCTTACCTNTGGGAGAGAANCTNTTCTTGAATATTTGNNNNNNNNNNNNNNNNNNNNNNNNNNNNNNNNNNNNNNNNNNNNNNNNNNNNNNNNNNNNNNNNNNNNNCTTCCGGAAACTACTGTTGTTAGACGAAGAGGCAGGTCCCCTNGAAGAAGAACTCCCTCGCCTCGCAGACGAAGGTNTCAATCGCCGCGTCGCAGAAGNNCTCAANCTCGGGAATCTCAATGTTAGTANNCCTTGGACNCATAAGGTGGGAAACTTTACGGGGCTTTATTCTTCTACGGTACCTTGNTTTAATCCTAAATGGCAAACTCCTNCTTNCCCTGACATTCATTTGCAGGNGGACANTNTTGATAGATGNAAGCAATTTGTGGNGCCCCTTACAGTAAATGAAAACAGNAGNCTAAAATTANNNNNNNNNNNNNNNNNNNNNNNNNNNNNNNNNNNNNNNNNNNCCTTAGATAAAGGGATCAAACCTTATTATCCAGATCATGTAGTTAATCATTACTTCCAGACGAGACATTATTTACACACTCTTTGGAAGGCGGGTATCTTATATAAAAGAGAGTCCACACGTAGCGCCTCATTTTGCGGGTCACCATATTCTTGGGAACAAGATCTACAGCATGGGAGGTTGGTCTTCCAAACCTCGAAAAGGCATGGGGACAAATCTTTCTGTCCCCAATCCCCTGGGATTCTTTCCMGATCATCAGTTGGACCCTGCATTCAAAGCCAACTCASAAAATCCAGATTGGGACCTCAACCCGCACAAGGACAACTGGCCGGACGCCAACAAGGNGGNAGTGGGAGCNTTCGGGCCAGGGTTCACCCCTCCCCACGGGGGATTGTTGGGGNNGAGCCCTCAGGCTCAGGGCATACTCACAACTGTGCCAGCAGCTCCTCNNNNNNNCTCCACCANNNNNNNNTCAGGANGGCAGCCTACTCCCTTANCTCCACCTCTAAGGGACACTCATCCTCAGGCCATGCAGTGGAACTCCACCACTTTCCACCAAACTCTTCAAGATCCCAGAGTCAGGGCTCTGTACTTTCCTGCTGGTGGCTCCAGTTCAGGAACAGTGAGCCCTGCTCAGAATACTGTCTCTGCCATATCGTNAANCTTNNCGAANACTGGGGACCCTGTACCGAATATGGAGAACATCGCATCAGGACTCCTAGGACCCCTGCTCGTGTTACAGGCGGGGTTTTTCTTGTTGACAAAAATCCTCACAATACCACAGAGTCTAGACTCGTGGTGGACTTCTCTCAATTTTCTAGGGGGAAMACCCGTGTGTCTTGGCCAAAATTCGCAGTCCCAAATCTCCAGTCACTCACYAACCTGTTGTCCTCCAATTTGTCCTGGTTATCGCTGGATGTGTCTGCGGCGTTTTATCATCTTCCTYTGCATCCTGCTGCTATGCCTCATCTTCTTGTTGGTTCTTCTGGACTATCRAGGTATGTTGCCCGTTTGTCCTCWAMTTCCAGGATCAWCAACAACCAGCACCGGACCATGCAAAACCTGCACAACTCCTGCTCAAGGAACCTCTATRYKTCCCTCATGTTGCTGTACAAAACCTACGGACGGAAACTGCACCTGTATTCCCATCCCATCATCTTGGGCTTTCGCAAAATACCTATGGGAGTSGGCCTCAGYCCGTTTCTCATGGCTCAGTTTACTAGTGCCATTTGTTCAGTGGTTCGTAGGGCTTTCCCCCACTGTCTGGCTTTCAGTTATGTGGNTGATGTGGNNTTGGGGGCCANGTCTGTACAACATCTTGAGTCCCTTTATACCGCTGTTACCAATTTYCTTTTGTCTTTGGGTATACAYTTAAACCCTCACAAAACAAAACGATGGGGATATTCCCTTAACTTCATGGGATATGTAATTGGGAGTTGGGGCACATTGCCACAGGAACATATTGTACAAAAAATCAAAATGTGTTTTMGGAAACTTCCTGTAAACAGGCCTATTGATTGGAAAGTATGTCAACGAATTGTGGGTCTTTTGGGATTTGCNGCCNNNNTCACNCAATNTGGATATCCTNCTTTAATGNCTTTATATGCATGTATACAAGCAAAGCAGGCTTTTACTTTCTCGCCAACTTACAAGGCCTTTCTAAGTANACAGTNTNTGCNCCTTTACCCCNTTGCTCGGCAACGGCCTGGTCTGTGCCAAGTGTTNGNTGACGCAACCCCCACTNGTNGGGGCTTGGCCATAGGCCATCAGCGCCTGNGGGGANCCTNTGTGTCTCCTCTGCCGATCCATACTGCGGAACTCCTAGCCGCTTGTTTTGCTCGCAGCAGGTCTGGGGCGAAACTCATCGGGACTGACAATTCTGTCGTGCTCTCCCGNAANTNTACTTCATTTCCANGGCTGCTAGGCTGTGCTGNCANCNGGANCCTGCGCGGGACNTCNTTTGTTTACGTCCCNTCGGCGCTGAATCCCGCGGACGNCCCCTCCCGGGGCCGTTTGGGGCTCTACCGCCCGCTTCTCCGCCTGTTGTACCGTCCGACCACGGGGCGCACCTCTCTTTACGCGGACTCCCCGTCTGTGCCTTCTCATCTRCCGGACCGTGTGCACTTCGCTTCACCTCTGCACGTCGCATGGAGACCACCGTGAACGCCCACCGGAACCTGCCCCAGGTCTTGCATAAGAGGACTCTTGGACTTTCGGCAATGTCAACGACCGACCTTGAGGCATACTTCAAAGACTGTGTGTTTAMTGAGTGGGAGGAGTTGGGGGGGGAGAKTAGGTTAAAGGTCTTTGTACTAGGAGGCTGNNNNNNNNNNNNNNNNNNNNNNNNNNNNNNNNNNNNN
>1.2_|ref_HBVB|_b_7
NNNNNNNNNNNNNNNNNNNNNNNNNNNNNNNNNNNNNNNNNNNNNNNNNNNNNNNNNNNNNNNNNNNNNNNNNNNNNNNNNNNNNNNNNNNNNNNNNNNNNNNNNNNNNNNNNNNNNNNNNNNNNNNNNNNNNNNNNNNNNNNNNNNNNNNNNNNNNNNNNNNNNNNNNNNNNNNNNNNNNNNNNNNNNNNNNNNNNNNNGCCTTAGAGTCTCCGGAACATTGTTCACCTCACCATACGGCACTCAGGCAAGCTATACTGTGTTGGGGTGAGTTGATGAATCTAGCCACCTGGGTGGGAAGTAATTTGGAAGANCCAGCATCTAGGGAATTAGTAGTCAGCTATGTCAACGTTAATATGGGCCTAAAAATCAGACAACTATTGTGGTTTCACATTTCCTGTCTTACCTTTGGGAGAGAAACTGTNCTTGANTATTTGGTGTCTTTNGGANNNNNNNNNNNNNNNNNNNNNNCCTATAGACCACCAAATGCCCCTATCTTATCAACACTTCCGGAAACNNNNNNNNNNNNNNNNNNNNNNNNGTCCCCTNGAAGAAGANCTCCCTCGCCTCNCAGACGAAGGTCTCAATCGNCGCGTCGCAGAANATCTCANTCTCGGGAATCNCAATGTTAGTATNCCTTGGACNCATAAGNNNNNNNNNNNNNNNNNNNNNNNNNNNNNNNNNNTNCCTTGCTTTAATCCTAAATGGCAAACTCCTTCNNNNNNNNNNNNNNNNNNNNNNNNNNNNNNNNNNNNNNNNNNNNNNNNNNNNNNNNNNNCCCTTACAGTAAATGAAAACAGGAGACTAANNNNNNNNNNNNNNNNNNNNNNNNNNNNNNNNNNNNNNNNNNNNNNNCCCTTAGATAAAGGGATCAAACCTTATTATCCAGATCATGTAGTTAATCATTACTTCCAGACGAGACATTATTTACACACTCTTTGGAAGGCGGGNNTCTTATATAAAAGAGAGTCCACACGNAGCGCCTCNTTTTGCGGGTCACCATATTCTTGGGAACAAGNTCTACAGCATGGGAGGTTGGTCTTCCAAACCTCGAAAAGGCATGGGGACAAATCTTTCTGTCCCCAATCCCCTGGGATTCTTTCCCGATCATCAGTTGGACCCTGCATTCAAAGCCAACTCAGAAAATCCAGATTGGGACCTCAACCCGCACAAGGACAACTGGCCGGACGCCAACAAGGTGGGAGTNGGAGCATTCGGGCCAGGGTTCACCCCTCCCCACGGGGGATTGTTGNGGTGGAGCCCTCAGGCTCAGGGCATACTCACNACTGTGCCAGCAGCTCCTCNNNNNNNNNCCNNNNNNNNNNNNNNNNNNNNNNNNNNNNNNCCCTTATCTCCACCTCTAAGGGACACTCATCCTCAGGCCATGCAGTGGAANTCCACCACTTTCCACCAAACTCTTCAAGATCCCAGAGTCAGGGCTCTGTACTTTCCTGCTGGTGGCTCCAGTTCAGGAACAGTGAGCCCTGCTCAGAATACTGTCTCTGCCATATCGTCAATCTTNTCGANGACTGGGGACCCTGTACCGAATATGGAGAACATCGCATCAGGACTCCTAGGACCCCTGCTCGTGTTACAGGCGGGGNNTTTNTTNTTNACAAAAANNCTNNCAATACCACAGAGTCTAGACTCGTGGTGGACTTCTCTCAATTTTCTAGGGGGAAMACCCGTGTGTCTTGGCCAAAATTCGCAGTCCCAAATCTCCAGTCACTCACYAACCTGTTGTCCTCCAATTTGTCCTGGTTATCGCTGGATGTGTCTGCGGCGTTTTATCATCTTCCTYTGCATCCTGCTGCTATGCCTCATCTTCTTGTTGGTTCTTCTGGACTATCRAGGTATGTTGCCCGTTTGTCCTCWAMTTCCAGGATCAWCAACAACCAGCACCGGACCATGCAAAACCTGCACAACTCCTGCTCAAGGAACCTCTATGTTTCCCTCNTNTTNCTGTANAAANCCNNCGGNCGNAAACTNCNCNNGTANTCCCNNCCCANCANCNTGNGCTNNCGCANNANNCCTATGGGAGTGGGCCTCAGTCCGTTTCTCATGGCTCAGTTTACTAGTNCCATTTGTTCAGTGGTTCGTAGGGCTTTCCCCCACTGTCTGGCTTTCAGTTATGTGGATGATGTGGTATTGGGGGCCAAGTCTGTACAACATCTTGAGTCCCTTTATACCGCTGTTACCAATTTTCTTTNNTCNNTGGGTNTACANTTNAACCCTCACAAANCANAACGATGGGGATANTCCCTTAACTTCATGGGATATGTAATNNNGANTTGNGNCACATTGCCACAGGAACATATNGTNCNAAAAATCAAAANGTGTTTTAGGAAACTTCCTGTAAACAGGNNNANTGANTNGAAAGTATGTCAACGAATTGTGGGTCTTTTGGGATTTGCCGNNCCTNNCNCGCAANGTNGNTATCCTGCTNTAATGCCTTTATATGCATGTATACAAGCAAAGCAGGCTTTTACTTTCTCGCCAACTTACAAGGCCTTTCTAAGTAAACAGTATCCGCACCTTTACCCCGTTGCTCGGCAACGGCCTGGTCTGTGCCAAGTGTNTGCNGACGCAACCCCCACTGGTTGGGGCTTGGCCATAGGCCNTCAGCGCCTGCGGGGANCCTTTGTGTCTCCTCTGCCGANCCATACTGCGGAACTCCTAGCCGCTTGTTTTGCTCGCAGCNGGTCTGGGGCGAAACTCATCGGGACTGACAATTCTGTCGTGCTCTCCCGCAAATATACNTCATTTCCATGNCTGCTANNNNNNNNNNNNNNNNNNNNNNNNNNNNNNNNGNCCTTTGTTNACGTCCCGNCGGCGCTGAATCCCGCGGACGACCCCTCCCGGGGCCGTTTGGGGCTCTACCGCCCGCTTCTCCGCCTGTTGTACCGCCCAACCACGGGGCGCACCTCTCTTTACGCGGACTCCCCGTCTGTGCCTTCTCATCTGCCGGACCGTGTGCACTTCGCTNCACCNCNGCACGTCGCANGGAGACCACCGTGAACGCCCACCGGAACCTGCCTNAGGTCTTGCATAAGAGGANTCTTNGNCTTTCGNCAATGTNAACGANNGNNCTTGAGGCATANTTCAANNNCTGTGTGTTTAMTGAGTGGGAGGAGTTGGGGGAGGAGATTAGGTTANAGGTCTTTGTACTAGGAN-----------------------------------------
>1.2_|ref_HBVB|__0
NNNNNNNNNNNNNNNNNNNNNNNNNNNNNNNNNNNNNNNNNNNNNNNGCCTCCAAGCTGTGCCTTGGGTGGCTTTAGGGCATGGACATTGACCCGTATAAAGAATTTGGAGCTTCTGTGGAGTTACTCTCTTTTTTGCCTMMTGACTTCTTTCCTTCTATTCGAGATCTCCTCGACACCGCCTCTGCTCTGTATCGGGAGGCCTTAGAGTCTCCGGAACATTGTTCACCTCACCATACGGCACTCAGGCAAGCTATACTGTGTTGGGGTGAGTTGATGAATCTAGCCACCTGGGTGGGAAGTAATTTGGAAGATCCAGCATCTAGGGAATTAGTMGTCAGCTATGTCAACGTTAATATGGGCMTAAAAATCAGACAACTATTGTGGTTTCACATTTCCTGTCTTACCTTTGGGARAGAMACTGTTCTTGAATATTTGGTGTCTTTTGGAGTGTGGATTCGCACTCCTCCTGCCTATAGACCAYCAAATGCCCCTATCTTATCAACACTTCCGGAAACTACTGTTGTTAGACGAAGAGGCAGGTCCCCTAGAAGAAGAACTCCCTCGCCTCGCAGACGAAGGTCTCAATCGCCGCGTCGCAGAAGATCTCAATCTCGGGAATCTCAATGTTAGTATTCCTTGGACACATAAGGTGGGAAACTTTACGGGGCTTTATTCTTCTACGGTACCTTGCTTTAATCCTAAWTGGCAAACTCCTTCTTTCCCTGACATTCATTTGCAGGAGGACATTGTTGATAGATGTAAGCAMTTTGTGGGGCCCCTTACAGTAAATGAAAACAGGAGACTAAAATTAATTATGCCTGCTAGGTTTTATCCCAATGTTACTAAATATTTGCCCTTAGATAAAGGGATCAAACCTTATTATCCAGATCATGTAGTTAATCATTACTTCCAGACGAGACATTATTTACAYACTCTTTGGAAGGCGGGTATCYTATATAAAAGAGAGTCCACACGTAGCGCCTCATTTTGCGGGTCACCATATTCTTGGGAACAAGATCTACAGCATGGGAGGTTGGTCTTCCAAACCTCGAAAAGGCATGGGGACAAATCTTTCTGTCCCCAATCCCCTGGGATTCTTTCCMGATCATCAGTTGGACCCTGCATTCAAAGCCAACTCASAAAATCCAGATTGGGACCTCAACCCGCACAAGGACAACTGGCCGGACGCCAACAAGGTGGGAGTGGGAGCATTCGGGCCAGGGTTCACCCCTCCCCACGGGGGATTGTTGGGGTGGARCCCTCAGGCTCAGGGCATACTCACAACTGTGCCAGCAGCTCCTCCTCCTGCCTCCACCAATCGGCAGTCAGGAAGGCAGCCTACTCCCTTATCTCCACCTCTAAGGGACACTCATCCTCAGGCCATGCAGTGGAACTCCACCACTTTCCACCAAACTCTTCAAGATCCCAGAGTCAGGGCTCTGTACTTTCCTGCTGGTGGCTCCAGTTCAGGAACAGTGAGCCCTGCTCAGAATACTGTCTCTGCCATATCGTCAATCTTATCGAAGACTGGGGACCCTGTACCGAATATGGAGAACATCGCATCAGGACTCCTAGGACCCCTGCTCGTGTTACAGGCGGGGTTTTTCTTGTTGACAAAAATCCTCACAATACCACAGAGTCTAGACTCGTGGTGGACTTCTCTCAATTTTCTAGGGGGAAMACCCGTGTGTCTTGGCCAAAATTCGCAGTCCCAAATCTCCAGTCACTCACYAACCTGTTGTCCTCCAATTTGTCCTGGTTATCGCTGGATGTGTCTGCGGCGTTTTATCATCTTCCTYTGCATCCTGCTGCTATGCCTCATCTTCTTGTTGGTTCTTCTGGACTATCRAGGTATGTTGCCCGTTTGTCCTCWAMTTCCAGGATCAWCAACAACCAGCACCGGACCATGCAAAACCTGCACAACTCCTGCTCAAGGAACCTCTATRYKTCCCTCATGTTGCTGTACAAAACCTACGGACGGAAACTGCACCTGTATTCCCATCCCATCATCTTGGGCTTTCGCAAAATACCTATGGGAGTSGGCCTCAGYCCGTTTCTCATGGCTCAGTTTACTAGTGCCATTTGTTCAGTGGTTCGTAGGGCTTTCCCCCACTGTCTGGCTTTCAGTTATGTGGATGATGTGGTATTGGGGGCCAAGTCTGTACAACATCTTGAGTCCCTTTATACCGCTGTTACCAATTTYCTTTTGTCTTTGGGTATACAYTTAAACCCTCACAAAACAAAACGATGGGGATATTCCCTTAACTTCATGGGATATGTAATTGGGAGTTGGGGCACATTGCCACAGGAACATATTGTACAAAAAATCAAAATGTGTTTTMGGAAACTTCCTGTAAACAGGCCTATTGATTGGAAAGTATGTCAACGAATTGTGGGTCTTTTGGGATTTGCCGCCCCTTTCACGCAATGTGGATATCCCGCTTTRATGCCTTTATATGCATGTATACAAGCAAAGCAGGCTTTTACTTTCTCGCCAACTTACAAGGCCTTTCTAAGTAAACAGTATCTGCACCTTTACCCCGTTGCTCGGCAACGGCCTGGTCTGTGCCAAGTGTTTGCTGACGCAACCCCCACTGGTTGGGGCTTGGCCATAGGCCWTCAGCGCCTGCGGGGAACCTTTGTGTCTCCTCTGCCGATCCATACTGCGGAACTCCTAGCCGCTTGTTTTGCTCGCAGCAGGTCTGGGGCGAAACTCATCGGGACTGACAATTCTGTCGTGCTCTCCCGCAAATATACTTCATTTCCATGGCTGCTAGGCTGTGCTGCCAACTGGATCCTACGCGGGACGTCCTTTGTTTACGTCCCGTCGGCGCTGAATCCCGCGGACGACCCCTCCCGGGGCCGTTTGGGGCTCTACCGCCCGCTTCTCCGCCTGTTGTACCGCCCAACCACGGGGCGCACCTCTCTTTACGCGGACTCCCCGTCTGTGCCTTCTCATCTRCCGGACCGTGTGCACTTCGCTTCACCTCTGCACGTCGCATGGAGACCACCGTGAACGCCCACCGGAACCTGCCCAAGGTCTTGCATAAGAGGACTCTTGGACTTTCGGCAATGTCAACGACCGACCTTGAGGCATACTTCAAAGACTGTGTGTTTAMTGAGTGGGAGGAGTTGGGGGAGGAGAKTAGGTTAAAGGTCTTTGTACTAGGAGGCTGTAGGCATAAATTGGTGTGTTCACCAGCACCATGCAAC
>1.2_|ref_HBVB|_bc_1
NNNNNNNNNNNNNNNNNNNNNNNNNNNNNNNNNNNNNNNNNNNNNNNNNNNNNNNNNNNNNNNNNNNNNNNNNNNNNNNNNNNNNNNNNNNNNNNNNNNNNNNNNNNNNNNNNNNNNNNNNNNNNNNNNNNNNNNNNNNNNNNNNNNNNNNNNNNNNNNNNNNNNNNNNNNNNNNNNNNNNNNNNNNNNNNNNNNNNNNNNNNNNNNNNNNNNNNNNNNNNNNNNNNNNNNNNNNNNNNNNNNNNNNNNNNNNNNNNNNNNNNNNNNNNNNNNNNNNNNNNNNNNNNNNNNNNNNNNNNNNNNNNNNNNNNNNNNNNNNNNNNNNNGAATTAGTAGTCAGCNNNNNNNNNNNNNNNNNNNNNNNNNNNNNNNNNNNNNNATTGTGGTNTCACATTTCCTGTCTTNCCTTTGGGAGAGAAACTGTTCTTGAATATTTGGTGTCTTTTGGANNNNNNNNNNNNNNNNNNNNNNNNNNNNNNNNNNNNNNNNNCCCTATCNTATCAACACTTCCGGAAACTACTGTTGTTAGACGAAGAGGCAGGTCCCCTAGAAGAAGAACTCCCTCGCCTCGCAGNCGNAGGNCTCAATCGCCGCGTCGCNGAAGATCTCAATCTCGGGAATCTCANTGTNAGTNTTCCTTGGACACATANGGTGGGAANCTTTACNGGNCTTTATTCTTCTNCGNTNCCTTGCTTTAATCCTAAATGNNAANCTCCTTCTTTNNNNNNNNNNNNNNNNNAGGAGGACATTGTNGATAGATGTAAGCAATTTGTGGGGCCCCTTACAGTAAATGAAAACAGGAGACTAAAATTAATTATGCCTGCTAGGTTTTATCCCANNNNNNNNNNNNNNNNNNNNNNAGNNNNNNNNNNNNNNNNNNNNNATCCAGATCATGTAGTTAATCATTACTTCCAGACGAGACATTATTTACACACTCTTTGGAAGGCGGGTATCTTATATAAAAGAGAGTCCACACGTAGCGCCNCATTTTGCGGGTCACCATATTCTTGGGAACAAGATCTACAGCATGGGAGGTTGGTCTTCCAAACCTCGAAAAGGCATGGGGACAAATCTTTCTGTCCCCAATCCCCTGGGATTCTTTCCCGATCATCAGTTGNNNNNNNNNNNNNNNNNNNNNNNNNNNNNNNNNNNNNNNNNNNNNNNNNNNNNNNNNNNNNNNNNNNNNNNNNNNNNNNNNNNNNNNNNNNNNNNNNNNNNNNNNNNNNNNNNNCCTCCCCACGGGGGATTGTTGGGGTGGAGCCCTCAGGCTCAGNGCATACTCACAACTGTGCCAGCAGCTCCTCNNNNNNNNNNNNNNNNNNNNNNNNNNNNNNNNNNNNNNNNNNNNNNNNNNNNNNNNNNAAGGGACACTCANCCTCANGCCATGCNGTGGAACTCCNCCACTTTCCACCAAACTCTNCAAGATNCCAGNGTCANGGCTCTGTACTTTCCTGCTGGTGGCTCCAGTTCAGGAACAGTGAGCCCTGCTCAGAATACTGTCTCTGCNATATCGTCAATCTTATCGAAGACTGGGGNCCCTGTACCGAATATGGAGAACATCGCATCAGGACTCCTAGGACCCCTGCTCGTGTTACAGGCGNGGNTTTTNTTNTNNACAAAAANCNTCNCNANANCNCANAGNNTAGACTNGNGGNGGNCTTCTCTCAANTTTCTAGGGGGAAMACCCGNGTGTCNTGNNCAAANTTCGCANTCCCAAANCTCCAGTCNCTCNCCANCCTGNTGNNCNCCAATNTNNCCTGGTTATCGCTGGATGTGTCTGCGGCGTTTTATCANCTNCCTTTGCANCCNGCTGCTATNCCTNNNCTTCTTGNTNGNTCTTCTGGACTATCRAGGTATGTTGCCCNTTTNTCCTCTAANTCCAGGATCATCAACANCCAGCACCGGACCATGCAAAACCTGCACAACTCCTGCTCAAGGAACCTCTATRYKTCCCTCATNTTNCTNTNCAAANCCTACGGACGNAAACTGCNCCNGTNTNCCCNNCCCATCATCTTGNNCTTTCGCAAAATNCCTATGGGAGTGGGCNTCAGTCCGTTTCTCATGGCTCAGTTTACTAGTGCCATTTGTTCAGNGGTTCGTAGGGCTTNCCCCCACTGNCTGGCTNTCANTTNTGTGNATNATGTGNTATTGGGGGCNAANNNNGTACANCATCNTNNGTCCCTTNATNCCGCTGTTACCAATTNTNTNTTGTCTTTGGGTATACATTNAANCCCTCNNANAACAAAACGATGGNGATATTCCCTTAACTTCATGGGATATGTAATTGGGAGTTGGGGCACATTGCCACAGGAACATATTGTACAAAAAATCAAAATGTGTTTTMGGAAACTTCCTGTAANCAGGCCTATTGANNGGAAAGTATGTCAACGAATTGTGGGNCTTTTGGGATTTGCCGCCCCTTTCNCGCAATNNNNNNNNNNNNNNNNNNNNNNNNNNNNNNNNNGTATACAAGCAAAGCAGGCTTTTACTTTCTCGCCAACTTACAAGGCCTTTCTAAGTAAACAGTATCTGCACCTTTACCCCGTTGCTCGGCAACGGCCTGGTCTGTGCCAAGTGTTTGCTGACGCAACCCCCACTGGTTGGGGCTTNGCCATAGGCCATCAGCNCNTGNGGGGANCCTTTGTGTCTCCTCTGCCGNTCCNTACNGCGGANCTCCTAGCCGCTTGTTTTGCTCGCAGCAGGTCTGGGNCGAAACTCATCGGGACTGACANTTCTGTNGTGCTCTCCNGCAAATATACTTCATTTCCANGGCTGCTAGGCTGTGNTGCNAACTGGNNCCTGCGCGGGNCGTCNTTTGTTTACGTCCCGTCGGCGCTGAATCCCGCGGACGACCNCTCCCGGGGCCGNTTGGGGCTCTACCGCCCGCTTCTCCGCCTGTTGTNCCGCCCAACCACGGGGCGCACCTCTCTTTACGCGGACTCCCCGTCTGTGCCTTCTCANCTRCCGGACCGTGTGCACTTCGCTTCACCTCTGCACGTCGCANGNAGACCACCGTGAACGCCCACCGGAACCTGCCTCAGGTCTTGCATAAGAGGACTCTTGGACTTTCGGCAATGTCAACGACCGACCTTGAGGCATACTTCAAAGACTGTGTGTTTAMTGAGTGGGAGGAGTTGGGGGAGGAGAKTNGGTTAAAGGTNTTTGTNCTAGGAGGCTGTAGGCATAAATTGGTGTGTTCACCAGCACCANGCAAC
>1.2_|ref_HBVB|_bc_2
NNNNNNNNNNNNNNNNNNNNNNNNNNNNNNNNNNNNNNNNNNNNNNNNNNNNNNNNNNNNNNNNNNNNNNNNNNNNNNNNNNNNNNNNNNNNNNNNNNNNNNNNNNNNNNNNNNNNNNNNNNNNNNNNNNNNNNNNNNNNNNNNNNNNNNNNNNNNNNNNNNNNNNNNNNNNNNNNNNNNNNNNNNNNNNNNNNNNNNNNNNNNNNNNNNNNNNNNNNNNNNNNNNNNNNNNNNNNNNNNNNNNNNNNNNNNNNNNNNNNNNNNNNNNNNNNNNNNNNNNNNNNNNNNNNNNNNNNNNNNNNNNNNNNNNNNNNNNNNNNNNNNNNGAATTAGTAGTCAGCNNNNNNNNNNNNNNNNNNNNNNNNNNNNNNNNNNNNNNATTGTGGTNTCACATTTCCTGTCTTNCCTTTGGGAGAGAAACTGTTCTTGAATATTTGGTGTCTTTTGGANNNNNNNNNNNNNNNNNNNNNNNNNNNNNNNNNNNNNNNNNCCCTATCNTATCAACACTTCCGGAAACTACTGTTGTTAGACGAAGAGGCAGGTCCCCTAGAAGAAGAACTCCCTCGCCTCGCAGNCGNAGGNCTCAATCGCCGCGTCGCNGAAGATCTCAATCTCGGGAATCTCANTGTNAGTNTTCCTTGGACACATANGGTGGGAANCTTTACNGGNCTTTATTCTTCTNCGNTNCCTTGCTTTAATCCTAAATGNNAANCTCCTTCTTTNNNNNNNNNNNNNNNNNAGGAGGACATTGTNGATAGATGTAAGCAATTTGTGGGGCCCCTTACAGTAAATGAAAACAGGAGACTAAAATTAATTATGCCTGCTAGGTTTTATCCCANNNNNNNNNNNNNNNNNNNNNNAGNNNNNNNNNNNNNNNNNNNNNATCCAGATCATGTAGTTAATCATTACTTCCAGACGAGACATTATTTACACACTCTTTGGAAGGCGGGTATCTTATATAAAAGAGAGTCCACACGTAGCGCCNCATTTTGCGGGTCACCATATTCTTGGGAACAAGATCTACAGCATGGGAGGTTGGTCTTCCAAACCTCGAAAAGGCATGGGGACAAATCTTTCTGTCCCCAATCCCCTGGGATTCTTTCCCGATCATCAGTTGNNNNNNNNNNNNNNNNNNNNNNNNNNNNNNNNNNNNNNNNNNNNNNNNNNNNNNNNNNNNNNNNNNNNNNNNNNNNNNNNNNNNNNNNNNNNNNNNNNNNNNNNNNNNNNNNNNCCTCCCCACGGGGGATTGTTGGGGTGGAGCCCTCAGGCTCAGNGCATACTCACAACTGTGCCAGCAGCTCCTCNNNNNNNNNNNNNNNNNNNNNNNNNNNNNNNNNNNNNNNNNNNNNNNNNNNNNNNNNNAAGGGACACTCANCCTCANGCCATGCNGTGGAACTCCNCCACTTTCCACCAAACTCTNCAAGATNCCAGNGTCANGGCTCTGTACTTTCCTGCTGGTGGCTCCAGTTCAGGAACAGTGAGCCCTGCTCAGAATACTGTCTCTGCNATATCGTCAATCTTATCGAAGACTGGGGNCCCTGTACCGAATATGGAGAACATCGCATCAGGACTCCTAGGACCCCTGCTCGTGTTACAGGCGNGGNTTTTNTTNTNNACAAAAANCNTCNCNANANCNCANAGNNTAGACTNGNGGNGGNCTTCTCTCAANTTTCTAGGGGGAAMACCCGNGTGTCNTGNNCAAANTTCGCANTCCCAAANCTCCAGTCNCTCNCCANCCTGNTGNNCNCCAATNTNNCCTGGTTATCGCTGGATGTGTCTGCGGCGTTTTATCANCTNCCTTTGCANCCNGCTGCTATNCCTNNNCTTCTTGNTNGNTCTTCTGGACTATCRAGGTATGTTGCCCNTTTNTCCTCTAANTCCAGGATCATCAACANCCAGCACCGGACCATGCAAAACCTGCACAACTCCTGCTCAAGGAACCTCTATRYKTCCCTCATNTTNCTNTNCAAANCCTACGGACGNAAACTGCNCCNGTNTNCCCNNCCCATCATCTTGNNCTTTCGCAAAATNCCTATGGGAGTGGGCNTCAGTCCGTTTCTCATGGCTCAGTTTACTAGTGCCATTTGTTCAGNGGTTCGTAGGGCTTNCCCCCACTGNCTGGCTNTCANTTNTGTGNATNATGTGNTATTGGGGGCNAANNNNGTACANCATCNTNNGTCCCTTNATNCCGCTGTTACCAATTNTNTNTTGTCTTTGGGTATACATTNAANCCCTCNNANAACAAAACGATGGNGATATTCCCTTAACTTCATGGGATATGTAATTGGGAGTTGGGGCACATTGCCACAGGAACATATTGTACAAAAAATCAAAATGTGTTTTMGGAAACTTCCTGTAANCAGGCCTATTGANNGGAAAGTATGTCAACGAATTGTGGGNCTTTTGGGATTTGCCGCCCCTTTCNCGCAATNNNNNNNNNNNNNNNNNNNNNNNNNNNNNNNNNGTATACAAGCAAAGCAGGCTTTTACTTTCTCGCCAACTTACAAGGCCTTTCTAAGTAAACAGTATCTGCACCTTTACCCCGTTGCTCGGCAACGGCCTGGTCTGTGCCAAGTGTTTGCTGACGCAACCCCCACTGGTTGGGGCTTNGCCATAGGCCATCAGCNCNTGNGGGGANCCTTTGTGTCTCCTCTGCCGNTCCNTACNGCGGANCTCCTAGCCGCTTGTTTTGCTCGCAGCAGGTCTGGGNCGAAACTCATCGGGACTGACANTTCTGTNGTGCTCTCCNGCAAATATACTTCATTTCCANGGCTGCTAGGCTGTGNTGCNAACTGGNNCCTGCGCGGGNCGTCNTTTGTTTACGTCCCGTCGGCGCTGAATCCCGCGGACGACCNCTCCCGGGGCCGNTTGGGGCTCTACCGCCCGCTTCTCCGCCTGTTGTNCCGCCCAACCACGGGGCGCACCTCTCTTTACGCGGACTCCCCGTCTGTGCCTTCTCANCTRCCGGACCGTGTGCACTTCGCTTCACCTCTGCACGTCGCANGNAGACCACCGTGAACGCCCACCGGAACCTGCCTCAGGTCTTGCATAAGAGGACTCTTGGACTTTCGGCAATGTCAACGACCGACCTTGAGGCATACTTCAAAGACTGTGTGTTTAMTGAGTGGGAGGAGTTGGGGGAGGAGAKTNGGTTAAAGGTNTTTGTNCTAGGAGGCTGTAGGCATAAATTGGTGTGTTCACCAGCACCANGCAAC
>1.2_|ref_HBVB|_b_9
NNNNNNNNNNNNNNNNNNNNNNNNNNNNNNNNNNNNNNNNNNNNNNNNNNNNNNNNCTGTGCCTTGGGTGGCTTTAGGGCATGGACATTGACCCGTATAAAGAATTTGGAGCTTCTGTGGAGTTACTCTCTTTTTTGCCTMMTGACTTCTTTCCTTCTATTCGAGATCTCCTCGACACCGCCTCTGCTCTGTATCGGGAGGCCTTAGAGTCTCCGGAACATTGTTCACCTCACCATACGGCACTCAGGCAAGCTATACTGTGTTGGGGTGAGTTGATGAATCTAGCCACCTGGGTGGGAAGTAATTTGGAAGATCCAGCATCTAGGGAATTAGTMGTCAGCTATGTCAACGTTAATATGGGCMTAAAAATCAGACAACTATTGTGGTTTCACATTTCCTGTCTTACCTTTGGGARAGAMACTGTTCTTGAATATTTGGTGTCTTTTGGAGTGTGGATTCGCACTCCTCCTGCCTATAGACCAYCAAATGCCCCTATCTTATCAACACTTCCGGAAACTACTGTTGTTAGACGAAGAGGCAGGTCCCCTAGAAGAAGAACTCCCTCGCCTCGCAGACGAAGGTCTCAATCGCCGCGTCGCAGAAGATCTCAATCTCGGGAATCTCAATGTTAGTATTCCTTGGACACATAAGGTGGGAAACTTTACGGGGCTTTATTCTTCTACGGTACCTTGCTTTAATCCTAAWTGGCAAACTCCTTCTTTCCCTGACATTCATTTGCAGGAGGACATTGTTGATAGATGTAAGCAMTTTGTGGGGCCCCTTACAGTAAATGAAAACAGGAGACTAAAATTAATTATGCCTGCTAGGTTTTATCCCAATGTTACTAAATATTTGCCCTTAGATAAAGGGATCAAACCTTATTATCCAGATCATGTAGTTAATCATTACTTCCAGACGAGACATTATTTACAYACTCTTTGGAAGGCGGGTATCYTATATAAAAGAGAGTCCACACGTAGCGCCTCATTTTGCGGGTCACCATATTCTTGGGAACAAGATCTACAGCATGGGAGGTTGGTCTTCCAAACCTCGAAAAGGCATGGGGACAAATCTTTCTGTCCCCAATCCCCTGGGATTCTTTCCMGATCATCAGTTGGACCCTGCATTCAAAGCCAACTCASAAAATCCAGATTGGGACCTCAACCCGCACAAGGACAACTGGCCGGACGCCAACAAGGTGGGAGTGGGAGCATTCGGGCCAGGGTTCACCCCTCCCCACGGGGGATTGTTGGGGTGGARCCCTCAGGCTCAGGGCATACTCACAACTGTGCCAGCAGCTCCTCCTCCTGCCTCCACCAATCGGCAGTCAGGAAGGCAGCCTACTCCCTTATCTCCACCTCTAAGGGACACTCATCCTCAGGCCATGCAGTGGAACTCCACCACTTTCCACCAAACTCTTCAAGATCCCAGAGTCAGGGCTCTGTACTTTCCTGCTGGTGGCTCCAGTTCAGGAACAGTGAGCCCTGCTCAGAATACTGTCTCTGCCATATCGTCAATCTTATCGAAGACTGGGGACCCTGTACCGAATATGGAGAACATCGCATCAGGACTCCTAGGACCCCTGCTCGTGTTACAGGCGGGGTTTTTCTTGTTGACAAAAATCCTCACAATACCACAGAGTCTAGACTCGTGGTGGACTTCTCTCAATTTTCTAGGGGGAAMACCCGTGTGTCTTGGCCAAAATTCGCAGTCCCAAATCTCCAGTCACTCACYAACTTGTTGTCCTCCAATTTGTCCTGGTTATCGCTGGATGTGTCTGCGGCGTTTTATCATCTTCCTYTGCATCCTGCTGCTATGCCTCATCTTCTTGTTGGTTCTTCTGGACTATCRAGGTATGTTGCCCGTTTGTCCTCWAMTTCCAGGATCAWCAACAACCAGCACCGGACCATGCAAAACCTGCACAACTCCTGCTCAAGGAACCTCTATRYKTCCCTCATGTTGCTGTACAAAACCTACGGACGGAAACTGCACCTGTATTCCCATCCCATCATCTTGGGCTTTCGCAAAATACCTATGGGAGTSGGCCTCAGYCCGTTTCTCATGGCTCAGTTTACTAGTGCCATTTGTTCAGTGGTTCGTAGGGCTTTCCCCCACTGTCTGGCTTTCAGTTATGTGGATGATGTGGTATTGGGGGCCAAGTCTGTACAACATCTTGAGTCCCTTTATACCGCTGTTACCAATTTYCTTTTGTCTTTGGGTATACAYTTAAACCCTCACAAAACAAAACGATGGGGATATTCCCTTAACTTCATGGGATATGTAATTGGGAGTTGGGGCACATTGCCACAGGAACATATTGTACAAAAAATCAAAATGTGTTTTMGGAAACTTCCTGTAAACAGGCCTATTGATTGGAAAGTATGTCAACGAATTGTGGGTCTTTTGGGATTTGCCGCCCCTTTCACGCAATGTGGATATCCTGCTTTRATGCCTTTATATGCATGTATACAAGCAAAGCAGGCTTTTACTTTCTCGCCAACTTACAAGGCCTTTCTAAGTAAACAGTATCTGCACCTTTACCCCGTTGCTCGGCAACGGCCTGGTCTGTGCCAAGTGTTTGCTGACGCAACCCCCACTGGTTGGGGCTTGGCCATAGGCCWTCAGCGCCTGCGGGGAACCTTTGTGTCTCCTCTGCCGATCCATACTGCGGAACTCCTAGCCGCTTGTTTTGCTCGCAGCAGGTCTGGGGCGAAACTCATCGGGACTGACAATTCTGTCGTGCTCTCCCGCAAATATACTTCATTTCCATGGCTGCTAGGCTGTGCTGCCAACTGGATCCTGCGCGGGACGTCCTTTGTTTACGTCCCGTCGGCGCTGAATCCCGCGGACGACCCCTCCCGGGGCCGTTTGGGGCTCTACCGCCCGCTTCTCCGCCTGTTGTACCGCCCAACCACGGGGCGCACCTCTCTTTACGCGGACTCCCCGTCTGTGCCTTCTCATCTRCCGGACCGTGTGCACTTCGCTTCACCTCTGCACGTCGCATGGAGACCACCGTGAACGCCCACCGGAACCTGCCCAAGGTCTTGCATAAGAGGACTCTTGGACTTTCGGCAATGTCAACGACCGACCTTGAGGCATACTTCAAAGACTGTGTGTTTAMTGAGTGGGAGGAGTTGGGGGAGGAGAKTAGGTTAAAGGTCTTTGTACTAGGAGGCTGTAGGCATAAATTGGTGTGTTCACCAGCACCATGCAAC
>1.2_|ref_HBVB|_b_11
NNNNNNNNNNNNNNNNNNNNNNNNNNNNNNNNNNNNNNNCTGTTCAAGCCTCCAAGCTGTGCCTTGGGTGGCTTTAGGGCATGGACATTGACCCGTATAAAGAATTTGGAGCTTCTGTGGAGTTACTCTCTTTTTTGCCTMMTGACTTCTTTCCTTTTATTCGAGATCTCCTCGACACCGCCTCTGCTCTGTATCGGGAGGCCTTAGAGTCTCCGGAACATTGTTCACCTCACCATACGGCACTCAGGCAAGCTATACTGTGTTGGGGTGAGTTGATGAATCTAGCCACCTGGGTGGGAAGTAATTTGGAAGATCCAGCATCTAGGGAATTAGTMGTCAGCTATGTCAACGTTAATATGGGCMTAAAAATCAGACAACTATTGTGGTTTCACATTTCCTGTCTTACCTTTGGGARAGAMACTGTTCTTGAATATTTGGTGTCTTTTGGAGTGTGGATTCGCACTCCTCCTGCCTATAGACCAYCAAATGCCCCTATCTTATCAACACTTCCGGAAACTACTGTTGTTAGACGAAGAGGCAGGTCCCCTAGAAGAAGAACTCCCTCGCCTCGCAGACGAAGGTCTCAATCGCCGCGTCGCAGAAGATCTCAATCTCGGGAATCTCAATGTTAGTATTCCTTGGACACATAAGGTGGGAAACTTTACGGGGCTTTATTCTTCTACGGTACCTTGCTTTAATCCTAAWTGGCAAACTCCTTCTTTCCCTGACATTCATTTGCAGGAGGACATTGTTGATAGATGTAAGCAMTTTGTGGGGCCCCTTACAGTAAATGAAAACAGGAGACTAAAATTAATTATGCCTGCTAGGTTTTATCCCAATGTTACTAAATATTTGCCCTTAGATAAAGGGATCAAACCTTATTATCCAGATCATGTAGTTAATCATTACTTCCAGACGAGACATTATTTACAYACTCTTTGGAAGGCGGGTATCYTATATAAAAGAGAGTCCACACGTAGCGCCTCATTTTGCGGGTCACCATATTCTTGGGAACAAGATCTACAGCATGGGAGGTTGGTCTTCCAAACCTCGAAAAGGCATGGGGACAAATCTTTCTGTCCCCAATCCCCTGGGATTCTTTCCMGATCATCAGTTGGACCCTGCATTCAAAGCCAACTCASAAAATCCAGATTGGGACCTCAACCCGCACAAGGACAACTGGCCGGACGCCAACAAGGTGGGAGTGGGAGCATTCGGGCCAGGGTTCACCCCTCCCCACGGGGGATTGTTGGGGTGGARCCCTCAGGCTCAGGGCATACTCACAACTGTGCCAGCAGCTCCTCCTCCTGCCTCCACCAATCGGCAGTCAGGAAGGCAGCCTACTCCCTTATCTCCACCTCTAAGGGACACTCATCCTCAGGCCATGCAGTGGAACTCCACCACTTTCCACCAAACTCTTCAAGATCCCAGAGTCAGGGCTCTGTACTTTCCTGCTGGTGGCTCCAGTTCAGGAACAGTGAGCCCTGCTCAGAATACTGTCTCTGCCATATCGTCAATCTTATCGAAGACTGGGGACCCTGTACCGAATATGGAGAACATCGCATCAGGACTCCTAGGACCCCTGCTCGTGTTACAGGCGGGGTTTTTCTTGTTGACAAAAATCCTCACAATACCACAGAGTCTAGACTCGTGGTGGACTTCTCTCAATTTTCTAGGGGGAAMACCCGTGTGTCTTGGCCAAAATTCGCAGTCCCAAATCTCCAGTCACTCACYAACCTGTTGTCCTCCAATTTGTCCTGGTTATCGCTGGATGTGTCTGCGGCGTTTTATCATCTTCCTYTGCATCCTGCTGCTATGCCTCATCTTCTTGTTGGTTCTTCTGGACTATCRAGGTATGTTGCCCGTTTGTCCTCWAMTTCCAGGATCAWCAACAACCAGCACCGGACCATGCAAAACCTGCACAACTCCTGCTCAAGGAACCTCTATRYKTCCCTCATGTTGCTGTACAAAACCTACGGACGGAAACTGCACCTGTATTCCCATCCCATCATCTTGGGCTTTCGCAAAATACCTATGGGAGTSGGCCTCAGYCCGTTTCTCATGGCTCAGTTTACTAGTGCCATTTGTTCAGTGGTTCGTAGGGCTTTCCCCCACTGTCTGGCTTTCAGTTATGTGGATGATGTGGTATTGGGGGCCAAGTCTGTACAACATCTTGAGTCCCTTTATACCGCTGTTACCAATTTYCTTTTGTCTTTGGGTATACAYTTAAACCCTCACAAAACAAAACGATGGGGATATTCCCTTAACTTCATGGGATATGTAATTGGGAGTTGGGGCACATTGCCACAGGAACATATTGTACAAAAAATCAAAATGTGTTTTMGGAAACTTCCTGTAAACAGGCCTATTGATTGGAAAGTATGTCAACGAATTGTGGGTCTTTTGGGATTTGCCGCCCCTTTCACGCAATGTGGATATCCTGCTTTRATGCCTTTATATGCATGTATACAAGCAAAGCAGGCTTTTACTTTCTCGCCAACTTACAAGGCCTTTCTAAGTAAACAGTATCTGCACCTTTACCCCGTTGCTCGGCAACGGCCTGGTCTGTGCCAAGTGTTTGCTGACGCAACCCCCACTGGTTGGGGCTTGGCCATAGGCCWTCAGCGCCTGCGGGGAACCTTTGTGTCTCCTCTGCCGATCCATACTGCGGAACTCCTAGCCGCTTGTTTTGCTCGCAGCAGGTCTGGGGCGAAACTCATCGGGACTGACAATTCTGTCGTGCTCTCCCGCAAATATACTTCATTTCCATGGCTGCTAGGCTGTGCTGCCAACTGGATCCTGCGCGGGACGTCCTTTGTTTACGTCCCGTCGGCGCTGAATCCCGCGGACGACCCCTCCCGGGGCCGTTTGGGGCTCTACCGCCCGCTTCTCCGCCTGTTGTACCGCCCAACCACGGGGCGCACCTCTCTTTACGCGGACTCCCCGTCTGTGCCTTCTCATCTRCCGGACCGTGTGCACTTCGCTTCACCTCTGCACGTCGCATGGAGACCACCGTGAACGCCCACCGGAACCTGCCCAAGGTCTTGCATAAGAGGACTCTTGGACTTTCGGCAATGTCAACGACCGACCTTGAGGCATACTTCAAAGACTGTGTGTTTAMTGAGTGGGAGGAGTTGGGGGAGGAGAKTAGGTTAAAGGTCTTTGTACTAGGAGGCTGTAGGCATAAATTGGTGTGTTCACCAGCACCATGCAAC
>1.2_|ref_HBVB|_bc_3
NNNNNNNNNNNNNNNNNNNNNNNNNNNNNNNNNNNNNNNNNNNNNNNNNNNNNNNNNNNNNNNNNNNNNNNNNNNNNNNNNNNNNNNNNNNNNNNNNNNNNNNNNNNNNNNNNNNNNNNNNNNNNNNNNNNNNNNNNNNNNNNNNNNNNNNNNNNNNNNNNNNNNNNNNNNNNNNNNNNNNNNNNNNNNNNTATCGGGAGNCCTTAGAGTCTCCGGAACATTGTNCACCTNACCATACGGCACTCAGGCAAGCTATANTGTGTTGGGGNGAGTTGNTGAATCTAGCCACCTGGGTGGGAAGTAATTTGGAAGATCCAGCATCTAGGGAATTAGTAGTCAGCTATGTCAACGNNNNNNNNNNNNNNNNNNNNNNNNNNNNNNNNNGGTTTCACATTTCCTGTCTTNNNNNNNNGAGAGAAACTGTTCTTGAATATTTGGTGTCTNTTGGAGTGTGGATTCNCACTCCTCCTGCCTATAGNNNNNNNNNNNNNNNNNNNNNNNNNNNNCTTCCGGAAACTACTGTTGTTNNNNNNNNNNNNNNNTCCCCTAGAAGAAGAACTCCCTCNCCTCGCAGACGAAGGTCTCAATCGCCGCGTCGCAGAAGATCTCAATCTCGGGAATNNCAATGTTAGTATTNCTTGNACACNTAAGGTGGGAAACNTTACGGGGCNTTATTCTTCTACNGTACNNTGCTTTAATCCNAAATGGCAAACTCCTTCTTTCCCTGACATTCATTTGCAGGAGGACATTGTTGATAGATGTAAGCAATTTGTGGGGCCCCTTACAGTAAATGAAAACAGGAGACTAAAATTAATTATGCCTGCTAGGTTTTATCCCAATGTTACTAAATATTTGNNNNNNNNNAAAGGGATCAAACCTTATTATCCAGATCATGTAGTTAATCATTACTTCCAGACGAGACATTATTTACACACTCTTTGGAAGGCGGGTATCTTATATAAAAGAGAGTCCACACGNNGCGCCTCATTTTGCGGGTCACCATATTCTTGGGAACAAGATCTACAGCATGGGAGGTTGGTCTTCCAAACCTCGAAAAGGCATGGGGACAAATCTTTCTGTCCCCANNNNNNNNNNNNNNNNNNNNNNNNNNNNNTTGGACCCTGCATTCAAAGCCAACTCAGAAAATCCAGATTGGGACCTCAACCCGCACAAGGACNNNNNNNNNNNNNCCAACAAGGTGGGAGNNGGNGCATNCGGGCCAGNNTTCACCCCTCCCNNNNNNNNNNNNNNNNNNNNNNNNNNNNNGGCTCAGGGCATACTCACANCTGTGCCAGCAGCTCCTCCTCCTGCCTNNNNNNNNNNNNNNNNNNNNNNNNNGCCTACTCCCTTATCTCCACCTCTANGGGACACTCATCCTCAGGCCATGCAGTGGAACTCCACCACTTTCCACCAAACTCTTCAAGATCCCAGAGTCAGGGCTCTGTACTTTCCTGCTGGTGGCTCCAGTTCAGGAACAGTGAGCCCTGCTCAGAATACTGTCTCTGCCATATCGTCAATCTTATCGAAGACTGGGGACCCTGTNCCGAATATGGAGAACATCGCATCAGGACTCCTAGGACCCCTGCTCGTGTTACAGGCGGGGNTTTTNTTGTTGANAAAAANCCTCACAATANCACAGANNCTAGACTCGTGGTGGACTTCTCTCAATTTTCTAGGGGGAACANCNGNGTGNCTTGGCCAAAATTCGCAGTCCCAAATCTCCAGTCACTCACCAACCTGTTGTCCTCCAATTTGTCCTGGTTATCGCTGGATGTGTCTGCGGCGTTTTATCATCTTCCTYTGCANCCTGCTGCTATGCCTCATCTTCTTGTTGGTTCTTCTGGACTATCRAGGTATGTTGCCCGTTTGTCCTCWAMTTCCAGGATCAWCAACAACCAGCACCGGACCATGCAANNCCTGCACAACTCCTGCTCAAGGAACCTCTATRYKTCCCTCATGTTGCTGTACAAAACCTACGGACGGAAACTGCACCTGTATTCCCATCCCATCATCTTGGGCTTTCGCAAAATACCTATGGGAGTGGGCCTCAGTCCGTTTCTCATGGCTCAGTTTACTAGTGCCATTTGTTCAGTGGTTCGTAGGGCTTTCCCCCACTGTCTGGCTTTCAGTTNNNNNNNNNATGTGGTATNGGGGGCCAAGTCTGTACAACATCTTGAGTCCCTTTNTACCNCTNTTACCAATTTYCTTTTGTCTTTGGGTATACAYTTAAACCCTCACAAAACAAAACGATGGGGATATTCCCTTAACTTCATGGGATATGTAATTGGGAGTTGGGGCACATTGCCACAGGAACATATTGTACAAAAAATCAAAATGTGTTTTMGGAAACTTCCTGTAAACAGGCCTATTGATTGGAAAGTATGTCAACGAATTGTGGGTCTTTTGGGATTTGCCGCCCCTTTCACGCAATGTGGATATCCTGCTTTAATGCCTTTATATGCATGTATACAAGCAAAGCAGGCTTTTACTTTCTCGCCAACTTACAAGGCCTTTCTAAGTAAACANTATCTGCACCTTTACCCCGTTGCTCGGCAACGGCCTGGTCTGTGCCAAGTGTTTGCTGACGCAACCCCCACTGGTTGGGGCTTGGCCATAGGCCWTCAGCGCCTGCGGGGAACCTTTGTGTCTCCTCTGCCGATCCATACTGCGGAACTCCTAGCCGCTTGTTTTGCTCGCAGCAGGTCTGGGGCGAAACTCATCGGGACTGACAATTCTGTCGTGCTCTCCCGCAAATATACTTCATTTCCATGGCTGCTAGGCTGTGCTGCCAACTGGATCCTGCGCGGGACGTCCTTTGTTTACGTCCCGTCGGCGCTGAATCCCGCGGACGACCCCTCCCGGGGCCGTTTGGGGCTCTACCGCCCGCTTCTCCGCCNGTTGTACCGCCCAACCACGGGGCGCACCTCTCTTTACGCGGACTCCCCGTCTGTGCCTTCTCATCTGCCGGACCGTGTGCNCTTCGCTTCACCTCTGCACGTCGCATGGAGACCACCGNGAACGCCNACCGGAACCTGCCTNAGGTNTTGCATAAGAGGNCNCTTGNACNNNCGGCNATGTCAACGACCGACCTTGAGGCATACTTCAAAGACTGTGTGTTTAMTGAGTGGGAGGAGTTGGGGGAGNAGATTAGGTTANAGGTCTTTGTNCTN---------------------------------------------
>1.2_|ref_HBVB|_bc_4
NNNNNNNNNNNNNNNNNNNNNNNNNNNNNNNNNNNNNNNNNNNNNNNGCCTCCAAGCTGTGCCTTGGGTGGCTTTAGGGCATGGACATTGACCCGTATAAAGAATTTGGAGCTTCTGTGGAGTTACTCTCTTTTTTGCCTMMTGACTTCTTTCCTTCTATTCGAGATCTCCTCGACACCGCCTCTGCTCTGTATCGGGAGGCCTTAGAGTCTCCGGAACATTGTTCACCTCACCATACGGCACTCAGGCAAGCTATACTGTGTTGGGGTGAGTTGATGAATCTAGCCACCTGGGTGGGAAGTAATTTGGAAGATCCAGCATCTAGGGAATTAGTMGTCAGCTATGTCAACGTTAATATGGGCMTAAAAATCAGACAACTATTGTGGTTTCACATTTCCTGTCTTACCTTTGGGARAGAMACTGTTCTTGAATATTTGGTGTCTTTTGGAGTGTGGATTCGCACTCCTCCTGCCTATAGACCAYCAAATGCCCCTATCTTATCAACACTTCCGGAAACTACTGTTGTTAGACGAAGAGGCAGGTCCCCTAGAAGAAGAACTCCCTCGCCTCGCAGACGAAGGTCTCAATCGCCGCGTCGCAGAAGATCTCAATCTCGGGAATCTCAATGTTAGTATTCCTTGGACACATAAGGTGGGAAACTTTACGGGGCTTTATTCTTCTACGGTACCTTGCTTTAATCCTAAWTGGCAAACTCCTTCTTTCCCTGACATTCATTTGCAGGAGGACATTGTTGATAGATGTAAGCAMTTTGTGGGGCCCCTTACAGTAAATGAAAACAGGAGACTAAAATTAATTATGCCTGCTAGGTTTTATCCCAATGTTACTAAATATTTGCCCTTAGATAAAGGGATCAAACCTTATTATCCAGATCATGTAGTTAATCATTACTTCCAGACGAGACATTATTTACAYACTCTTTGGAAGGCGGGTATCYTATATAAAAGAGAGTCCACACGTAGCGCCTCATTTTGCGGGTCACCATATTCTTGGGAACAAGATCTACAGCATGGGAGGTTGGTCTTCCAAACCTCGAAAAGGCATGGGGACAAATCTTTCTGTCCCCAATCCCCTGGGATTCTTTCCMGATCATCAGTTGGACCCTGCATTCAAAGCCAACTCASAAAATCCAGATTGGGACCTCAACCCGCACAAGGACAACTGGCCGGACGCCAACAAGGTGGGAGTGGGAGCATTCGGGCCAGGGTTCACCCCTCCCCACGGGGGATTGTTGGGGTGGARCCCTCAGGCTCAGGGCATACTCACAACTGTGCCAGCAGCTCCTCCTCCTGCCTCCACCAATCGGCAGTCAGGAAGGCAGCCTACTCCCTTATCTCCACCTCTAAGGGACACTCATCCTCAGGCCATGCAGTGGAACTCCACCACTTTCCACCAAACTCTTCAAGATCCCAGAGTCAGGGCTCTGTACTTTCCTGCTGGTGGCTCCAGTTCAGGAACAGTGAGCCCTGCTCAGAATACTGTCTCTGCCATATCGTCAATCTTATCGAAGACTGGGGACCCTGTACCGAATATGGAGAACATCGCATCAGGACTCCTAGGACCCCTGCTCGTGTTACAGGCGGGGTTTTTCTTGTTGACAAAAATCCTCACAATACCACAGAGTCTAGACTCGTGGTGGACTTCTCTCAATTTTCTAGGGGGAAMACCCGTGTGTCTTGGCCAAAATTCGCAGTCCCAAATCTCCAGTCACTCACYAACCTGTTGTCCTCCAATTTGTCCTGGTTATCGCTGGATGTGTCTGCGGCGTTTTATCATCTTCCTYTGCATCCTGCTGCTATGCCTCATCTTCTTGTTGGTTCTTCTGGACTATCRAGGTATGTTGCCCGTTTGTCCTCWAMTTCCAGGATCAWCAACAACCAGCACCGGACCATGCAAAACCTGCACAACTCCTGCTCAAGGAACCTCTATRYKTCCCTCATGTTGCTGTACAAAACCTACGGACGGAAACTGCACCTGTATTCCCATCCCATCATCTTGGGCTTTCGCAAAATACCTATGGGAGTSGGCCTCAGYCCGTTTCTCATGGCTCAGTTTACTAGTGCCATTTGTTCAGTGGTTCGTAGGGCTTTCCCCCACTGTCTGGCTTTCAGTTATGTGGATGATGTGGTATTGGGGGCCAAGTCTGTACAACATCTTGAGTCCCTTTATACCGCTGTTACCAATTTYCTTTTGTCTTTGGGTATACAYTTAAACCCTCACAAAACAAAACGATGGGGATATTCCCTTAACTTCATGGGATATGTAATTGGGAGTTGGGGCACATTGCCACAGGAACATATTGTACAAAAAATCAAAATGTGTTTTMGGAAACTTCCTGTAAACAGGCCTATTGATTGGAAAGTATGTCAACGAATTGTGGGTCTTTTGGGATTTGCCGCCCCTTTCACGCAATGTGGATATCCTGCTTTRATGCCTTTATATGCATGTATACAAGCAAAGCAGGCTTTTACTTTCTCGCCAACTTACAAGGCCTTTCTAAGTAAACAGTATCTGCACCTTTACCCCGTTGCTCGGCAACGGCCTGGTCTGTGCCAAGTGTTTGCTGACGCAACCCCCACTGGTTGGGGCTTGGCCATAGGCCWTCAGCGCCTGCGGGGAACCTTTGTGTCTCCTCTGCCGATCCATACTGCGGAACTCCTAGCCGCTTGTTTTGCTCGCAGCAGGTCTGGGGCGAAACTCATCGGGACTGACAATTCTGTCGTGCTCTCCCGCAAATATACTTCATTTCCATGGCTGCTAGGCTGTGCTGCCAACTGGATCCTGCGCGGGACGTCCTTTGTTTACGTCCCGTCGGCGCTGAATCCCGCGGACGACCCCTCCCGGGGCCGTTTGGGGCTCTACCGCCCGCTTCTCCGCCTGTTGTACCGCCCAACCACGGGGCGCACCTCTCTTTACGCGGACTCCCCGTCTGTGCCTTCTCATCTRCCGGACCGTGTGCACTTCGCTTCACCTCTGCACGTCGCATGGAGACCACCGTGAACGCCCACCGGAACCTGCCCAAGGTCTTGCATAAGAGGACTCTTGGACTTTCGGCAATGTCAACGACCGACCTTGAGGCATACTTCAAAGACTGTGTGTTTAMTGAGTGGGAGGAGTTGGGGGAGGAGAKTAGGTTAAAGGTCTTTGTACTAGGAGGCTGTAGGCATAAATTGGTGTGTTCACCAGCACCATGCAAC
>1.2_|ref_HBVB|_b_13
NNNNNNNNNNNNNNNNNNNNNNNNNNNNNNNNNNNNNNNNNNNNNNNNNNNNNNNNNNNNNNNNNNNNNNNNNNNGGGGCATGGACATTGACCCGTATAAAGAATTTGGAGCTTCTGTGGAGTTACTCTCTTTTTTGCCTTCTGACTTCTTTCCTTCCATTCGAGATCTCCTCGACACCGCCTCTGCTCTGTATCGGGAGGCCTTAGAGTCTCCGGAACATTNNNNNNNNNNNNNNNNNNNNNNNNNNNNNNNNNNNNNNNNNNNNNNNNNNNNNNNNNNNNNNNNNNNNNNNNNNNNNNNNNNNNNNNNNNNNNNNNNNNNNNNNNNNNNNNNNNNNNNNNNNNNNNNNNNNNNNNNNNNNNNNNNNNNNNNNNNNNNNNNNNNNNNNNNNNNNNNNNNNNNNACCTTTGGGAGAGAAACTGTTCTTGAATATTTGGTGTCTTTTGGAGTNNNNNNNNNNNNNNNNNNNNNNNNNNNNNNNNNNNNNNNNNNNNNNNNATCAACACTTCCGGAAACTACTGTTGTTAGACGAAGAGGCAGGTCCCCTAGAAGAAGAACTCCCTCGCCTCGCAGACGAAGGTCTCAATCGCCNCGTNGCAGAAGATCTCAATCTCGGGAATCTCAATGNTAGTATTCCTTNGACACATAAGGTGNGAAACTTTNCGGGGCTTTATTNTTCTACGGTNCCTTGCTTTAATCCTAAATGGCAAACTCCTTCTTTCCCTGACATTCATTTGCAGGAGGACANNNNNNNNAGATGTAAGNAATTTGTGGGGCCCCTTACAGTAAATGAAAACAGGAGANTAAAATTAATTATGCCTGCTAGGTTTNATCCNNATNNNACTAAATATTTGCCCTNNGATAANGNGATCAAACCTNNNNNNNNNNNNNNNNNNNNNNNTCATTACTTCCAGACGAGACATTATTTACACACTCTTTGGAAGGCGGGTATCTTATATAAAANNNAGTCCACACGTAGCGCCTCATTTTGCGGGTCACCATATTCNTGGGAACAAGATCTACAGCATGGGAGGTTGGNCTTCCAAACCTCGNAAAGGCANGGGGACAAATCTTTCTGTCCCCAATCCCCTGGGATTCTTTCCCGNTCATCAGTTGGACCCTGCATTCAAANCCAACTCNGAAAATCCAGATTGGGACCTCAACCCGCACAAGGACAACTGGCCGGACGCCAACAAGGNGGGAGTGGGNGCATTCGGGCCAGGGTTCACCCCTCNCCACGGGGGATTGTTGGGGTGGNNCCCTCAGNCNCAGGGCATACTCACAACTGNGCCAGCAGCTCCTCNNNNNNNNNNNNNNNNNNNNNNNNNNNNNNNNNNNNNNNNNCCCTTATCTCCACCTCTAAGGGACACTCATCCNCAGGCCATGCAGTGGAACTCCNCCACTTTCCACCAAACTCTTCAAGATCCCAGAGTCAGGGCTCTGTACTTTCCTGCTGGTGGCTCCAGTTCAGGAACAGTGAGCCCTGCTCAGAATACTGTCTCTGCCNTATCGTCAANCTTATCGACGNCTGGGGACCCTGNACCGAANATGGAGAACATCGCATCAGGACNCNTAGGNCCCCNGCTCGTGTTACAGGCGGNGNTTTTNTTGTTNNCAAAAANNCTCACAANACNACANAGNCNAGANTCGTGGTGGANTTCTCTCAATTTTCTAGGGGGAAMACCCGTGTGTCTTGGCCAAAATTCGCAGTCCCAAATCTCCAGTCACTCACYAACCTGTTGTCCTCCAATTTGTCCTGGTTATCGCTGGATGTGTCTGCGGCGTTTTATCATCTTCCTYTGCATCCTGCTGCTATGCCTCATCTTCTTGTTGGTTCTTCTGGACTATCRAGGTATGTTGCCCGTTTGTCCTCTAANNCCANNANCNNCAACANCCAGCACCGGACCATGCAAAACCTGCACAACTCCTGCTCANGGAACCTCTATGTTTCCCTCATGTTGCTGTACAAANCCTACGGACGGAAACTGCACCTGTATTCCCATCCCATCATCTTGGGCTTTCGCAAAATACCTATGGGAGTGGGCCTCAGTCCGTTTCTCATGGCTCAGTTTACTAGTGCCATTTGTTCNGTGGTTCGTAGGGCTTTCCCCCNCTGTCTGGCTNTCAGTTATGTGGATGATGTGGTATTGGGGGCCAAGTCTGTACAACATCTTGAGTCCCTTTATACCGCTGTTACCAATTTYCTTTTNNCTNTGNGTATACAYTTAAACCCTCACAAAACAAAACGATGGGNATATTCCCTTNACTTCATGGGATATGTAATTGGGAGTTGGGGCACATTGCCACANGAACATATTGTACAAAAAATCAAAATGTGTTTTMGGAAACTTCCTGTAAACAGGCCTATTGATTGGAAAGTATGTCANCGAANTGTGGGTCTTTTGGGATTTGCCGCCCCTTTCACGCNATGTGGATATCCTGCTTTAATGCCTTTATATGCATGTATACAAGCAAAGCAGGCTTTTACTTTCTCGCCAACTTACAAGGCCTTTCTAAGTAAACAGTATCNGCACCTTTACCCCGTTGCTCGGCAACGGTCTGGTCTGTGCCAAGTGTTTGCTGACNNAACCCCCACNNGTTGGGNCNTGGNCNTAGGNCATCAGCGCCTGCGGGGAACCTTTGTGTCTCCTNTGCNGATNNATACNGCGNAACTCCTNNCCGCTTGTTNTGCTCGCNGCAGGTCTGGGGNGAAACTCATCGGGACNGNCAATTCTGTNGTGNTCTCCCGCAAATATACTTCATTTCCATGGCTGCTAGGCTNNNNNNNNNNNNNNNNNNNNNNNNNNNNNNNNNNNNNNNNNNNNNNNNNNNNNNNNNNNNNNNNNNNNNNNNNNNNNNNNNNNNNNNNNNNNNNNNNNNNNNNNNNNNNNNNCCTGTTGTACCGCCCAACCACGGGGCGCACCTCTCTTTACGCGGACTCCCCGTCTGTGCCTTCTCATCTGCCGGNCCGTGTGCACTTCGCTTCNCCTCTGCACGTCGCATGNAGACCACCGNGANCNCCCNCNGNANNCTNCCTNANGTCTNGCANNAGAGGACTCTTGGACTTTCGGCAATGTCAACGACCGACCTTGAGGCATACTTCAAAGACTGTGTGTTTAMTGAGTGGGAGGAGTTGGGGGAGNANATTAGGTTAAAGGTCTTTGTACTAGGAGGCTGNNNNNNNNNNNNNNNNNNNNNNNNNNNNNNNNNNNNN
>1.2_|ref_HBVC|_b
NNNNNNNNNNNNNNNNNNNNNNNNNNNNNNNNNNNNNNNNNNNNNNNNNNNNNNNNNNNNNNNNNNNNNNNNNNNGGGGCATGGACATTGACCCGTATAAAGAATTTGGAGCTTCTGTGGAGTTACTCTCTTTTTTGCCTTCTGACTTCTTTCCTTCCATTCGAGATCTCCTCGACACCGCCTCTGCTCTGTATCGGGAGGCCTTAGAGTCTCCGGAACATTNNNNNNNNNNNNNNNNNNNNNNNNNNNNNNNNNNNNNNNNNNNNNNNNNNNNNNNNNNNNNNNNNNNNNNNNNNNNNNNNNNNNNNNNNNNNNNNNNNNNNNNNNNNNNNNNNNNNNNNNNNNNNNNNNNNNNNNNNNNNNNNNNNNNNNNNNNNNNNNNNNNNNNNNNNNNNNNNNNNNNNACCTTTGGGAGAGAAACTGTTCTTGAATATTTGGTGTCTTTTGGAGTNNNNNNNNNNNNNNNNNNNNNNNNNNNNNNNNNNNNNNNNNNNNNNNNATCAACACTTCCGGAAACTACTGTTGTTAGACGAAGAGGCAGGTCCCCTAGAAGAAGAACTCCCTCGCCTCGCAGACGAAGGTCTCAATCGCCNCGTNGCAGAAGATCTCAATCTCGGGAATCTCAATGNTAGTATTCCTTNGACACATAAGGTGNGAAACTTTNCGGGGCTTTATTNTTCTACGGTNCCTTGCTTTAATCCTAAATGGCAAACTCCTTCTTTCCCTGACATTCATTTGCAGGAGGACANNNNNNNNAGATGTAAGNAATTTGTGGGGCCCCTTACAGTAAATGAAAACAGGAGANTAAAATTAATTATGCCTGCTAGGTTTNATCCNNATNNNACTAAATATTTGCCCTNNGATAANGNGATCAAACCTNNNNNNNNNNNNNNNNNNNNNNNTCATTACTTCCAGACGAGACATTATTTACACACTCTTTGGAAGGCGGGTATCTTATATAAAANNNAGTCCACACGTAGCGCCTCATTTTGCGGGTCACCATATTCNTGGGAACAAGATCTACAGCATGGGAGGTTGGNCTTCCAAACCTCGNAAAGGCANGGGGACAAATCTTTCTGTCCCCAATCCCCTGGGATTCTTTCCCGNTCATCAGTTGGACCCTGCATTCAAANCCAACTCNGAAAATCCAGATTGGGACCTCAACCCGCACAAGGACAACTGGCCGGACGCCAACAAGGNGGGAGTGGGNGCATTCGGGCCAGGGTTCACCCCTCNCCACGGGGGATTGTTGGGGTGGNNCCCTCAGNCNCAGGGCATACTCACAACTGNGCCAGCAGCTCCTCNNNNNNNNNNNNNNNNNNNNNNNNNNNNNNNNNNNNNNNNNCCCTTATCTCCACCTCTAAGGGACACTCATCCNCAGGCCATGCAGTGGAACTCCNCCACTTTCCACCAAACTCTTCAAGATCCCAGAGTCAGGGCTCTGTACTTTCCTGCTGGTGGCTCCAGTTCAGGAACAGTGAGCCCTGCTCAGAATACTGTCTCTGCCNTATCGTCAANCTTATCGACGNCTGGGGACCCTGNACCGAANATGGAGAACATCGCATCAGGACNCNTAGGNCCCCNGCTCGTGTTACAGGCGGNGNTTTTNTTGTTNNCAAAAANNCTCACAANACNACANAGNCNAGANTCGTGGTGGANTTCTCTCAATTTTCTAGGGGGAAMACCCGTGTGTCTTGGCCAAAATTCGCAGTCCCAAATCTCCAGTCACTCACYAACCTGTTGTCCTCCAATTTGTCCTGGTTATCGCTGGATGTGTCTGCGGCGTTTTATCATCTTCCTYTGCATCCTGCTGCTATGCCTCATCTTCTTGTTGGTTCTTCTGGACTATCRAGGTATGTTGCCCGTTTGTCCTCTAANNCCANNANCNNCAACANCCAGCACCGGACCATGCAAAACCTGCACAACTCCTGCTCANGGAACCTCTATGTTTCCCTCATGTTGCTGTACAAANCCTACGGACGGAAACTGCACCTGTATTCCCATCCCATCATCTTGGGCTTTCGCAAAATACCTATGGGAGTGGGCCTCAGTCCGTTTCTCATGGCTCAGTTTACTAGTGCCATTTGTTCNGTGGTTCGTAGGGCTTTCCCCCNCTGTCTGGCTNTCAGTTATGTGGATGATGTGGTATTGGGGGCCAAGTCTGTACAACATCTTGAGTCCCTTTATACCGCTGTTACCAATTTYCTTTTNNCTNTGNGTATACAYTTAAACCCTCACAAAACAAAACGATGGGNATATTCCCTTNACTTCATGGGATATGTAATTGGGAGTTGGGGCACATTGCCACANGAACATATTGTACAAAAAATCAAAATGTGTTTTMGGAAACTTCCTGTAAACAGGCCTATTGATTGGAAAGTATGTCANCGAANTGTGGGTCTTTTGGGATTTGCCGCCCCTTTCACGCNATGTGGATATCCTGCTTTAATGCCTTTATATGCATGTATACAAGCAAAGCAGGCTTTTACTTTCTCGCCAACTTACAAGGCCTTTCTAAGTAAACAGTATCNGCACCTTTACCCCGTTGCTCGGCAACGGTCTGGTCTGTGCCAAGTGTTTGCTGACNNAACCCCCACNNGTTGGGNCNTGGNCNTAGGNCATCAGCGCCTGCGGGGAACCTTTGTGTCTCCTNTGCNGATNNATACNGCGNAACTCCTNNCCGCTTGTTNTGCTCGCNGCAGGTCTGGGGNGAAACTCATCGGGACNGNCAATTCTGTNGTGNTCTCCCGCAAATATACTTCATTTCCATGGCTGCTAGGCTNNNNNNNNNNNNNNNNNNNNNNNNNNNNNNNNNNNNNNNNNNNNNNNNNNNNNNNNNNNNNNNNNNNNNNNNNNNNNNNNNNNNNNNNNNNNNNNNNNNNNNNNNNNNNNNNCCTGTTGTACCGCCCAACCACGGGGCGCACCTCTCTTTACGCGGACTCCCCGTCTGTGCCTTCTCATCTGCCGGNCCGTGTGCACTTCGCTTCNCCTCTGCACGTCGCATGNAGACCACCGNGANCNCCCNCNGNANNCTNCCTNANGTCTNGCANNAGAGGACTCTTGGACTTTCGGCAATGTCAACGACCGACCTTGAGGCATACTTCAAAGACTGTGTGTTTAMTGAGTGGGAGGAGTTGGGGGAGNANATTAGGTTAAAGGTCTTTGTACTAGGAGGCTGNNNNNNNNNNNNNNNNNNNNNNNNNNNNNNNNNNNNN
>1.2_|ref_HBVB|_b_14
NNNNNNNNNNNNNNNNNNNNNNNNNNNNNNNNNNNNNNNNNNNNNNNNNNNNNNNNNNNNNNNNNNNNNNNNNNNNNNNNNNNNNNNNNNNNNNNNNNNNNNNNNNNNNNNNNNNNNNNNNNNNNNNNNNNNNNNNNNNNNNNNNNNNNNNNNNNNNNNNNNNNNNNNNNNNNNNNNNNNNNNNNNNNNNNNNNNNNNNNNNNNNNNNNNNNNNNNNNNNNNNNNNNNNNNNNNNNNNNNNNNNNNNNNNNNNNNNNNNGTGTTGGGGTGAGTTGATGAATCTAGCCACCTGGGTGGNAAGTAANNNNNNNNNNNNNNNNNNNNNNNNNNNNGTAGTCAGCTATGTCAACGTTAATATGGGCCTAAAAATCAGANAACTATTGTGGTTTCACATTTCCTGTCTTACCTTTGGGAGAGAAACTGTTCTTGAATATTTGGTGTCTTTTGGANNNNNNNNNNNNNNNNNNNNNNNNNNNNNNNNNNNNNNNNNNNNNNNNNNNNNNNNNNNNNNNNNNNNNNNNNNNNNNNNNNNNNNNNNNNNNNNNNNNNNNNNNNNNNNNNNNNNNNNNNNNNNNNNNNNNNNNNNNNNNNNNNNNNNNNNNNNNNNNNNNNNNNNNNNNNNNNNNNNNNNNNNNNNNNNNNNNNNATAAGGTGGAAAACTTTACGGGGCTTTANTCTTCTACNGTACCTTGNNTTAANCCTAAATGGCAAACTNCTTCTTTCCCTGACATTCATTTGCAGGNGGACATNGTTGATNGATGTANGCNATTTGTGGGNCCCCTTNCAGTAANTGAANNCAGGAGACTANAATTAATTNTGCCTGCTAGGNTTTANCCCAATGTTACTAAATNTTTNCCNNNNGATAAANGGANCAANCCTTATTATNCAGATCATGTAGTTANTCATTACTTCCANANGAGACATTATTTACACACTCTTTGGAAGGCGGGTATCTTATATAAAANAGAGTCCACACGTAGCGCCTCNTTTTGCGGGTCACCATATTCTTGGGAACAAGATCTACAGCATGGGAGGTTGGTCTTNCAAACCTCGANAAGGCATGGGGACAAATCTTNCTGTCNNCAANCCCCTGGGATTCTTTCCCGATCATCAGTTGGACCCTGCATTCAAAGCCAACTCAGAAAANCCAGATTGGGACCTCAACCCGCACAAGGACAACTGGCNGGACGCCAACAAGGTGGGAGTGGGAGCATTCGGGCCAGGGTTCACCCCTCCCCACGGGGGATTGTTGGGGTGGAGCCCTCAGGCTCAGGGCATACTCACAACTGTGCCAGCAGCTCCTCNNNNNNNNNNNNNNNNNNNNNNNNNNNNNNNNNNNNNNNNNNNNNNNNNNNNNCCTCTAAGGGACACNCATCNTCAGGNCATGCNGTGNAACNCCNCCNCTTTCCNCCAAACNCTTCAAGATCCCANANTCANGGCTCTGTACTTTCCTGCTGGTGGCTCCAGTTCAGGAACAGTGAGCCCTGCTCAGAATACTGTCTCTGCCATATCNTCAATCTTANCGAAGACTNGGGNCCCTGTNCCGAATATGGAGAACATCGCATCAGGACTCCTAGGACCCCTGCTCGTGTTACAGGCGGGGTTTTTCTTNTTNANAAAAATNNNCNCAANNNCACNNAGTCTAGACTCNTGGNGGACNTNTCTNNATTTTNNANGGGGAACNCCCGTGTGTNTTGGCCNAAATTCGCAGTCCCAAATCTCCAGTCNCTCACYAACCTGTTGTCCTCCAATTTGTCCTGGTTATCGCTGGATGTGTCTGCGGCGTTTTATCATCTTCCTYTGCATCCTGCTGCTATGCCTCATCTTCTTGTTGGTTCTTCTGGACTATCRAGGTATGTTGCCCGTTTGTCCTCWAMTTCCAGGATCAWCAACAACCAGCACCGGACCATGCAAAACCTGCACAACTCCTGCTCAAGGAACCTCTATRYKTCCCTCATGTNGCTGTACAAANCCTACGGACGGAAACTGCACCTGTATTCCCATCCCATCATCTTGGNCTTTCGCAAAATACCTATGGGAGTGGNCCNCAGTCCGTTTCTCATGGCTCAGTTTACTAGTGCCATTTGTNCAGTGGTTCGTAGGGCTTTCCCCCACTGTCTGGCTTTCAGTTNNNNNNNNNNNNNNNNNNNNNNNNNNNNGTCTGTACAACATCTTGAGTCCCTTTATACCGCTGNTACCAATTTTCTTTTGTCTTTGGGTATACATTTAAACCCNCACAAAACAAAACGATGGGGATATTCCCTTNACTTCANGGGATATGTAANTGGGANTTGGGGCACNTTGCCACAGGAACATATTGTACAAAAAATCAAAATGTGTTTTMGGAAACTTCCTGTAAACAGGCCTATTGATTGGAAAGTATGTCAACGAATTGTGGGTCTTTTGGGATTTGCCGCCCCTTNCACGCAATGNNNNNNNNNNNNNNNNNNNNNNTTATATGCATGTATACAAGNAAAGCANGCTTTTACNTTCTCGCCANCTTNCAAGGCCNTTCTANGTAAACANNATCTGCNCCTTTACCCCGTTGCTCGGCAACAGCCTGGTCTGTGCCAAGTGTNTGCTGACGCANCCNNCACTGGTTGGGGCTTGGCCANAGGNNNTCAGCGCCTGCGGGGAACCTTTGTGTCTCCTCTGCCGATCCATACTGCGGAACTCCTAGCCGCTTGTTTTGCTCGCAGCAGGTCTGGGGCGAAACTCATCGGGACTGACAATTCTGTCGTGNTCNCCCGCAAATATACTTCANTTCCATGGCNGCTNGGCTGTGCTGCCAACTGGANCCTGCGCGGGACGTNCNTTGTTTACGTCCCGTCGGNGCTGAATCCCGCGGACGACCCCTCNCGGGGCCGTTTGGGGCTCTACCGCCCGCTTCTNCGCCTGTTGTACCGCCCAACCACGGGGCGCNCCTCTCTTTACGCGGACTCCCCGTCTGTGCCTTCTCATCTGCCGGACCGTGTGCACTTCGCTTCACCTCTGCACGTCGCATGGAGACCACCGNGAACGCCCANCNGAACCNGNNTNAGGTCTTGCATAAGAGGACTCTTGGACTTTCCGCAATGTCAACGACCGACCTTGAGGCATACTTCAAAGACTGTGTGTTTAMTGAGTGGGAGGAGTTGGGGGAGGAGATTAGGTTAAAGNTCTTTGTACTAGGAGGCTNNNNNNNNNNNNNNNNNNNNNNNNNNNNNNNNNNN---
>1.2_|ref_HBVC|_b_0
NNNNNNNNNNNNNNNNNNNNNNNNNNNNNNNNNNNNNNNNNNNNNNNNNNNNNNNNNNNNNNNNNNNNNNNNNNNNNNNNNNNNNNNNNNNNNNNNNNNNNNNNNNNNNNNNNNNNNNNNNNNNNNNNNNNNNNNNNNNNNNNNNNNNNNNNNNNNNNNNNNNNNNNNNNNNNNNNNNNNNNNNNNNNNNNNNNNNNNNNNNNNNNNNNNNNNNNNNNNNNNNNNNNNNNNNNNNNNNNNNNNNNNNNNNNNNNNNNNNGTGTTGGGGTGAGTTGATGAATCTAGCCACCTGGGTGGNAAGTAANNNNNNNNNNNNNNNNNNNNNNNNNNNNGTAGTCAGCTATGTCAACGTTAATATGGGCCTAAAAATCAGANAACTATTGTGGTTTCACATTTCCTGTCTTACCTTTGGGAGAGAAACTGTTCTTGAATATTTGGTGTCTTTTGGANNNNNNNNNNNNNNNNNNNNNNNNNNNNNNNNNNNNNNNNNNNNNNNNNNNNNNNNNNNNNNNNNNNNNNNNNNNNNNNNNNNNNNNNNNNNNNNNNNNNNNNNNNNNNNNNNNNNNNNNNNNNNNNNNNNNNNNNNNNNNNNNNNNNNNNNNNNNNNNNNNNNNNNNNNNNNNNNNNNNNNNNNNNNNNNNNNNNNATAAGGTGGAAAACTTTACGGGGCTTTANTCTTCTACNGTACCTTGNNTTAANCCTAAATGGCAAACTNCTTCTTTCCCTGACATTCATTTGCAGGNGGACATNGTTGATNGATGTANGCNATTTGTGGGNCCCCTTNCAGTAANTGAANNCAGGAGACTANAATTAATTNTGCCTGCTAGGNTTTANCCCAATGTTACTAAATNTTTNCCNNNNGATAAANGGANCAANCCTTATTATNCAGATCATGTAGTTANTCATTACTTCCANANGAGACATTATTTACACACTCTTTGGAAGGCGGGTATCTTATATAAAANAGAGTCCACACGTAGCGCCTCNTTTTGCGGGTCACCATATTCTTGGGAACAAGATCTACAGCATGGGAGGTTGGTCTTNCAAACCTCGANAAGGCATGGGGACAAATCTTNCTGTCNNCAANCCCCTGGGATTCTTTCCCGATCATCAGTTGGACCCTGCATTCAAAGCCAACTCAGAAAANCCAGATTGGGACCTCAACCCGCACAAGGACAACTGGCNGGACGCCAACAAGGTGGGAGTGGGAGCATTCGGGCCAGGGTTCACCCCTCCCCACGGGGGATTGTTGGGGTGGAGCCCTCAGGCTCAGGGCATACTCACAACTGTGCCAGCAGCTCCTCNNNNNNNNNNNNNNNNNNNNNNNNNNNNNNNNNNNNNNNNNNNNNNNNNNNNNCCTCTAAGGGACACNCATCNTCAGGNCATGCNGTGNAACNCCNCCNCTTTCCNCCAAACNCTTCAAGATCCCANANTCANGGCTCTGTACTTTCCTGCTGGTGGCTCCAGTTCAGGAACAGTGAGCCCTGCTCAGAATACTGTCTCTGCCATATCNTCAATCTTANCGAAGACTNGGGNCCCTGTNCCGAATATGGAGAACATCGCATCAGGACTCCTAGGACCCCTGCTCGTGTTACAGGCGGGGTTTTTCTTNTTNANAAAAATNNNCNCAANNNCACNNAGTCTAGACTCNTGGNGGACNTNTCTNNATTTTNNANGGGGAACNCCCGTGTGTNTTGGCCNAAATTCGCAGTCCCAAATCTCCAGTCNCTCACYAACCTGTTGTCCTCCAATTTGTCCTGGTTATCGCTGGATGTGTCTGCGGCGTTTTATCATCTTCCTYTGCATCCTGCTGCTATGCCTCATCTTCTTGTTGGTTCTTCTGGACTATCRAGGTATGTTGCCCGTTTGTCCTCWAMTTCCAGGATCAWCAACAACCAGCACCGGACCATGCAAAACCTGCACAACTCCTGCTCAAGGAACCTCTATRYKTCCCTCATGTNGCTGTACAAANCCTACGGACGGAAACTGCACCTGTATTCCCATCCCATCATCTTGGNCTTTCGCAAAATACCTATGGGAGTGGNCCNCAGTCCGTTTCTCATGGCTCAGTTTACTAGTGCCATTTGTNCAGTGGTTCGTAGGGCTTTCCCCCACTGTCTGGCTTTCAGTTNNNNNNNNNNNNNNNNNNNNNNNNNNNNGTCTGTACAACATCTTGAGTCCCTTTATACCGCTGNTACCAATTTTCTTTTGTCTTTGGGTATACATTTAAACCCNCACAAAACAAAACGATGGGGATATTCCCTTNACTTCANGGGATATGTAANTGGGANTTGGGGCACNTTGCCACAGGAACATATTGTACAAAAAATCAAAATGTGTTTTMGGAAACTTCCTGTAAACAGGCCTATTGATTGGAAAGTATGTCAACGAATTGTGGGTCTTTTGGGATTTGCCGCCCCTTNCACGCAATGNNNNNNNNNNNNNNNNNNNNNNTTATATGCATGTATACAAGNAAAGCANGCTTTTACNTTCTCGCCANCTTNCAAGGCCNTTCTANGTAAACANNATCTGCNCCTTTACCCCGTTGCTCGGCAACAGCCTGGTCTGTGCCAAGTGTNTGCTGACGCANCCNNCACTGGTTGGGGCTTGGCCANAGGNNNTCAGCGCCTGCGGGGAACCTTTGTGTCTCCTCTGCCGATCCATACTGCGGAACTCCTAGCCGCTTGTTTTGCTCGCAGCAGGTCTGGGGCGAAACTCATCGGGACTGACAATTCTGTCGTGNTCNCCCGCAAATATACTTCANTTCCATGGCNGCTNGGCTGTGCTGCCAACTGGANCCTGCGCGGGACGTNCNTTGTTTACGTCCCGTCGGNGCTGAATCCCGCGGACGACCCCTCNCGGGGCCGTTTGGGGCTCTACCGCCCGCTTCTNCGCCTGTTGTACCGCCCAACCACGGGGCGCNCCTCTCTTTACGCGGACTCCCCGTCTGTGCCTTCTCATCTGCCGGACCGTGTGCACTTCGCTTCACCTCTGCACGTCGCATGGAGACCACCGNGAACGCCCANCNGAACCNGNNTNAGGTCTTGCATAAGAGGACTCTTGGACTTTCCGCAATGTCAACGACCGACCTTGAGGCATACTTCAAAGACTGTGTGTTTAMTGAGTGGGAGGAGTTGGGGGAGGAGATTAGGTTAAAGNTCTTTGTACTAGGAGGCTNNNNNNNNNNNNNNNNNNNNNNNNNNNNNNNNNNN---
>1.2_|ref_HBVB|_b_16
NNNNNNNNNNNNNNNNNNNNNNNNNNNNNNNNNNNNNNNNNNNNNNNNNNNNNNNNNNGTGCCTTGGGTGGCTTTAGGGCATGGACATTGACCCGTATAAAGAATTTGGAGCTTCTGTGGAGTTACTCTCTTTTTTGCCTMMTGACTTCTTTCCTTCTATTCGAGATCTCCTCGACACCGCCTCTGCTCTGTATCGGGAGGCCTTAGAGTCTCCGGAACATTGTTCACCTCACCATACGGCACTCAGGCAAGCTATACTGTGTTGGGGTGAGCTGATGAATCTAGCCACCTGGGTGGGAAGTAATTTGGAAGATCCAGCATCTAGGGAATTAGTMGTCAGCTATGTCAACGTTAATATGGGCMTAAAAATCAGACAACTATTGTGGTTTCACATTTCCTGTCTTACCTTTGGGARAGAMACTGTTCTTGAATATTTGGTGTCTTTTGGAGTGTGGATTCGCACTCCTCCTGCCTATAGACCAYCAAATGCCCCTATCTTATCAACACTTCCGGAAACTACTGTTGTTAGACGAAGAGGCAGGTCCCCTAGAAGAAGAACTCCCTCGCCTCGCAGACGAAGGTCTCAATCGCCGCGTCGCAGAAGATCTCAATCTCGGGAATCTCAATGTTAGTATTCCTTGGACACATAAGGTGGGAAACTTTACGGGGCTTTATTCTTCTACGGTACCTTGCTTTAATCCTAAWTGGCAAACTCCTTCTTTCCCTGACATTCATTTGCAGGAGGACATTGTTGATAGATGTAAGCAMTTTGTGGGGCCCCTTACAGTAAATGAAAACAGGAGACTAAAATTAATTATGCCTGCTAGGTTTTATCCCAATGTTACTAAATATTTGCCCTTAGATAAAGGGATCAAACCTTATTATCCAGATCATGTAGTTAATCATTACTTCCAGACGAGACATTATTTACAYACTCTTTGGAAGGCGGGTATCYTATATAAAAGAGAGTCCACACGTAGCGCCTCATTTTGCGGGTCACCATATTCTTGGGAACAAGATCTACAGCATGGGAGGTTGGTCTTCCAAACCTCGAAAAGGCATGGGGACAAATCTTTCTGTCCCCAATCCCCTGGGATTCTTTCCMGATCATCAGTTGGACCCTGCATTCAAAGCCAACTCASAAAATCCAGATTGGGACCTCAACCCGCACAAGGACAACTGGCCGGACGCCAACAAGGTGGGAGTGGGAGCATTCGGGCCAGGGTTCACCCCTCCCCACGGGGGATTGTTGGGGTGGARCCCTCAGGCTCAGGGCATACTCACAACTGTGCCAGCAGCTCCTCCTCCTGCCTCCACCAATCGGCAGTCAGGAAGGCAGCCTACTCCCTTATCTCCACCTCTAAGGGACACTCATCCTCAGGCCATGCAGTGGAACTCCACCACTTTCCACCAAACTCTTCAAGATCCCAGAGTCAGGGCTCTGTACTTTCCTGCTGGTGGCTCCAGTTCAGGAACAGTGAGCCCTGCTCAGAATACTGTCTCTGCCATATCGTCAATCTTATCGAAGACTGGGGACCCTGTACCGAATATGGAGAACATCGCATCAGGACTCCTAGGACCCCTGCTCGTGTTACAGGCGGGGTTTTTCTTGTTGACAAAAATCCTCACAATACCACAGAGTCTAGACTCGTGGTGGACTTCTCTCAATTTTCTAGGGGGAAMACCCGTGTGTCTTGGCCAAAATTCGCAGTCCCAAATCTCCAGTCACTCACYAACCTGTTGTCCTCCAATTTGTCCTGGTTATCGCTGGATGTGTCTGCGGCGTTTTATCATCTTCCTYTGCATCCTGCTGCTATGCCTCATCTTCTTGTTGGTTCTTCTGGACTATCRAGGTATGTTGCCCGTTTGTCCTCWAMTTCCAGGATCAWCAACAACCAGCACCGGACCATGCAAAACCTGCACAACTCCTGCTCAAGGAACCTCTATRYKTCCCTCATGTTGCTGTACAAAACCTACGGACGGAAACTGCACCTGTATTCCCATCCCATCATCTTGGGCTTTCGCAAAATACCTATGGGAGTSGGCCTCAGYCCGTTTCTCATGGCTCAGTTTACTAGTGCCATTTGTTCAGTGGTTCGTAGGGCTTTCCCCCACTGTCTGGCTTTCAGTTATGTGGATGATGTGGTATTGGGGGCCAAGTCTGTACAACATCTTGAGTCCCTTTATACCGCTGTTACCAATTTYCTTTTGTCTTTGGGTATACAYTTAAACCCTCACAAAACAAAACGATGGGGATATTCCCTTAACTTCATGGGATATGTAATTGGGAGTTGGGGCACATTGCCACAGGAACATATTGTACAAAAAACCAAAATGTGTTTTMGGAAACTTCCTGTAAACAGGCCTATTGATTGGAAAGTATGTCAACGAATTGTGGGTCTTTTGGGATTTGCCGCCCCTTTCACGCAATGTGGATATCCTGCTTTRATGCCTTTATATGCATGTATACAAGCAAAGCAGGCTTTTACTTTCTCGCCAACTTACAAGGCCTTTCTAAGTAAACAGTATCTGCACCTTTACCCCGTTGCTCGGCAACGGCCTGGTCTGTGCCAAGTGTTTGCTGACGCAACCCCCACTGGTTGGGGCTTGGCCATAGGCCWTCAGCGCCTGCGGGGAACCTTTGTGTCTCCTCTGCCGATCCATACTGCGGAACTCCTAGCCGCTTGTTTTGCTCGCAGCAGGTCTGGGGCGAAACTCATCGGGACTGACAATTCTGTCGTGCTCTCCCGCAAATATACTTCATTTCCATGGCTGCTAGGCTGTGCTGCCAACTGGATCCTGCGCGGGACGTCCTTTGTTTACGTCCCGTCGGCGCTGAATCCCGCGGACGACCCCTCCCGGGGCCGTTTGGGGCTCTACCGCCCTCTTCTCCGCCTGTTGTACCGCCCAACCACGGGGCGCACCTCTCTTTACGCGGACTCCCCGTCTGTGCCTTCTCATCTRCCGGACCGTGTGCACTTCGCTTCACCTCTGCACGTCGCATGGAGACCACCGTGAACGCCCACCGGAACCTGCCTCAGGTCTTGCATAAGAGGACTCTTGGACTTTCGGCAATGTCAACGACCGACCTTGAGGCATACTTCAAAGACTGTGTGTTTAMTGAGTGGGAGGAGTTGGGGGAGGAGAKTAGGTTAAAGGTCTTTGTACTAGGAGGCTGTAGGCATAAATTGGTGTGTTCACCAGCACCATGCAAC
>1.2_|ref_HBVB|_bc_5
NNNNNNNNNNNNNNNNNNNNNNNNNNNNNNNNNNNNNNNNNNNNNNNNNNNNNNNNNNNNNNNNNNNNNNNNNNNNNNNNNNNNNNNNNNNNNNNNNNNNNNNNNNNNNNNNNNNNNNNNNNNNNNNNNNNNNNNNNNNNNNNNNNNNNNNNNNNNNNNNNNNNNNNNNNNNNNNNNNNNNNNNNNNNNTGTATCGGGAGGCCTTAGAGTCTCCGGAACATNNNNNNNNNNNNNNNNNNNNNNNNNNNNNNNNNNNNNTGTGTTGGGGTGAGTTGATGAATCTAGCCACCNGGGTGGGAAGTAATTTGGAAGANNNNNNNNNNNNNNNNNNNGTAGTCAGCTATGTCAACGTTAATATGGGCCTAAAAATCNGACAACTATTGTGGTTTCACATTTCCTGTCNTACCTTTGGGAGAGAAACTGTTCTTGAATATTTGGTGTCTTTTGGAGTGTGGATTCGCACTCNNNNNNNNNNNNNNNNNNNNNNNNNNNNNNNNNNNNNNNNNNNNNNNNNNNNNNNNNNNNNNNNNNNNNNNNNNNNNNNNNNNNGAAGAAGAACTCCCTCGCCTCGCAGACGAAGGTCTCAATCGNNNNNNNNNNNNNNNNNNNNNNNNNNNNNNNCTCAATGTTAGTATTCCTTGGACACATAAGGTGGGAAACTTTACGGGGCTTTATTCTTCTACGGTACCTTGCTTTAATCCTAAATGGCAAACTCCTTCTTTCCCTGACATTCATTTGCAGGAGGACATTGTTGATAGATGTAAGCAATTTGTGGGGCCCCTTACAGTAAATGAAAACAGGAGACTAAAATTAATTATGCCTGCTAGGTTTTATCCNNNNNNNNNNNNNNNNNNNNNNNNNNNNNNNNNNNNNNNNNNNNNNNNNNNNNNNNNNNNNNNNNNNNNNNNNNNNNNNNNNNNNNNNNNNNNNNNNNNNNNNNNNNNNNNNNNNATCTTATATAAAAGAGAGTCCACACGTAGCGCCTCATTTTGCGGGTCACCATATTCTTGGGAACAAGATCTACAGCATGGGAGGTTGGTCTTCCAAACCTCGAAAAGGCATGGGGACAAATCTTTCTGTCCCCAATCCCCTGGGATTCTTTCCCGATCATCAGTTGGACCCTGCATTCAAAGNCAACTCAGAAAANCCAGATNGGGACCTCAACCCGCNCAAGGACANCTGGCCGGACGCCAACAAGGTGGGAGTGGGAGCATTCGGGNCNGGGTTCNCCCCTCCCCACGGGGGATTGTTGGGGTGNAGCCCTCAGGCTNAGGGCANACTCACAACTGTGCCAGCAGCTCCTCNNNNNNNNNNNNNNNNNNNNNNNNNNNNNNNNNNNNNNNNNNNNNNNNNNNNNCCTCTAAGGGACACTCATCCTCAGGCCATGCAGTGGAACTCCACCACTTTCCACCAAACTCTTCAAGATCCCAGAGTCAGGGCTCTGTACTTTCCTGCTGGTGGCTNCAGTTCAGGAACAGTGAGNCCTGCTCAGAATACTGTCTCTGCCATATCGTCAATCTTATCGAAGACTGGGGACCCTGTACCGAATATGGAGAACATCGCATCAGGACTCCTAGGACCCCTGCTCGTGTTACAGGCGGGGNTTTTNTTNTTNNNAAAAANCCTCACAATANCNCAGAGTCTAGACTCGTGGTGGACTTCTCTCAATTTTCTAGGGGGAACACCCNTGTGTCTTGGCCAAAATTCGCAGTCCCAAATCTCCAGTCACTCACYAACCTGTTGTCCTCCAATTTGTCCTGGTTATCGCTGGATGTGTCTGCGGCGTTTTATCANCTTCCTTTGCATCCTGCTGCTATGCCTCATCTTCTTGTTGGTTCTTCTGGACTATCRAGGTATGTTGCCCGTTTGTNCTCTAATTCNAGNATCATCAACAACCAGCACCGGACCATGCAAAACCTGCACAACTCCTGCTCAAGGAACCTCTATRYKTCCCTCATGTTGCTGTACAAAACCTACGGACGGAAACTGCACCTGTATTCCCATCCCATCATCTTGGGCTTTCGCAAAATACNTATGGGAGTGGGCCTNAGTCCGTTTCTCATGGCTCAGTTTACTAGTGCCATTTGTTCAGTGGTTCGTAGGGCTTTCCCCCACTGTCTGGCTTTCAGTTATGTGGATGATGTGGTATTGGGGGCCAAGTCTGTACAACATCTTGAGTCCCTTTATACCGCTGTTACCAATTTYCTTTTGTCTTTGGGTATACAYTTAAACCCTCACAAAACAAAACGATGGGGATATTCCCTTAACNNCATGGGATATGTAATTGGGAGTTGGGGCACATTGCCACAGGAACATATTGTACAAAAAATCAAAATGTGTTTTAGGAAACTTCCTGTAAACAGGCCTATTGATTGGAAAGTATGTCAACGAATTGTGGGTCTTTTGGGATTTGCCGCCCCTTTCACGCAATGTGGATATCCTGCTTTAATGCCTTTATATGCATGTATACAAGCAAAGCAGGCTTTTACTTTCTCGCCAACTTACAAGGCCTTTCTAAGTAAACAGTATCTGCACCTTTACCCCGTTGCTCGGCAACGGCCTGGTCTGTGCCAAGTGTTTGCTGACGCAACTCCCACTGGTTGGGGCTTGGCCATAGGCCWTCAGCGCCTGCGGGGAACCTTTGTGTCTCCTCTGCCGATCCATACTGCGGAACTCCTAGCCGCTTGTTTTGCTCGCAGCAGGTCTGGGGCGAAACTCATCGGGACTGACAATTCTGTNGNGCTCNCCCGCAAATATACTTCATTTCCATGGCTGCNAGGCTGTGCTGCCAACTGGATCCTGCGCGGGACGTCCTTTGTTTACGTCCCGTNGGCGCTGAATCCCGCGGACGACCCCTCCCGGGGCCGTTTGGGGCNCTACCGCCCGCTTCTCCGCCTGTTGTACCGCCCAACCACGGGGCGCACCTCTCTTTACGCGGACTCCCCGTCTGTGCCTTCTCATCTGCCGGACCGTGTGCACTTCGCTTCACCTCTGCACGTCGCATGGAGACCACCNTGAACGNCCACCGGAACCTGCCTCAGGTCNTGCATAAGAGGACTCTTNGNCTTTCGGCNATGTCANCNANCGACCTTGAGGCATACTNCAAANNCTGTGTGTTTAMTGAGTGGGAGGAGTTGGGGGAGGAGATTAGGTTAAAGGNCTTTGTACTA---------------------------------------------
>1.2_|ref_HBVC|_bc
NNNNNNNNNNNNNNNNNNNNNNNNNNNNNNNNNNNNNNNNNNNNNNNNNNNNNNNNNNNNNNNNNNNNNNNNNNNNNNNNNNNNNNNNNNNNNNNNNNNNNNNNNNNNNNNNNNNNNNNNNNNNNNNNNNNNNNNNNNNNNNNNNNNNNNNNNNNNNNNNNNNNNNNNNNNNNNNNNNNNNNNNNNNNNTGTATCGGGAGGCCTTAGAGTCTCCGGAACATNNNNNNNNNNNNNNNNNNNNNNNNNNNNNNNNNNNNNTGTGTTGGGGTGAGTTGATGAATCTAGCCACCNGGGTGGGAAGTAATTTGGAAGANNNNNNNNNNNNNNNNNNNGTAGTCAGCTATGTCAACGTTAATATGGGCCTAAAAATCNGACAACTATTGTGGTTTCACATTTCCTGTCNTACCTTTGGGAGAGAAACTGTTCTTGAATATTTGGTGTCTTTTGGAGTGTGGATTCGCACTCNNNNNNNNNNNNNNNNNNNNNNNNNNNNNNNNNNNNNNNNNNNNNNNNNNNNNNNNNNNNNNNNNNNNNNNNNNNNNNNNNNNNGAAGAAGAACTCCCTCGCCTCGCAGACGAAGGTCTCAATCGNNNNNNNNNNNNNNNNNNNNNNNNNNNNNNNCTCAATGTTAGTATTCCTTGGACACATAAGGTGGGAAACTTTACGGGGCTTTATTCTTCTACGGTACCTTGCTTTAATCCTAAATGGCAAACTCCTTCTTTCCCTGACATTCATTTGCAGGAGGACATTGTTGATAGATGTAAGCAATTTGTGGGGCCCCTTACAGTAAATGAAAACAGGAGACTAAAATTAATTATGCCTGCTAGGTTTTATCCNNNNNNNNNNNNNNNNNNNNNNNNNNNNNNNNNNNNNNNNNNNNNNNNNNNNNNNNNNNNNNNNNNNNNNNNNNNNNNNNNNNNNNNNNNNNNNNNNNNNNNNNNNNNNNNNNNNATCTTATATAAAAGAGAGTCCACACGTAGCGCCTCATTTTGCGGGTCACCATATTCTTGGGAACAAGATCTACAGCATGGGAGGTTGGTCTTCCAAACCTCGAAAAGGCATGGGGACAAATCTTTCTGTCCCCAATCCCCTGGGATTCTTTCCCGATCATCAGTTGGACCCTGCATTCAAAGNCAACTCAGAAAANCCAGATNGGGACCTCAACCCGCNCAAGGACANCTGGCCGGACGCCAACAAGGTGGGAGTGGGAGCATTCGGGNCNGGGTTCNCCCCTCCCCACGGGGGATTGTTGGGGTGNAGCCCTCAGGCTNAGGGCANACTCACAACTGTGCCAGCAGCTCCTCNNNNNNNNNNNNNNNNNNNNNNNNNNNNNNNNNNNNNNNNNNNNNNNNNNNNNCCTCTAAGGGACACTCATCCTCAGGCCATGCAGTGGAACTCCACCACTTTCCACCAAACTCTTCAAGATCCCAGAGTCAGGGCTCTGTACTTTCCTGCTGGTGGCTNCAGTTCAGGAACAGTGAGNCCTGCTCAGAATACTGTCTCTGCCATATCGTCAATCTTATCGAAGACTGGGGACCCTGTACCGAATATGGAGAACATCGCATCAGGACTCCTAGGACCCCTGCTCGTGTTACAGGCGGGGNTTTTNTTNTTNNNAAAAANCCTCACAATANCNCAGAGTCTAGACTCGTGGTGGACTTCTCTCAATTTTCTAGGGGGAACACCCNTGTGTCTTGGCCAAAATTCGCAGTCCCAAATCTCCAGTCACTCACYAACCTGTTGTCCTCCAATTTGTCCTGGTTATCGCTGGATGTGTCTGCGGCGTTTTATCANCTTCCTTTGCATCCTGCTGCTATGCCTCATCTTCTTGTTGGTTCTTCTGGACTATCRAGGTATGTTGCCCGTTTGTNCTCTAATTCNAGNATCATCAACAACCAGCACCGGACCATGCAAAACCTGCACAACTCCTGCTCAAGGAACCTCTATRYKTCCCTCATGTTGCTGTACAAAACCTACGGACGGAAACTGCACCTGTATTCCCATCCCATCATCTTGGGCTTTCGCAAAATACNTATGGGAGTGGGCCTNAGTCCGTTTCTCATGGCTCAGTTTACTAGTGCCATTTGTTCAGTGGTTCGTAGGGCTTTCCCCCACTGTCTGGCTTTCAGTTATGTGGATGATGTGGTATTGGGGGCCAAGTCTGTACAACATCTTGAGTCCCTTTATACCGCTGTTACCAATTTYCTTTTGTCTTTGGGTATACAYTTAAACCCTCACAAAACAAAACGATGGGGATATTCCCTTAACNNCATGGGATATGTAATTGGGAGTTGGGGCACATTGCCACAGGAACATATTGTACAAAAAATCAAAATGTGTTTTAGGAAACTTCCTGTAAACAGGCCTATTGATTGGAAAGTATGTCAACGAATTGTGGGTCTTTTGGGATTTGCCGCCCCTTTCACGCAATGTGGATATCCTGCTTTAATGCCTTTATATGCATGTATACAAGCAAAGCAGGCTTTTACTTTCTCGCCAACTTACAAGGCCTTTCTAAGTAAACAGTATCTGCACCTTTACCCCGTTGCTCGGCAACGGCCTGGTCTGTGCCAAGTGTTTGCTGACGCAACTCCCACTGGTTGGGGCTTGGCCATAGGCCWTCAGCGCCTGCGGGGAACCTTTGTGTCTCCTCTGCCGATCCATACTGCGGAACTCCTAGCCGCTTGTTTTGCTCGCAGCAGGTCTGGGGCGAAACTCATCGGGACTGACAATTCTGTNGNGCTCNCCCGCAAATATACTTCATTTCCATGGCTGCNAGGCTGTGCTGCCAACTGGATCCTGCGCGGGACGTCCTTTGTTTACGTCCCGTNGGCGCTGAATCCCGCGGACGACCCCTCCCGGGGCCGTTTGGGGCNCTACCGCCCGCTTCTCCGCCTGTTGTACCGCCCAACCACGGGGCGCACCTCTCTTTACGCGGACTCCCCGTCTGTGCCTTCTCATCTGCCGGACCGTGTGCACTTCGCTTCACCTCTGCACGTCGCATGGAGACCACCNTGAACGNCCACCGGAACCTGCCTCAGGTCNTGCATAAGAGGACTCTTNGNCTTTCGGCNATGTCANCNANCGACCTTGAGGCATACTNCAAANNCTGTGTGTTTAMTGAGTGGGAGGAGTTGGGGGAGGAGATTAGGTTAAAGGNCTTTGTACTA---------------------------------------------
>1.2_|ref_HBVB|_b_17
NNNNNNNNNNNNNNNNNNNNNNNNNNNNNNNNNNNNNNNNNNNNNNNNNNNNNNNNNNNNNNNNNNNNNNNNNNNNNNNNNNNNNNNNNNNNNNNNNNNNNNNNNNNNNNNNNNNNNNNNNNNNNNNNNNNNNNNNNNNNNNNNNNNNNNNNNNNNNNNNNNNNNNNNNCCTCGACACCGCCTCTGCTCTGTATCGGGAGGCCTTAGAGTCTCCGGAACATTGTTCACCTCACCATACGGCACTCAGGCAAGCTATACTGTGTTGGGGTGAGTTGATGAATCTAGCCACCTGGGTGGGAAGTAATTTGGAAGATCCAGCANNNNNNNNNNNNNNNNNNNNNNNNNNNNNNNNNNNNNNNNNNNNNNNNNNNNNNNNNNNNNNNNNNNNNNNNNNNNNNNNNNNNNNNNNNNNNNNNNNNNNNNNNNNNNNNNNNNNNNNNNNNNNNNNNNNNNNNNNNNNNNNNNNNNNNNNNNNNNNNNNNNNNNNNNNNNNNNNNNNNNNNNNNNNNNNNNNNNNNNNNNNNNNNNNNNNNNNNNNNNNGTCNCCTAGAAGAAGAACTCCCTCGCCTCGCAGACGAAGGTCTCAATCGCCGCGTCGCAGAAGNNNNNNNNNNNNNNNNNNNNNNNNNNNNNNNNNNNNNNNNNNNNNNNNNNNNNNNNNNNNNNNNNNTTTATTCTTCTACGGTACCTTGCTTTAATCCTAAATGGCAAACTCCTTCTTTCCCTGACATTCATTTGCANGAGGACATNGTTGATAGATGTAAGCAATTTGTGNGGCCCCTTANNNNNNNNNNNNNNNNNNNNNNNNNNNNNNNNNNNNNNNNNNNNNNNNNNNNNNNNNNNNNNNNATATTTGCCCTTAGATAAAGGGNTCAAACCTTATTANCCAGATCATGTAGTTNATCATTACTTCCAGACGAGACATTATTTACACACTCTTTGGAAGGCGGGTATCTTATATAAAAGAGAGTCCACACGNAGCGCNTCATTTTGCGGGTCACCNTATTCTTGGGAACAAGATNTACAGCATGGGAGGTTGGTCTTNCAAACCTCGAAAAGGCATGGGGACANANCTTTCTNTCCCCAATCCCCTNGGATTCTTTCCCGATCATNAGTTGGACCCTNCATTCAAAGCCAACNCAGAAANNCCAGATTGGNACCTCAACCCGCNCANNNACAACTGGCCGGACGCCAACAAGGTGGGAGTGGGAGCATTCGGGCCAGGGTTCACCCCTCCCCACGGGGGATTGTTGGNNTGGAGCCCTCNGGCTCAGGGCATACTCACANCTGTGCCAGCAGCTCCNCCTCCTGCCTCCACCAATCGNCAGNCAGGAAGGCAGCCTACTCCCTTATCTCCACCNCNAAGGGACNCTCATCCTCANGCCATGCAGTGGAACTCCACCACTTTCCACCAAACTCTTCAAGATCCCAGAGTCAGGGCTCTGTACTTTCCTGCTGGTGGCTCCAGTTCAGGAACAGTGAGCCCTGCTCAGAATACTGTCTCTGCCATATCGNNAATCTTATCGAAGACTGGGGANCCTGTACCGAATATGGAGAACATCGCATNAGGACTCCTAGGNCCCCTGCTCGTGTTACAGGCGGGGNTTTTNTTNTTGNNAAAAANCCTCACAANACCNCNGAGTCTAGANTCNNGGTGNACTTCTCTCAANTTTCTANGGNGAACACCCGTNTGTCTTGGCCAAAATTCGCAGTCNCAAANCTCCAGTCNCTCNCCNACCNGTTGTCCTCCAATTTGTCCNNGTTATCGCNNGANGTGTCTGCGGCGTTTTATCATCTTCCTYTGCATCCTGCTGCTATGCCTCATCTTCTTGTTGGTTCTTCTGGACTATCRAGGTATGTTGNCCGNTTGNCCNCNAANNNCAGNNNCANCAACAACCAGCNCCGGACCATGCAANACCNGCNCAACTCCNGCTCAANGANCCTCNATGTTTCCNNCATGTNGCNGTNCAAANCCTACGGACNNAAACTGCACCTGTATTCCCATCCCANCATCTNNNGCTTTCGCAAAANNCCTATNGGAGTNGGCCTCNGTCCGTTTNTCATGGCTCAGTTTACNNNTGCCNTTTGTTCAGTGGTTNGTAGNNCNTTCCCCCACTGTCTGGCTTTCAGTTNNNNNNNNNNNNNNNNNNNNNNNNNNNAGTCTGTACAACATCTTGAGTCCCTTTATACCGCTGTTACCAATTTTCTNTTGTCTTTGGGNATACATTTAANCCNTCACAAAACAAAACGATGGGNNTATTCNCTTAACTTCATGGGATATGTAATTGGGAGTTGGNGNNCATTGCCACAGGANCANATTGTACAAAAAATNAAAATNTGTTTTAGGAANCTTCCTGTAAACAGGCCTATTGANTGGAAAGTATGTCAACGAATTGTGGGTCTTTTGGGATTTGCCGCCCCTTTCACGCANNNNNNNNNNNNNNCTTTAATGCCTTTATATGCATGTATACAAGCAAAGCAGGCTTTTACTTTCTCGCCAACTTACAAGGCCNTTCNAAGTAANCAGTATCTGCACCTTTACCCCGTTGCTCGGCAACGGTCTGGTCTGTGCCAAGTGTTTGCTGACGCANCCCCCACTGGTTGGGGCTTGNCCANAGGNCATCAGCGCCTGCGGGNAACCTTTGTGTCTCCTCNGCCGATCCATACTGCGGAACTCCTAGCCGCTTGTTTTGCTCGCAGCAGGTCTGGGGCGAAACTCATCGGGACTGACAATTCTGTCGTGCTCTCCCGCAAATATACTNCANNTCCNTGGCTGCTAGGNTGTGCTGCCAACTGGATNCTGCGCGGGACGNNCTTTGTTTACGTCCCGTCGGCGCTGAATCCCGCGGACGACCCCTNNCGNGGCCNTTTGGGGCTCTACCGCCCGCTTCTCCGCCTGTTGTACCGCCCAACCACGGNGCGCNCCTCTCTTTACGCGGACNCCCCGTCTGTGCCTTCTCATCTGCCGNACCGTGTGCNCTNCGNTTCNCCTCTNCACNNCGCATNNAGACCACCGTGANCGNCCACCGGAACCTGCCCAAGGTCTTGCATAAGAGGACTCTTGGACTTTCGGCAATGTCAACGACCGACCTTGAGGCATACTTCAAAGACTGTGTGTTTAMTGAGTGGGAGGAGTTGGGGGAGNAGATTAGGTTAAAGGTCTTTGTACTAGNNNNNNNNNNNNNNNNNNNNNNNNNNNNNNNNNNNNNNNNNNNN
>1.2_|ref_HBVB|_b_18
NNNNNNNNNNNNNNNNNNNNNNNNNNNNNNNNNNNNNNNNNNNNNNNNNNNNNNNNNNNNNNNNNNNNNNNNNNNNNNNNNNNNNNNNNNNNNNNNNNNNNNNNNNNNNNNNNNNNNNNNNNNNNNNNNNNNNNNNNNNNNNNNNNNNNNNNNNNNNNNNNNNNNNNNNCCTCGACACCGCCTCTGCTCTGTATCGGGAGGCCTTAGAGTCTCCGGAACATTGTTCACCTCACCATACGGCACTCAGGCAAGCTATACTGTGTTGGGGTGAGTTGATGAATCTAGCCACCTGGGTGGGAAGTAATTTGGAAGATCCAGCANNNNNNNNNNNNNNNNNNNNNNNNNNNNNNNNNNNNNNNNNNNNNNNNNNNNNNNNNNNNNNNNNNNNNNNNNNNNNNNNNNNNNNNNNNNNNNNNNNNNNNNNNNNNNNNNNNNNNNNNNNNNNNNNNNNNNNNNNNNNNNNNNNNNNNNNNNNNNNNNNNNNNNNNNNNNNNNNNNNNNNNNNNNNNNNNNNNNNNNNNNNNNNNNNNNNNNNNNNNNNGTCNCCTAGAAGAAGAACTCCCTCGCCTCGCAGACGAAGGTCTCAATCGCCGCGTCGCAGAAGNNNNNNNNNNNNNNNNNNNNNNNNNNNNNNNNNNNNNNNNNNNNNNNNNNNNNNNNNNNNNNNNNNTTTATTCTTCTACGGTACCTTGCTTTAATCCTAAATGGCAAACTCCTTCTTTCCCTGACATTCATTTGCANGAGGACATNGTTGATAGATGTAAGCAATTTGTGNGGCCCCTTANNNNNNNNNNNNNNNNNNNNNNNNNNNNNNNNNNNNNNNNNNNNNNNNNNNNNNNNNNNNNNNNATATTTGCCCTTAGATAAAGGGNTCAAACCTTATTANCCAGATCATGTAGTTNATCATTACTTCCAGACGAGACATTATTTACACACTCTTTGGAAGGCGGGTATCTTATATAAAAGAGAGTCCACACGNAGCGCNTCATTTTGCGGGTCACCNTATTCTTGGGAACAAGATNTACAGCATGGGAGGTTGGTCTTNCAAACCTCGAAAAGGCATGGGGACANANCTTTCTNTCCCCAATCCCCTNGGATTCTTTCCCGATCATNAGTTGGACCCTNCATTCAAAGCCAACNCAGAAANNCCAGATTGGNACCTCAACCCGCNCANNNACAACTGGCCGGACGCCAACAAGGTGGGAGTGGGAGCATTCGGGCCAGGGTTCACCCCTCCCCACGGGGGATTGTTGGNNTGGAGCCCTCNGGCTCAGGGCATACTCACANCTGTGCCAGCAGCTCCNCCTCCTGCCTCCACCAATCGNCAGNCAGGAAGGCAGCCTACTCCCTTATCTCCACCNCNAAGGGACNCTCATCCTCANGCCATGCAGTGGAACTCCACCACTTTCCACCAAACTCTTCAAGATCCCAGAGTCAGGGCTCTGTACTTTCCTGCTGGTGGCTCCAGTTCAGGAACAGTGAGCCCTGCTCAGAATACTGTCTCTGCCATATCGNNAATCTTATCGAAGACTGGGGANCCTGTACCGAATATGGAGAACATCGCATNAGGACTCCTAGGNCCCCTGCTCGTGTTACAGGCGGGGNTTTTNTTNTTGNNAAAAANCCTCACAANACCNCNGAGTCTAGANTCNNGGTGNACTTCTCTCAANTTTCTANGGNGAACACCCGTNTGTCTTGGCCAAAATTCGCAGTCNCAAANCTCCAGTCNCTCNCCNACCNGTTGTCCTCCAATTTGTCCNNGTTATCGCNNGANGTGTCTGCGGCGTTTTATCATCTTCCTYTGCATCCTGCTGCTATGCCTCATCTTCTTGTTGGTTCTTCTGGACTATCRAGGTATGTTGNCCGNTTGNCCNCNAANNNCAGNNNCANCAACAACCAGCNCCGGACCATGCAANACCNGCNCAACTCCNGCTCAANGANCCTCNATGTTTCCNNCATGTNGCNGTNCAAANCCTACGGACNNAAACTGCACCTGTATTCCCATCCCANCATCTNNNGCTTTCGCAAAANNCCTATNGGAGTNGGCCTCNGTCCGTTTNTCATGGCTCAGTTTACNNNTGCCNTTTGTTCAGTGGTTNGTAGNNCNTTCCCCCACTGTCTGGCTTTCAGTTNNNNNNNNNNNNNNNNNNNNNNNNNNNAGTCTGTACAACATCTTGAGTCCCTTTATACCGCTGTTACCAATTTTCTNTTGTCTTTGGGNATACATTTAANCCNTCACAAAACAAAACGATGGGNNTATTCNCTTAACTTCATGGGATATGTAATTGGGAGTTGGNGNNCATTGCCACAGGANCANATTGTACAAAAAATNAAAATNTGTTTTAGGAANCTTCCTGTAAACAGGCCTATTGANTGGAAAGTATGTCAACGAATTGTGGGTCTTTTGGGATTTGCCGCCCCTTTCACGCANNNNNNNNNNNNNNCTTTAATGCCTTTATATGCATGTATACAAGCAAAGCAGGCTTTTACTTTCTCGCCAACTTACAAGGCCNTTCNAAGTAANCAGTATCTGCACCTTTACCCCGTTGCTCGGCAACGGTCTGGTCTGTGCCAAGTGTTTGCTGACGCANCCCCCACTGGTTGGGGCTTGNCCANAGGNCATCAGCGCCTGCGGGNAACCTTTGTGTCTCCTCNGCCGATCCATACTGCGGAACTCCTAGCCGCTTGTTTTGCTCGCAGCAGGTCTGGGGCGAAACTCATCGGGACTGACAATTCTGTCGTGCTCTCCCGCAAATATACTNCANNTCCNTGGCTGCTAGGNTGTGCTGCCAACTGGATNCTGCGCGGGACGNNCTTTGTTTACGTCCCGTCGGCGCTGAATCCCGCGGACGACCCCTNNCGNGGCCNTTTGGGGCTCTACCGCCCGCTTCTCCGCCTGTTGTACCGCCCAACCACGGNGCGCNCCTCTCTTTACGCGGACNCCCCGTCTGTGCCTTCTCATCTGCCGNACCGTGTGCNCTNCGNTTCNCCTCTNCACNNCGCATNNAGACCACCGTGANCGNCCACCGGAACCTGCCCAAGGTCTTGCATAAGAGGACTCTTGGACTTTCGGCAATGTCAACGACCGACCTTGAGGCATACTTCAAAGACTGTGTGTTTAMTGAGTGGGAGGAGTTGGGGGAGNAGATTAGGTTAAAGGTCTTTGTACTAGNNNNNNNNNNNNNNNNNNNNNNNNNNNNNNNNNNNNNNNNNNNN
>1.2_|ref_HBVB|_b_19
NNNNNNNNNNNNNNNNNNNNNNNNNNNNNNNNNNNNNNNNNNNNNNNNNNNNNNNNNNNNNNNNNNNNNNNNNNNNNNNNNNNNNNNNNNNNNNNNNNNNNNNNNNNNNNNNNNNNNNNNNNNNNNNNNNNNNNNNNNNNNNNNNNNNNNNNNNNNNNNNNNNNNNNNNCCTCGACACCGCCTCTGCTCTGTATCGGGAGGCCTTAGAGTCTCCGGAACATTGTTCACCTCACCATACGGCACTCAGGCAAGCTATACTGTGTTGGGGTGAGTTGATGAATCTAGCCACCTGGGTGGGAAGTAATTTGGAAGATCCAGCANNNNNNNNNNNNNNNNNNNNNNNNNNNNNNNNNNNNNNNNNNNNNNNNNNNNNNNNNNNNNNNNNNNNNNNNNNNNNNNNNNNNNNNNNNNNNNNNNNNNNNNNNNNNNNNNNNNNNNNNNNNNNNNNNNNNNNNNNNNNNNNNNNNNNNNNNNNNNNNNNNNNNNNNNNNNNNNNNNNNNNNNNNNNNNNNNNNNNNNNNNNNNNNNNNNNNNNNNNNNNGTCNCCTAGAAGAAGAACTCCCTCGCCTCGCAGACGAAGGTCTCAATCGCCGCGTCGCAGAAGNNNNNNNNNNNNNNNNNNNNNNNNNNNNNNNNNNNNNNNNNNNNNNNNNNNNNNNNNNNNNNNNNNTTTATTCTTCTACGGTACCTTGCTTTAATCCTAAATGGCAAACTCCTTCTTTCCCTGACATTCATTTGCANGAGGACATNGTTGATAGATGTAAGCAATTTGTGNGGCCCCTTANNNNNNNNNNNNNNNNNNNNNNNNNNNNNNNNNNNNNNNNNNNNNNNNNNNNNNNNNNNNNNNNATATTTGCCCTTAGATAAAGGGNTCAAACCTTATTANCCAGATCATGTAGTTNATCATTACTTCCAGACGAGACATTATTTACACACTCTTTGGAAGGCGGGTATCTTATATAAAAGAGAGTCCACACGNAGCGCNTCATTTTGCGGGTCACCNTATTCTTGGGAACAAGATNTACAGCATGGGAGGTTGGTCTTNCAAACCTCGAAAAGGCATGGGGACANANCTTTCTNTCCCCAATCCCCTNGGATTCTTTCCCGATCATNAGTTGGACCCTNCATTCAAAGCCAACNCAGAAANNCCAGATTGGNACCTCAACCCGCNCANNNACAACTGGCCGGACGCCAACAAGGTGGGAGTGGGAGCATTCGGGCCAGGGTTCACCCCTCCCCACGGGGGATTGTTGGNNTGGAGCCCTCNGGCTCAGGGCATACTCACANCTGTGCCAGCAGCTCCNCCTCCTGCCTCCACCAATCGNCAGNCAGGAAGGCAGCCTACTCCCTTATCTCCACCNCNAAGGGACNCTCATCCTCANGCCATGCAGTGGAACTCCACCACTTTCCACCAAACTCTTCAAGATCCCAGAGTCAGGGCTCTGTACTTTCCTGCTGGTGGCTCCAGTTCAGGAACAGTGAGCCCTGCTCAGAATACTGTCTCTGCCATATCGNNAATCTTATCGAAGACTGGGGANCCTGTACCGAATATGGAGAACATCGCATNAGGACTCCTAGGNCCCCTGCTCGTGTTACAGGCGGGGNTTTTNTTNTTGNNAAAAANCCTCACAANACCNCNGAGTCTAGANTCNNGGTGNACTTCTCTCAANTTTCTANGGNGAACACCCGTNTGTCTTGGCCAAAATTCGCAGTCNCAAANCTCCAGTCNCTCNCCNACCNGTTGTCCTCCAATTTGTCCNNGTTATCGCNNGANGTGTCTGCGGCGTTTTATCATCTTCCTYTGCATCCTGCTGCTATGCCTCATCTTCTTGTTGGTTCTTCTGGACTATCRAGGTATGTTGNCCGNTTGNCCNCNAANNNCAGNNNCANCAACAACCAGCNCCGGACCATGCAANACCNGCNCAACTCCNGCTCAANGANCCTCNATGTTTCCNNCATGTNGCNGTNCAAANCCTACGGACNNAAACTGCACCTGTATTCCCATCCCANCATCTNNNGCTTTCGCAAAANNCCTATNGGAGTNGGCCTCNGTCCGTTTNTCATGGCTCAGTTTACNNNTGCCNTTTGTTCAGTGGTTNGTAGNNCNTTCCCCCACTGTCTGGCTTTCAGTTNNNNNNNNNNNNNNNNNNNNNNNNNNNAGTCTGTACAACATCTTGAGTCCCTTTATACCGCTGTTACCAATTTTCTNTTGTCTTTGGGNATACATTTAANCCNTCACAAAACAAAACGATGGGNNTATTCNCTTAACTTCATGGGATATGTAATTGGGAGTTGGNGNNCATTGCCACAGGANCANATTGTACAAAAAATNAAAATNTGTTTTAGGAANCTTCCTGTAAACAGGCCTATTGANTGGAAAGTATGTCAACGAATTGTGGGTCTTTTGGGATTTGCCGCCCCTTTCACGCANNNNNNNNNNNNNNCTTTAATGCCTTTATATGCATGTATACAAGCAAAGCAGGCTTTTACTTTCTCGCCAACTTACAAGGCCNTTCNAAGTAANCAGTATCTGCACCTTTACCCCGTTGCTCGGCAACGGTCTGGTCTGTGCCAAGTGTTTGCTGACGCANCCCCCACTGGTTGGGGCTTGNCCANAGGNCATCAGCGCCTGCGGGNAACCTTTGTGTCTCCTCNGCCGATCCATACTGCGGAACTCCTAGCCGCTTGTTTTGCTCGCAGCAGGTCTGGGGCGAAACTCATCGGGACTGACAATTCTGTCGTGCTCTCCCGCAAATATACTNCANNTCCNTGGCTGCTAGGNTGTGCTGCCAACTGGATNCTGCGCGGGACGNNCTTTGTTTACGTCCCGTCGGCGCTGAATCCCGCGGACGACCCCTNNCGNGGCCNTTTGGGGCTCTACCGCCCGCTTCTCCGCCTGTTGTACCGCCCAACCACGGNGCGCNCCTCTCTTTACGCGGACNCCCCGTCTGTGCCTTCTCATCTGCCGNACCGTGTGCNCTNCGNTTCNCCTCTNCACNNCGCATNNAGACCACCGTGANCGNCCACCGGAACCTGCCCAAGGTCTTGCATAAGAGGACTCTTGGACTTTCGGCAATGTCAACGACCGACCTTGAGGCATACTTCAAAGACTGTGTGTTTAMTGAGTGGGAGGAGTTGGGGGAGNAGATTAGGTTAAAGGTCTTTGTACTAGNNNNNNNNNNNNNNNNNNNNNNNNNNNNNNNNNNNNNNNNNNNN
>1.2_|ref_HBVF|_b
NNNNNNNNNNNNNNNNNNNNNNNNNNNNNNNNNNNNNNNNNNNNNNNNNNNNNNNNNNNNNNNNNNNNNNNNNNNNNNNNNNNNNNNNNNNNNNNNNNNNNNNNNNNNNNNNNNNNNNNNNNNNNNNNNNNNNNNNNNNNNNNNNNNNNNNNNNNNNNNNNNNNNNNNNCCTCGACACCGCCTCTGCTCTGTATCGGGAGGCCTTAGAGTCTCCGGAACATTGTTCACCTCACCATACGGCACTCAGGCAAGCTATACTGTGTTGGGGTGAGTTGATGAATCTAGCCACCTGGGTGGGAAGTAATTTGGAAGATCCAGCANNNNNNNNNNNNNNNNNNNNNNNNNNNNNNNNNNNNNNNNNNNNNNNNNNNNNNNNNNNNNNNNNNNNNNNNNNNNNNNNNNNNNNNNNNNNNNNNNNNNNNNNNNNNNNNNNNNNNNNNNNNNNNNNNNNNNNNNNNNNNNNNNNNNNNNNNNNNNNNNNNNNNNNNNNNNNNNNNNNNNNNNNNNNNNNNNNNNNNNNNNNNNNNNNNNNNNNNNNNNNGTCNCCTAGAAGAAGAACTCCCTCGCCTCGCAGACGAAGGTCTCAATCGCCGCGTCGCAGAAGNNNNNNNNNNNNNNNNNNNNNNNNNNNNNNNNNNNNNNNNNNNNNNNNNNNNNNNNNNNNNNNNNNTTTATTCTTCTACGGTACCTTGCTTTAATCCTAAATGGCAAACTCCTTCTTTCCCTGACATTCATTTGCANGAGGACATNGTTGATAGATGTAAGCAATTTGTGNGGCCCCTTANNNNNNNNNNNNNNNNNNNNNNNNNNNNNNNNNNNNNNNNNNNNNNNNNNNNNNNNNNNNNNNNATATTTGCCCTTAGATAAAGGGNTCAAACCTTATTANCCAGATCATGTAGTTNATCATTACTTCCAGACGAGACATTATTTACACACTCTTTGGAAGGCGGGTATCTTATATAAAAGAGAGTCCACACGNAGCGCNTCATTTTGCGGGTCACCNTATTCTTGGGAACAAGATNTACAGCATGGGAGGTTGGTCTTNCAAACCTCGAAAAGGCATGGGGACANANCTTTCTNTCCCCAATCCCCTNGGATTCTTTCCCGATCATNAGTTGGACCCTNCATTCAAAGCCAACNCAGAAANNCCAGATTGGNACCTCAACCCGCNCANNNACAACTGGCCGGACGCCAACAAGGTGGGAGTGGGAGCATTCGGGCCAGGGTTCACCCCTCCCCACGGGGGATTGTTGGNNTGGAGCCCTCNGGCTCAGGGCATACTCACANCTGTGCCAGCAGCTCCNCCTCCTGCCTCCACCAATCGNCAGNCAGGAAGGCAGCCTACTCCCTTATCTCCACCNCNAAGGGACNCTCATCCTCANGCCATGCAGTGGAACTCCACCACTTTCCACCAAACTCTTCAAGATCCCAGAGTCAGGGCTCTGTACTTTCCTGCTGGTGGCTCCAGTTCAGGAACAGTGAGCCCTGCTCAGAATACTGTCTCTGCCATATCGNNAATCTTATCGAAGACTGGGGANCCTGTACCGAATATGGAGAACATCGCATNAGGACTCCTAGGNCCCCTGCTCGTGTTACAGGCGGGGNTTTTNTTNTTGNNAAAAANCCTCACAANACCNCNGAGTCTAGANTCNNGGTGNACTTCTCTCAANTTTCTANGGNGAACACCCGTNTGTCTTGGCCAAAATTCGCAGTCNCAAANCTCCAGTCNCTCNCCNACCNGTTGTCCTCCAATTTGTCCNNGTTATCGCNNGANGTGTCTGCGGCGTTTTATCATCTTCCTYTGCATCCTGCTGCTATGCCTCATCTTCTTGTTGGTTCTTCTGGACTATCRAGGTATGTTGNCCGNTTGNCCNCNAANNNCAGNNNCANCAACAACCAGCNCCGGACCATGCAANACCNGCNCAACTCCNGCTCAANGANCCTCNATGTTTCCNNCATGTNGCNGTNCAAANCCTACGGACNNAAACTGCACCTGTATTCCCATCCCANCATCTNNNGCTTTCGCAAAANNCCTATNGGAGTNGGCCTCNGTCCGTTTNTCATGGCTCAGTTTACNNNTGCCNTTTGTTCAGTGGTTNGTAGNNCNTTCCCCCACTGTCTGGCTTTCAGTTNNNNNNNNNNNNNNNNNNNNNNNNNNNAGTCTGTACAACATCTTGAGTCCCTTTATACCGCTGTTACCAATTTTCTNTTGTCTTTGGGNATACATTTAANCCNTCACAAAACAAAACGATGGGNNTATTCNCTTAACTTCATGGGATATGTAATTGGGAGTTGGNGNNCATTGCCACAGGANCANATTGTACAAAAAATNAAAATNTGTTTTAGGAANCTTCCTGTAAACAGGCCTATTGANTGGAAAGTATGTCAACGAATTGTGGGTCTTTTGGGATTTGCCGCCCCTTTCACGCANNNNNNNNNNNNNNCTTTAATGCCTTTATATGCATGTATACAAGCAAAGCAGGCTTTTACTTTCTCGCCAACTTACAAGGCCNTTCNAAGTAANCAGTATCTGCACCTTTACCCCGTTGCTCGGCAACGGTCTGGTCTGTGCCAAGTGTTTGCTGACGCANCCCCCACTGGTTGGGGCTTGNCCANAGGNCATCAGCGCCTGCGGGNAACCTTTGTGTCTCCTCNGCCGATCCATACTGCGGAACTCCTAGCCGCTTGTTTTGCTCGCAGCAGGTCTGGGGCGAAACTCATCGGGACTGACAATTCTGTCGTGCTCTCCCGCAAATATACTNCANNTCCNTGGCTGCTAGGNTGTGCTGCCAACTGGATNCTGCGCGGGACGNNCTTTGTTTACGTCCCGTCGGCGCTGAATCCCGCGGACGACCCCTNNCGNGGCCNTTTGGGGCTCTACCGCCCGCTTCTCCGCCTGTTGTACCGCCCAACCACGGNGCGCNCCTCTCTTTACGCGGACNCCCCGTCTGTGCCTTCTCATCTGCCGNACCGTGTGCNCTNCGNTTCNCCTCTNCACNNCGCATNNAGACCACCGTGANCGNCCACCGGAACCTGCCCAAGGTCTTGCATAAGAGGACTCTTGGACTTTCGGCAATGTCAACGACCGACCTTGAGGCATACTTCAAAGACTGTGTGTTTAMTGAGTGGGAGGAGTTGGGGGAGNAGATTAGGTTAAAGGTCTTTGTACTAGNNNNNNNNNNNNNNNNNNNNNNNNNNNNNNNNNNNNNNNNNNNN
>1.2_|ref_HBVB|_b_21
NNNNNNNNNNNNNNNNNNNNNNNNNNNNNNNNNNNNNNNNNNNNNNNNNNNNNNNNNNNNNNNNNNNNNNNNNNNNNNNNNNNNNNNNNNNNNNNNNNNNNNNNNNNNNNNNNNCTGTGGAGTTACTCTCTTTTTTGCCTTCTGACTTCTTTCCTTCTATTCGAGATCTCCTCGACACCGCCTCTGCTCTGTATCGGGAGGCCTTAGAGTCTCCGGAACATTGTTCACCTCACCATACGGCACTCNGGCAAGCTANACTGTGTTNNNNNNNNNNNNNNNNNNNNNNNNNNNNNNNNNNNNNNNNNNNNNNNNNNNNNNNNTCTAGGGAATTAGTAGTCAGCTATGTCAACGTTAATATGGGCCTAAAAATCAGACAACTATTGTGGTTTCACATTTCCTGTCTTACCTTTGGGAGAGAAACTGTTCTTGAATATTTGGNGTCTTTTGGAGNGTGGATTCGCACTCCNCCTGNNNNNNNNNNNNNNNNNNNNNNNNNNNTATCAACACTTCCGGAAACTACTGTTGTTAGACGANNNNNNNNNNCCCCTAGAAGAANAANNNNCNCGCCTCGCAGACGAAGGTCTCAATCGCCGCGTCGCAGAAGATCTCAATCTCGGGAATCTCAANNTTAGTATTCCTTGGACNCATAAGGTGGGAAACTTTACGGGGCTTTATTCTTCTACGGTNCCTTNCTNTAATCCTAAANGGCAAACTCNNTCTTTCCCTGACATTCATTTGCAGGAGNACATTNNTGATAGATGTAAGCAANTTGTGGGGCCCCTTACAGTAAATGAAAACAGGAGACTAAAATTAATNATNNNNNNNNNNNNNNNNNNNNNNNNNNNNNNNNNNNNNNNNNNNNNNNNNNGGATCAAACCTTATTATCCAGATCATGTAGTTAATCANTACTTCCAGACGAGACATTATTTACACACTCTTTGGAAGGCGGGTATCTTATATAAAAGAGAGTCCACACGTAGCGCCTCATTTTGCGGGTCACCATATTCTTGGGNACAAGATCTACAGCATGGGAGGTTGGTCTTCCAAACCTCGAANAGGCATGGGGACAAATCTTTCTNTCCCCAATCCCCTGGGATTCTTTCCCGATCATCAGTTGGACCCTGCATTCAAAGNCAACTCAGAAAATCCAGATTGGGANCNCAACCCGCACAAGGACNACTGGCCGGACGCCAACAAGGTGGGAGTGGGAGCANTCGGGCCAGGGTTCACCCCTCCCCACGGGGGATTGTTGGGGTGGARCCCTCNGGCNCAGGGCATNCNCACAACTGTGCNNGCAGCTCCTCNTCCTGCCTCCACCAANCGGCNGNCAGGANNGCANCNTNCTCCCTTATCTCCNCCTCTAAGGGACACTCATCCTCAGGCCATGCAGTGGAACTCCACCACTTTCCACCAAACTCTTCAAGATCCCAGAGTCAGGGCTCTGTACTTTCCTGCTGGTGGCTCCAGTTCAGGAACAGTGAGCCCTGCTCAGAATACTGTCTCTGCCNTATCGTCAATCNTANCGAAGACTGGGGACCCTGTNNNGAATATGGAGAACATCGCATCAGGACTCCTAGGACCCCTGCTCGTGTTACAGGCGGGGNTTNTNTTNTNNNNAAAAANNCNCNCAATACCACAGAGTCTAGACTCGTGGTGGACTTCTCTCAATTTTCTAGGGGGAAMACCCGTGTGTCTTGGCCAAAATTCGCAGTCCCAAATCTCCAGTCACTCACYAACCTGTTGTCCTCCAATTTGTCCTGGTTATCGCTGGATGTGTCTGCGGCGTTTTATCATCTTCCTYTGCATCCTGCTGCTATGCCTCATCTTCTTGTTGGTTCTTCTGGACTATCRAGGTATGTTGCCCGTTTGTCCTCWAMTTCCAGGATCAWCAACAACCAGCACCGGACCATGCAAAACCTGCACAACTCCTGCTCAAGGAACCTCTATRYKTCCCTCATGTTGCTGTACAAAACCTACGGACGGAAACTGCACCTGTATTCCCATCCCATCATCTTGGGCTTTCGCAAAATNCCTATGGGANTGGNCCNCAGTCCGTTTCTCNTGGCTCAGTTTACTAGTGCCATTTGTTCAGTGGTTCGTAGGGCTTTCCCCCACTGTCTGGCTTTCAGTTATGTGGATGATGTGGTANTGNGGGCCANGTCTGTACAACATCTTGAGTCCCTTTATACCGCTGTTACCAATTTYCTTTTGTCTTTGGGTATACAYTTAAACCCTCACAAAACAAAACGATGGGGATATTCCCTTAACTTCATGGGATATGTAATTGGGAGTTGGGGCACATTGCCACAGGAACATATTGTACAAAAAATCAAAATGTGTTTTMGGAAACTTCCTGTAAACAGGCCTATTGATTGGAAAGTATGTCAACGAATTGTGGGTCTTTTGGGATTTGCCGCCCCTTTCACNCAATGNGNATATCCTNCNTTAATGCCTTTATATGCANGTATACAAGCAAAGCAGGCTTTTACNTTCTCGCCAACTTACAAGGCCTTTCTAAGTAAACAGTATCTGCACCTTTACCCCGTTGCTCGGCAACGGCCTGGTCTGTGCCAAGTGTTTGCTGNCGCAACCCCCACTGGTTGGGGCTTGGCCATAGGCCWTCAGCGCCTGCGGGGAACCTTTGTGTCTCCTCTNCCGATCCATACTGCGGAACTCCTAGCCGCTTGTTTTGCTCGCAGCAGGTCTGGGGCGAAACTCATCGGGACTGACAATTCTGTNNTNCTCTCNCGNAAATANACNTCNTTNCCNTGGCTGCTAGGCTGTGCTGNCAACTGNATCCNGCGCGGGACGTCCTTTGTTTACGTCCCGTCGGCGCTGAATCCCGCGGACGACCCCTCCCGGGGCCGTTTGGGGCTCTACCGCCCGCTTCTCCGCCTGTTGTACCGCCCGACCACGGGGCGCACCTCTCTTTACGCGGACTCCCCGTCTGTGCCTTCTCATCTRCCGGACCGTGTGCACTTCGCTTCACCTCTGCACGTCGCATGGAGACCACCGTGAACGCCCACCGGAANCTGCCTCNGGTCTTGCATAAGAGGACTCTTGGACTTTCGGCAATGTCAACGACCGACCTTGAGGCATACTTCAAAGACTGTGTGTTTAMTGAGTGGGAGGAGTTGGGGGAGGAGAKTAGGTTAAAGGTCTTTGNNCTAGGAGGCTGNNNNNNNNNNNNNNNNNNNNNNNNNNNNNNNNNNN--
>1.2_|ref_HBVB|_b_22
NNNNNNNNNNNNNNNNNNNNNNNNNNNNNNNNNNNNNNNNNNNNNNNNNNNNNNNNNNNNNNNNNNNNNNNNNNNNNNNNNNNNNNNNNNNNNNNNNNNNNNNNNNNNNNNNNNNNNNNNNNNNNNNNNNNNNNNNNNNNNNNNNNNNNNNNNNNNNNNNNNNNNNNNNNNNNNNNNNNNNNNNNNNNNNGTATCGGGAGGCCTTAGAGTCTCCGGAACATTGTTCACCTCACCATACGGCACTCAGGCAAGCTATACTGTGTTGGGGTGAGTTGATGAATCTAGCCACCTGGGTGGGAAGTAATTTGGAAGATCCAGCANCTAGGGAATTAGTAGTCAGCNNNNNNNNNNNNNNNNNNNNNNNNNNNNNNNNNNNNNNNNNNNNNNNTCACATTTCCTNTCTNACCTTNGGGAGAGAANCTGTTCTTGAATATTNGGTGTCTTTTGGAGTGTGGATNCGCNCTCCTCCTGCCTATAGACCACNAAATGCCCCTATCTTATCAACACTTCCGGAAACTACTGTTGNNNNNNNNNNNNNNNNNNNNNNNNNNNNNNNNNNNNNNNNNNNNNNNNNNNNNNNNNNNNNNNNGCCGCGTCGCAGAAGATCTCAATCTCGNGAATCTCAATGTTAGTATTCCTTGGACACATAAGGTGGGAAACTTTACGNGGCTTTATTCTTCTACGGTACCTTGCTTTAATCCTAAATGGCAANCTCCTTCTTNNNNNNNNNNNNNNNNNNNNNNNNNNNNNNNNNNNNNNNNNNNNNNNNNNNNNNNNNNNNNNNNNNNNNNNNNNNNNNNNNNNNNNNNNNNNNNNNNNNNNNNNNNNNNNNNNNNNNNNNNNNNNNNNNNNNNNNNNNNNNNNNNNNNNNNNNNNNNNNNNNNNNNNNNNNNNNNNNNNNNNNNNNNNNNNNNNNNNNNNNNNNNNNNNNNNNNNNNNNNNNNGGCGGGTATCNTATATAAAAGAGAGTCCACACGTAGCGCCTCATTTNGCGGGTCNCCATATTCTTGGGAACAAGATCTACAGCATGGGAGGTTGGTCTTCCAAACCNCGAAAAGGCATGGGGACAAATCTTTCTGNCCCCAATCCCCTNGGATTCTTTCCCGATCATNAGTTGGNCCCTNCNTTCAAAGCCAACTCAGAAAATCCAGATTGGGACCTCAACCCGCACAAGGACAACTGGCCGGNCGCCAACAAGGTGGGAGTGGGNGCANTCGGGCCAGGGTTCACCCCTCCCCACGGGNGATTGTTGGGGTGGAGCCCTCAGNCTCAGGGCATACTNACAACTGTGCCAGCAGCTCCTCNNNNNNNNNNNNNNNNNNNNNNNNNNNNNNNNNNGCCTACTCCCTTATCTCCACCNCTAAGGGACNCNCATCCTCAGGCCATGCNGTGGANCTCCACCACTTTCCACCAAACTCTTCAAGATCCCAGAGTCAGGGCTCTGTACTTTCCTGCTGGTGGCTCCAGTTCAGGAACAGTGAGCCCTGCTCAGAATACTGTCTCTGCCATATNGTCAANCTTATCGAAGACTGGGGACCCTGTACCNAATATGGAGANCANCGCATCNGGACTCCTAGGACCCCTGCTCGTGTTACAGGNGGGGNTTTTNTTNTTNNNAAAAANNCTNACNANANCNCNNANNNNNNACNCGNGGTGGACTTCTNNCNNTTTTNTANGGGGAANNNCCGNGNGTNTTNGCNAAAANTCGCAGTNCCAANTCTCCNGTCNCTCACCAACCTGTTGTCCTCCAATTTGTCCTGGTTATCGCTGGATGTGTCTGCGGCGTTTTATCNTCTTCCNYTGCNNCCTGCTGCTATNCCNCATCTTCTTGTTGNTNCTNCTNNNNTANCAAGGTATGTTGCCCGTTTGTCCTCTAATNCCAGNATNANNAACAACCAGCNCCGGACCATGCAAAACCTGCACAACTCCTGCTCAAGGAACCTCTATGTTTCCCTCANGTTGCTGTNCAAAACCTACGGANNGAAACTGNNCCNGTANTCCCATCNCATNNTCTTNGGCTTNCGCAAAATNCCTATGGGAGTGGGCCTCAGTCCGTTTCTCATGGCTCAGTTTACTAGTGCCATTTGTTCAGTGGTTCGTNGGGCTTTCCCCCACTGTCTGGCTTTCAGTTNNNNNNNNNNNNNNNNNNNNNNNNNNNNGTCTGTACAACATCTTGAGTCCCTTTATACCGCTGTTACCAATTNTCTTTTGTCTTTGGGTATACATTTAAACCCTCACAAAACAAAACGATGGGGATATTCCCTTAACTTCATGGGATATGTAATTGGGAGTTGGGGCACATTGCCACAGGAACATATTGTACAAAAAATCAAAATGTGTTTTMGGAAACTTCCTGTAAACAGGCCTATTGATTGGAAAGTATGTCAACGNATTGTGGGTCNTTTGGGNTTNGCCGCCCCTTTCACGCAATNNNNNNNTCCTGCTTTNNNNNNNNNATATGCATGTATACAAGCAAANCAGGCTTTTACTTTCTCNCCAACTTACAAGGCCTTTCTAAGTAAACAGTATCTGCACCTTTACCCNGTNGCTCGGCAACGGCCTGGTCTGTGCCAAGTGNTTGCTGACGCAACCCCCACTGGTTGGGGCTTGGNCATAGGCCATCAGCGCCTGCGGGGANCCTTTGTGTCTCCTCTGCCGANCCATACTGCGGAACTCCTAGCCGCTTGTTTTGCTCGCAGCAGGTCTGGGGCGAAACTCATCGGGACTGACAATTCTGTCGTGCTCTNCCNCAAATATACTNCATTNCCATGNCTNCTAGGCNGTGCTGCCAACTGGATCNTGCGCGGGNCNNNNNNNNNNNNNNNNNNNNNNNNNNNNNNNNNNNNNNNNNNNNNNNNNNNNNNNNNNNNNNNNNNNNNNNNNNNNNNNNNNNNNNTGTTGTACCGCCCAACCACGGGGCGCACCTCTCTTTACGCGGACTCCCCGTCTGTGCCTTCTCATCTGCCGGACCGTGTGCACTTCGCTTCACCTCTGCNNNTCGCATGGAGACCACCGTGAACGCCCACCGGANCCTGCCTCAGGTCTTNCNNANGAGGNCTCTTGGACTNTCGGCAANNNCAACGNCCGNCNTTGAGGCATACTNCAAANNCNGTGTGTTTAMTGAGTGGGAGGAGTTGGGGGAGGAGATTAGGNTAAAGGTCTTTGTACTAGGN------------------------------------------
>1.2_|ref_HBVB|_b_23
NNNNNNNNNNNNNNNNNNNNNNNNNNNNNNNNNNNNNNNNNNNNNNNNNNNNNNNNNNNNNNNNNNNNNNNNNNNNNNNNNNNNNNNNNNNNNNNNNNNNNNNNNNNNNNNNNNNNNNNNNNNNNNNNNNNNNNNNNNNNNNNNNNNNNNNNNNNNNNNNNNNNNNNNNNNNNNNNNNNNNNNNNNNNNNGTATCGGGAGGCCTTAGAGTCTCCGGAACATTGTTCACCTCACCATACGGCACTCAGGCAAGCTATACTGTGTTGGGGTGAGTTGATGAATCTAGCCACCTGGGTGGGAAGTAATTTGGAAGATCCAGCANCTAGGGAATTAGTAGTCAGCNNNNNNNNNNNNNNNNNNNNNNNNNNNNNNNNNNNNNNNNNNNNNNNTCACATTTCCTNTCTNACCTTNGGGAGAGAANCTGTTCTTGAATATTNGGTGTCTTTTGGAGTGTGGATNCGCNCTCCTCCTGCCTATAGACCACNAAATGCCCCTATCTTATCAACACTTCCGGAAACTACTGTTGNNNNNNNNNNNNNNNNNNNNNNNNNNNNNNNNNNNNNNNNNNNNNNNNNNNNNNNNNNNNNNNNGCCGCGTCGCAGAAGATCTCAATCTCGNGAATCTCAATGTTAGTATTCCTTGGACACATAAGGTGGGAAACTTTACGNGGCTTTATTCTTCTACGGTACCTTGCTTTAATCCTAAATGGCAANCTCCTTCTTNNNNNNNNNNNNNNNNNNNNNNNNNNNNNNNNNNNNNNNNNNNNNNNNNNNNNNNNNNNNNNNNNNNNNNNNNNNNNNNNNNNNNNNNNNNNNNNNNNNNNNNNNNNNNNNNNNNNNNNNNNNNNNNNNNNNNNNNNNNNNNNNNNNNNNNNNNNNNNNNNNNNNNNNNNNNNNNNNNNNNNNNNNNNNNNNNNNNNNNNNNNNNNNNNNNNNNNNNNNNNNNGGCGGGTATCNTATATAAAAGAGAGTCCACACGTAGCGCCTCATTTNGCGGGTCNCCATATTCTTGGGAACAAGATCTACAGCATGGGAGGTTGGTCTTCCAAACCNCGAAAAGGCATGGGGACAAATCTTTCTGNCCCCAATCCCCTNGGATTCTTTCCCGATCATNAGTTGGNCCCTNCNTTCAAAGCCAACTCAGAAAATCCAGATTGGGACCTCAACCCGCACAAGGACAACTGGCCGGNCGCCAACAAGGTGGGAGTGGGNGCANTCGGGCCAGGGTTCACCCCTCCCCACGGGNGATTGTTGGGGTGGAGCCCTCAGNCTCAGGGCATACTNACAACTGTGCCAGCAGCTCCTCNNNNNNNNNNNNNNNNNNNNNNNNNNNNNNNNNNGCCTACTCCCTTATCTCCACCNCTAAGGGACNCNCATCCTCAGGCCATGCNGTGGANCTCCACCACTTTCCACCAAACTCTTCAAGATCCCAGAGTCAGGGCTCTGTACTTTCCTGCTGGTGGCTCCAGTTCAGGAACAGTGAGCCCTGCTCAGAATACTGTCTCTGCCATATNGTCAANCTTATCGAAGACTGGGGACCCTGTACCNAATATGGAGANCANCGCATCNGGACTCCTAGGACCCCTGCTCGTGTTACAGGNGGGGNTTTTNTTNTTNNNAAAAANNCTNACNANANCNCNNANNNNNNACNCGNGGTGGACTTCTNNCNNTTTTNTANGGGGAANNNCCGNGNGTNTTNGCNAAAANTCGCAGTNCCAANTCTCCNGTCNCTCACCAACCTGTTGTCCTCCAATTTGTCCTGGTTATCGCTGGATGTGTCTGCGGCGTTTTATCNTCTTCCNYTGCNNCCTGCTGCTATNCCNCATCTTCTTGTTGNTNCTNCTNNNNTANCAAGGTATGTTGCCCGTTTGTCCTCTAATNCCAGNATNANNAACAACCAGCNCCGGACCATGCAAAACCTGCACAACTCCTGCTCAAGGAACCTCTATGTTTCCCTCANGTTGCTGTNCAAAACCTACGGANNGAAACTGNNCCNGTANTCCCATCNCATNNTCTTNGGCTTNCGCAAAATNCCTATGGGAGTGGGCCTCAGTCCGTTTCTCATGGCTCAGTTTACTAGTGCCATTTGTTCAGTGGTTCGTNGGGCTTTCCCCCACTGTCTGGCTTTCAGTTNNNNNNNNNNNNNNNNNNNNNNNNNNNNGTCTGTACAACATCTTGAGTCCCTTTATACCGCTGTTACCAATTNTCTTTTGTCTTTGGGTATACATTTAAACCCTCACAAAACAAAACGATGGGGATATTCCCTTAACTTCATGGGATATGTAATTGGGAGTTGGGGCACATTGCCACAGGAACATATTGTACAAAAAATCAAAATGTGTTTTMGGAAACTTCCTGTAAACAGGCCTATTGATTGGAAAGTATGTCAACGNATTGTGGGTCNTTTGGGNTTNGCCGCCCCTTTCACGCAATNNNNNNNTCCTGCTTTNNNNNNNNNATATGCATGTATACAAGCAAANCAGGCTTTTACTTTCTCNCCAACTTACAAGGCCTTTCTAAGTAAACAGTATCTGCACCTTTACCCNGTNGCTCGGCAACGGCCTGGTCTGTGCCAAGTGNTTGCTGACGCAACCCCCACTGGTTGGGGCTTGGNCATAGGCCATCAGCGCCTGCGGGGANCCTTTGTGTCTCCTCTGCCGANCCATACTGCGGAACTCCTAGCCGCTTGTTTTGCTCGCAGCAGGTCTGGGGCGAAACTCATCGGGACTGACAATTCTGTCGTGCTCTNCCNCAAATATACTNCATTNCCATGNCTNCTAGGCNGTGCTGCCAACTGGATCNTGCGCGGGNCNNNNNNNNNNNNNNNNNNNNNNNNNNNNNNNNNNNNNNNNNNNNNNNNNNNNNNNNNNNNNNNNNNNNNNNNNNNNNNNNNNNNNNTGTTGTACCGCCCAACCACGGGGCGCACCTCTCTTTACGCGGACTCCCCGTCTGTGCCTTCTCATCTGCCGGACCGTGTGCACTTCGCTTCACCTCTGCNNNTCGCATGGAGACCACCGTGAACGCCCACCGGANCCTGCCTCAGGTCTTNCNNANGAGGNCTCTTGGACTNTCGGCAANNNCAACGNCCGNCNTTGAGGCATACTNCAAANNCNGTGTGTTTAMTGAGTGGGAGGAGTTGGGGGAGGAGATTAGGNTAAAGGTCTTTGTACTAGGN------------------------------------------
>1.2_|ref_HBVB|_bc_6
NNNNNNNNNNNNNNNNNNNNNNNNNNNNNNNNNNNNNNNNNNNNNNNNNNNNNNAGCTGTGCCTTGGGTGGCTTTGGGGCATGGACATTGACCCGTATAAAGAATTTGGAGCTTCTGTGGAGTTACTCTCTTTTTTGCCTMMTGACTTCTTTCCTTCTATTCGAGATCTCCTCGACACCGCCTCTGCTCTGTATCGGGAGGCCTTAGAGTCTCCGGAACATTGTTCACCTCACCATACGGCACTCAGGCAAGCTATACTGTGTTGGGGTGAGTTGATGAATCTAGCCACCTGGGTGGGAAGTAATTTGGAAGATCCAGCATCTAGGGAATTAGTMGTCAGCTATGTCAACGTTAATATGGGCMTAAAAATCAGACAACTATTGTGGTTTCACATTTCCTGTCTTACCTTTGGGARAGAMACTGTTCTTGAATATTTGGTGTCTTTTGGAGTGTGGATTCGCACTCCTCCTGCCTATAGACCAYCAAATGCCCCTATCTTATCAACACTTCCGGAAACTACTGTTGTTAGACGAAGAGGCAGGTCCCCTAGAAGAAGAACTCCCTCGCCTCGCAGACGAAGGTCTCAATCGCCGCGTCGCAGAAGATCTCAATCTCGGGAATCTCAATGTTAGTATTCCTTGGACACATAAGGTGGGAAACTTTACGGGGCTTTATTCTTCTACGGTACCTTGCTTTAATCCTAAWTGGCAAACTCCTTCTTTCCCTGACATTCATTTGCAGGAGGACATTGTTGATAGATGTAAGCAMTTTGTGGGGCCCCTTACAGTAAATGAAAACAGGAGACTAAAATTAATTATGCCTGCTAGGTTTTATCCCAATGTTACTAAATATTTGCCCTTAGATAAAGGGATCAAACCTTATTATCCAGATCATGTAGTTAATCATTACTTCCAGACGAGACATTATTTACAYACTCTTTGGAAGGCGGGTATCYTATATAAAAGAGAGTCCACACGTAGCGCCTCATTTTGCGGGTCACCATATTCTTGGGAACAAGATCTACAGCATGGGAGGTTGGTCTTCCAAACCTCGAAAAGGCATGGGGACAAATCTTTCTGTCCCCAATCCCCTGGGATTCTTTCCMGATCATCAGTTGGACCCTGCATTCAAAGCCAACTCASAAAATCCAGATTGGGACCTCAACCCGCACAAGGACAACTGGCCGGACGCCAACAAGGTGGGAGTGGGAGCATTCGGGCCAGGGTTCACCCCTCCCCACGGGGGATTGTTGGGGTGGARCCCTCAGGCTCAGGGCATACTCACAACTGTGCCAGCAGCTCCTCCTCCTGCCTCCACCAATCGGCAGTCAGGAAGGCAGCCTACTCCCTTATCTCCACCTCTAAGGGACACTCATCCTCAGGCCATGCAGTGGAACTCCACCACTTTCCACCAAACTCTTCAAGATCCCAGAGTCAGGGCTCTGTACTTTCCTGCTGGTGGCTCCAGTTCAGGAACAGTGAGCCCTGCTCAGAATACTGTCTCTGCCATATCGTCAATCTTATCGAAGACTGGGGACCCTGTACCGAATATGGAGAACATCGCATCAGGACTCCTAGGACCCCTGCTCGTGTTACAGGCGGGGTTTTTCTTGTTGACAAAAATCCTCACAATACCACAGAGTCTAGACTCGTGGTGGACTTCTCTCAATTTTCTAGGGGGAAMACCCGTGTGTCTTGGCCAAAATTCGCAGTCCCAAATCTCCAGTCACTCACYAACCTGTTGTCCTCCAATTTGTCCTGGTTATCGCTGGATGTGTCTGCGGCGTTTTATCATCTTCCTYTGCATCCTGCTGCTATGCCTCATCTTCTTGTTGGTTCTTCTGGACTATCRAGGTATGTTGCCCGTTTGTCCTCWAMTTCCAGGATCAWCAACAACCAGCACCGGACCATGCAAAACCTGCACAACTCCTGCTCAAGGAACCTCTATRYKTCCCTCATGTTGCTGTACAAAACCTACGGACGGAAACTGCACCTGTATTCCCATCCCATCATCTTGGGCTTTCGCAAAATACCTATGGGAGTSGGCCTCAGYCCGTTTCTCATGGCTCAGTTTACTAGTGCCATTTGTTCAGTGGTTCGTAGGGCTTTCCCCCACTGTCTGGCTTTCAGTTATGTGGATGATGTGGTATTGGGGGCCAAGTCTGTACAACATCTTGAGTCCCTTTATACCGCTGTTACCAATTTYCTTTTGTCTTTGGGTATACAYTTAAACCCTCACAAAACAAAACGATGGGGATATTCCCTTAACTTCATGGGATATGTAATTGGGAGTTGGGGCACATTGCCACAGGAACATATTGTACAAAAAATCAAAATGTGTTTTMGGAAACTTCCTGTAAACAGGCCTATTGATTGGAAAGTATGTCAACGAATTGTGGGTCTTTTGGGATTTGCCGCCCCTTTCACGCAATGTGGATATCCTGCTTTRATGCCTTTATATGCATGTATACAAGCAAAGCAGGCTTTTACTTTCTCGCCAACTTACAAGGCCTTTCTAAGTAAACAGTATCTGCACCTTTACCCCGTTGCTCGGCAACGGCCTGGTCTGTGCCAAGTGTTTGCTGACGCAACCCCCACTGGTTGGGGCTTGGCCATAGGCCWTCAGCGCCTGCGGGGAACCTTTGTGTCTCCTCTGCCGATCCATACTGCGGAACTCCTAGCCGCTTGTTTTGCTCGCAGCAGGTCTGGGGCGAAACTCATCGGGACTGACAATTCTGTCGTGCTCTCCCGCAAATATACTTCATTTCCATGGCTGCTAGGCTGTGCTGCCAACTGGATCCTGCGCGGGACGTCCTTTGTTTACGTCCCGTCGGCGCTGAATCCCGCGGACGACCCCTCCCGGGGCCGTTTGGGGCTCTACCGCCCGCTTCTCCGCCTGTTGTACCGCCCAACCACGGGGCGCACCTCTCTTTACGCGGACTCCCCGTCTGTGCCTTCTCATCTRCCGGACCGTGTGCACTTCGCTTCACCTCTGCACGTCGCATGGAGACCACCGTGAACGCCCACCGGAACCTGCCTCAGGTCTTGCATAAGAGGACTCTTGGACTTTCGGCAATGTCAACGACCGACCTTGAGGCATACTTCAAAGACTGTGTGTTTAMTGAGTGGGAGGAGTTGGGGGAGGAGAKTAGGTTAAAGGTCTTTGTACTAGGAGGCTGTAGGCATAAATTGGTGTGTTCACCAGCACCATGCAAC
>1.2_|ref_HBVB|_bc_8
NNNNNNNNNNNNNNNNNNNNNNNNNNNNNNNNNNNNNNNNNNNNNNNNNNNNNNNNNNNNNNNNNNNNNNNNNNNNNNNNNNNNNNNNNNNNNNNNNNNNNNNNNNNNNNNNNNNNNNNNNNNNNNNNNNNNNNNNNNNNNNNNNNNNNNNNNNNNNNNNNNNNNNNNNNNNNNNNNNNNCCTCTGCTCTGTATCGGGAGGCCTTAGAGTCTCCGGAACATTGTTCACCTCACCATACGGCACTCAGGCNAGCTATACTGTGTTGGGGTGAGTTGATGAATCTAGCCACCTGGGTGGGAAGTAATTTGGAAGATCCAGCATCTAGGGAATTAGTAGTCAGCTATGNCAACGTTAATATNGGCCTAAAAATCNGACAACTATTGTGGTTTCACATTTCCTNTCTTNCCTTTGGGAGAGAAACNGTTNTTGAATATTTGGTGTCTTTNGGAGNGTGGATTCGCACTCCTCCTNCCTATAGACCANCAAATGNCCCTATNTTATCAACACTTCCGGAAACTACTGTTGTTAGACGAAGAGGCAGNTCCCCTAGAAGAAGAACTCCCTCGCCTCGCAGACGAAGGTCTCAATCGCCGCGTCGCAGAAGATNTCANTCTCGGGANTCTCAATGTTAGTATTCCTTGGACACATAAGGTGGGAANCTTTACGGGGCTTTATNNTNCTACGGTACCTTGCTTTAATCCTAAANGGCNAACNCCTTCTTTCCCTGNCATTCATTTGCAGGNGGACATTGTTGATAGATGTAAGCAATTTGTGGGGCCCCTTACAGTAAATGAAAACAGGAGACTAAAATTAATTATNNNNNNNNNNNNNNATCCCAATGTTACTANATATNTGCCCTTAGATAAAGGGATCAAACCTTATTATCCAGATCATGTAGTTAATCATTACTTCCAGNCGAGACATTATTTACACNCTCTTTGGAAGGCGGGNATCTTATATAAAAGAGAGTCCACACGTAGCGCCTCATTTTGCGGGTCACCATATTCTTGGGAACAAGATCTACAGCATGGGAGGTTGGTCTTCCAAACCTCGAAAAGGCATGGGGACAAATCTTTCTGTCCCCAATCCCCTGGGATTCTTTCCMGATCATCAGTTGGACCCTGCATTCAAAGCCAACTCASAAAATCCAGATTGGGACCTCAACCCGCACAAGGACAACTGGCCGGACGCCAACAAGGTGGGAGTGGGAGCATTCGGGCCAGGGTTCACCCCTCCCCACGGGGGATTGTTGGGGTGGARCCCTCAGGCTCAGGGCATACTCACAACTGTGCCAGCAGCTCCTCCTCCTGCCTCCACCAATCNGCAGTCAGGAAGGCAGCCTACTCCCTTATCTCCACCTCTAAGGGACACTCATCCTCAGGCCATGCAGTGGAACTCCACCACTTTCCACCAAACTCTTCAAGATCCCAGAGTCAGGGCTCTGTACTTTCCTGCTGGTGGCTCCAGTTCAGGAACAGTGAGCCCTGCTCAGAATACTGTCTCTGCCATATCGTCAATCTTATCGAAGACTGGGGACCCTGTACCGAATATGGAGAACATCGCATCAGGACTCCTAGGACCCCTGCTCGTGTTACAGGCGGGGTTTTTCTTGTTGACAAAAATCCTCACAATACCACAGAGTCTAGACTCGTGGTGGACTTCTCTCAATTTTCTAGGGGGAAMACCCGTGTGTCTTGGCCAAAATTCGCAGTCCCAAATCTCCAGTCACTCACYAACCTGTTGTCCTCCAATTTGTCCTGGTTATCGCTGGATGTGTCTGCGGCGTTTTATCATCTTCCTYTGCATCCTGCTGCTATGCCTCATCTTCTTGTTGGTTCTTCTGGACTATCRAGGTATGTTGCCCGTTTGTCCTCWAMTTCCAGGATCAWCAACAACCAGCACCGGACCATGCAAAACCTGCACAACTCCTGCTCAAGGAACCTCTATRYKTCCCTCATGTTGCTGTACAAAACCTACGGACGGAAACTGCACCTGTATTCCCATCCCATCATCTTGGGCTTTCGCAAAATACCTATGGGAGTSGGCCTCAGYCCGTTTCTCATGGCTCAGTTTACTAGTGCCATTTGTTCAGTGGTTCGTAGGGCTTTCCCCCACTGTCTGGCTTTCAGTTATGTGGATGATGTGGTATTGGGGGCCAAGTCTGTACAACATCTTGAGTCCCTTTATACCGCTGTTACCAATTTYCTTTTGTCTTTGGGTATACAYTTAAACCCTCACAAAACAAAACGATGGGGATATTCCCTTAACTTCATGGGATATGTAATTGGGAGTTGGGGCACATTGCCACAGGAACATATTGTACAAAAAATCAAAATGTGTTTTMGGAAACTTCCTGTAAACAGGCCTATTGATTGGAAAGTATGTCAACGAATTGTGGGTCTTTTGGGATTTGCCGCCCCTTTCACGCAATGTGGATATCCTGCTTNAATGCCTTTATATGCATGTATACAAGCAAAGCAGGCTTTTACTTTCTCGCCAACTTACAAGGCCTTTCTAAGTAAACAGTATCCGCACCTTTACCCCGTTGCTCGGCAACGGCCTGGTCTGTGCCAAGTGTTTGCTGACGCAACCCCCACTGGTTGGGGCTTGGCCATAGGCCWTCAGCGCCTGCGGGGAACCTTTGTGTCTCCTCTGCCGATCCATACTGCGGAACTCCTAGCCGCTTGTTTTGCTCGCAGCAGGTCTGGGGCGAAACTCATCGGGACTGACAATTCTGTCGTGCTCTCCCGCAAATATACATCGTTCCCATGGCTGCTAGGCTGTGCTGCCAACTGGATCCTGCGCGGGACGTCCTTTGTTTACGTCCCGTNGGCGCTGAATCCCGCGGACGACCCCTCCCGGGGCCGTTTGGGGCTCTACCGCCCGCTTCTCCGCCTGTTGTACCGCCCAACCACGGGGCGCACCTCTCTTTACGCGGACTCCCCGTCTGTGCCTTCTCATCTRCCGGACCGTGTGCACTTCGCTTCACCTCTGCACGTCGCATGGAGACCACCGTGAACGCCCACCGGAACCTGCCTAAGGTCTTGCATAAGAGGACTCTTGGACTTTCGGCAATGTCAACGACCGACCTTGAGGCATACTTCAAAGACTGTGTGTTTAMTGAGTGGGAGGAGTTGGGGGAGGAGAKTAGGTTAAAGGTCTTTGTACTAGGAGGCTGTAGGCATAAATTGGTGTGTTCACCAGCNCCATGCAAC
>1.2_|ref_HBVB|_b_25
NNNNNNNNNNNNNNNNNNNNNNNNNNNNNNNNNNNNNNNNNNNNNNNNNNNNNNNNNNNNGCCTTGGGTGGCTTTGGGGCATGGACATTGACCCGTATAAAGAATTTGGAGCTTCTGTGGAGTTACTCTCTTTTTTGCCTMMTGACTTCTTTCCTTCTATTCGAGATCTCCTCGACACCGCCTCTACTCTGTATCGGGAGGCCTTAGAGTCTCCGGAACATTGTTCACCTCACCATACGGCACTCAGGCAAGCTATACTGTGTTGGGGTGAGTTGATGAATCTAGCCACCTGGGTGGGAAGTAATTTGGAAGATCCAGCATCTAGGGAATTAGTMGTCAGCTATGTCAACGTTAATATGGGCMTAAAAATCAGACAACTATTGTGGTTTCACATTTCCTGTCTTACCTTTGGGARAGAMACTGTTCTTGAATATTTGGTGTCTTTTGGAGTGTGGATTCGCACTCCTCCTGCCTATAGACCAYCAAATGCCCCTATCTTATCAACACTTCCGGAAACTACTGTTGTTAGACGAAGAGGCAGGTCCCCTAGAAGAAGAACTCCCTCGCCTCGCAGACGAAGGTCTCAATCGCCGCGTCGCAGAAGATCTCAATCTCGGGAATCTCAATGTTAGTATTCCTTGGACACATAAGGTGGGAAACTTTACGGGGCTTTATTCTTCTACGGTACCTTGCTTTAATCCTAAWTGGCAAACTCCTTCTTTCCCTCACATTCATTTGCAGGAGGACATTGTTGATAGATGTAAGCAMTTTGTGGGGCCCCTTACAGTAAATGAAAACAGGAGACTAAAATTAATTATGCCTGCTAGGTTTTATCCCAATGTTACTAAATATTTGCCCTTAGATAAAGGGATCAAACCTTATTATCCAGATCATGTAGTTAATCATTACTTCCAGACGAGACATTATTTACAYACTCTTTGGAAGGCGGGTATCYTATATAAAAGAGAGTCCACACGTAGCGCCTCATTTTGCGGGTCACCATATTCTTGGGAACAAGATCTACAGCATGGGAGGTTGGTCTTCCAAACCTCGAAAAGGCATGGGGACAAATCTTTCTGTCCCCAATCCCCTGGGATTCTTTCCMGATCATCAGTTGGACCCTGCATTCAAAGCCAACTCASAAAATCCAGATTGGGACCTCAACCCGCACAAGGACAACTGGCCGGACGCCAACAAGGTGGGAGTGGGAGCATTCGGGCCAGGGTTCACCCCTCCCCACGGGGGATTGTTGGGGTGGARCCCTCAGGCTCAGGGCATACTCACAACTGTGCCAGCAGCTCCTCCTCCTGCCTCCACCAATCGGCAGTCAGGAAGGCAGCCTACTCCCTTATCTCCACCTCTAAGGGACACTCATCCTCAGGCCATGCAGTGGAACTCCACCACTTTCCACCAAACTCTTCAAGATCCCAGAGTCAGGGCTCTGTACTTTCCTGCTGGTGGCTCCAGTTCAGGAACAGTGAGCCCTGCTCAGAATACTGTCTCTGCCATATCGTCAATCTTATCGAAGACTGGGGACCCTGTACCGAATATGGAGAACATCGCATCAGGACTCCTAGGACCCCTGCTCGTGTTACAGGCGGGGTTTTTCTTGTTGACAAAAATCCTCACAATACCACAGAGTCTAGACTCGTGGTGGACTTCTCTCAATTTTCTAGGGGGAAMACCCGTGTGTCTTGGCCAAAATTCGCAGTCCCAAATCTCCAGTCACTCACYAACCTGTTGTCCTCCAATTTGTCCTGGTTATCGCTGGATGTGTCTGCGGCGTTTTATCATCTTCCTYTGCATCCTGCTGCTATGCCTCATCTTCTTGTTGGTTCTTCTGGACTATCRAGGTATGTTGCCCGTTTGTCCTCWAMTTCCAGGATCAWCAACAACCAGCACCGGACCATGCAAAACCTGCACAACTCCTGCTCAAGGAACCTCTATRYKTCCCTCATGTTGCTGTACAAAACCTACGGACGGAAACTGCACCTGTATTCCCATCCCATCATCTTGGGCTTTCGCAAAATACCTATGGGAGTSGGCCTCAGYCCGTTTCTCATGGCTCAGTTTACTAGTGCCATTTGTTCAGTGGTTCGTAGGGCTTTCCCCCACTGTCTGGCTTTCAGTTATGTGGATGATGTGGTATTGGGGGCCAAGTCTGTACAACATCTTGAGTCCCTTTATACCGCTGTTACCAATTTYCTTTTGTCTTTGGGTATACAYTTAAACCCTCACAAAACAAAACGATGGGGATATTCCCTTAACTTCATGGGATATGTAATTGGGAGTTGGGGCACATTGCCACAGGAACATATTGTACAAAAAATCAAAATGTGTTTTMGGAAACTTCCTGTAAACAGGCCTATTGATTGGAAAGTATGTCAACGAATTGTGGGTCTTTTGGGATTTGCCGCCCCTTTCACGCAATGTGGATATCCTGCTTTRATGCCTTTATATGCATGTATACAAGCAAAGCAGGCTTTTACTTTCTCGCCAACTTACAAGGCCTTTCTAAGTAAACAGTATCTGCACCTTTACCCCGTTGCTCGGCAACGGCCTGGTCTGTGCCAAGTGTTTGCTGACGCAACCCCCACTGGTTGGGGCTTGGCCATAGGCCWTCAGCGCCTGCGGGGAACCTTTGTGTCTCCTCTGCCGATCCATACTGCGGAACTCCTAGCCGCTTGTTTTGCTCGCAGCAGGTCTGGGGCGAAACTCATCGGGACTGACAATTCTGTCGTGCTCTCCCGCAAATATACTTCATTTCCATGGCTGCTAGGCTGTGCTGCCAACTGGATCCTGCGCGGGACGTCCTTTGTTTACGTCCCGTCGGCGCTGAATCCCGCGGACGACCCCTCCCGGGGCCGTTTGGGGCTCTACCGCCCGCTTCTCCGCCTGTTGTACCGCCCAACCACGGGGCGCACCTCTCTTTACGCGGACTCCCCGTCTGTGCCTTCTCATCTRCCGGACCGTGTGCACTTCGCTTCACCTCTGCACGTCGCATGGAGACCACCGTGAACGCCCACCGGAACCTGCCTCAGGTCTTGCATAAGAGGACTCTTGGACTTTCGGCAATGTCAACGACCGACCTTGAGGCATACTTCAAAGACTGTGTGTTTAMTGAGTGGGAGGAGTTGGGGGAGGAGAKTAGGTTAAAGGTCTTTGTACTAGGAGGCTGTAGGCATAAATTGGTGTGTTCACCAGCACCATGCAAC
>1.2_|ref_HBVB|_bc_9
NNNNNNNNNNNNNNNNNNNNNNNNNNNNNNNNNNNNNNNNNNNNNNNNNNNNNNNNNNNNNNNNNNNNNNNNNNNNNNNNNNNNNNNNNNNNNNNNNNNNNNNNNNNNNNNNNNNNNNNNNNNNNNNNNNNNNNNNNNNNNNNNNNNNNNNNNNNNNNNNNNNNNNNNNNNNNNNNNNNNNNNNNGCTCTGTATCGGGAGGCCTTAGANTCTCCGGAACATTGTTCACCTCACCATACGGCACTCAGGCAAGCTATACTGTGTTGGGGTGAGTTGATGAATCTAGCCACCTGGGTGGGAAGTAATTTGGANGATCCAGNNNNNNNNNNNNNNGTAGNNNNNNNNNNNNNNNNNNNNNNNNNNNNNNNNNNNNNNNNNNNNNNNNNNNNNNNNNNNNNNNNNNNTACCTTTGGNAGANAAACTGTNCTTGAATATTTGGTGTCTTTTGGAGTGNGGATTCNCACNCNNNNNNNNNNNNNNNNNNNNNNNNNNNNNNNNNNNNNNNNNNNNNNNNNNNNNNNNNNNNNNNNNNNNNNNNNNNNGTCCCCTAGAAGAAGAACTCCCTCGCCTCGCAGACGAAGGTCTCAATCGCCGCGTCGCAGAAGATCNNNNNNNNNNNNNNNNNNNNNNNNNNNNNNNNNNNNCACATAAGGTGGGANACTTNNNNNNNNNNNNNNNNNNNNNNNNNNNNNNNNNNNATCCTAAATGGCAAACTCCTTCTTTCCCTGACATTCATTTGCAGGAGGACANNNNNNNNNNNNNNNNNNNNNNNNNNNNNNNNNNNNNNNNNNNNNNNNNNNNNNNNNNNNNNNNNNNNNNNNNNNNNNNNNNNNNNNNNNNNNNNNNNNNNNNNNNNNNNNNNGATAAAGGGATCAAACCTTATTATCCAGATCATGTAGNTAATCATTNCTTCCAGACGAGACATTNTTTACACACNCTTTGGAAGGCGGGTATCTTATATAAAAGAGAGTCCACNCGNAGCGCCTCNTTTTGCGNGTNACCATATTCTTGGGAACAAGATCTACAGCATGGGAGGTTNGTCTTCCAANCCTCGAAAAGGCATGGGGACAAATCTTTCTGTCCCCAATCCCCTGGNATTCTTTCCCGATNANCAGTTGGACCNTGCATTCAAAGCCAACTCAGAAAATCCAGATTGGGACCTCAACCCGCACAAGGACAACTGGCCGGANGCCAACAAGGNGGGNGTGGGANCATTCGGGCCAGGGTTCACCCCTCCCCACGGGNGATTGTTGNGGTGGAGCCCTCAGGCTCAGGGCATACTCACAACTGTGCCANCAGCTCCTCNNNNNNNNNNNNNNNNNNNNNNNNNNNNNNNNNNNNCTACTCCCTTATCTCCACCTCTAAGGGACACNCATCCTCAGGCCATGCAGNGGAACTCCACCACTTTCCACCAAACTCTTCAAGATCCCAGAGTCAGGGCTCTGTACTTTCCTGCTGGTGGCTCCAGTTCAGGAACAGTGAGCCCTGCTCAGAATACTGTCTCTGCCATATCGTCAANCTTATCGAAGACTGGNGACCCTGTNCCGAATATGGAGAACANCGCATNANGNCTCCTAGGACCCCTGCTCGTGTTACAGGCGGGGNTTTTNTTNNTNNNAAAAANNCTCNCAANANCNCAGANNNTAGANTCGNGGNGGANTTNTCTCAANTTTNTAGGGGGAANACCCNTGTGTCNTNGCCNAAANTCGCANTCCCAAATCTCCAGTCACTCNCCNACCTGTTGTCCTCCAATTTNTCCTGNTTATCGTTGGNTGTGTCTGCNGCGTTTTATCATCTTCCTTTGCATCCTGCTGCTATGCCTCATCTTCTTGTTGGTTCTTCTGGACTANCAAGNNATGTTGCCCGTTTGTCCTCNAATNCCAGNATCNTCAACAACCAGCACCNNNCCANNCAAANCCTGCNCANCTCCTGCNCNANGAACCTCTATGTTNCCCTCATNTTGCTGTACAANACCTACGGACGGAAACTGCACCTGNNTTCCCATCCCANCATCTTGGGCTTTCGCAAAATNCCTATGNGAGTGGGCNTCAGTCCGTTTCTCATGGCTCAGTTTACTAGTGCCATTTGTTCAGTGGTTCGTAGGGCTTTCCCCCACTGTCTGGCTTTNAGTTATGTGGATGATGTGGTATTGGGGGCCAAGTCTGTACANCATCTTGAGTCCCTTTATNCCGCTGTTACCAATTTTCTTTTGTCTTTGGGTATACATTTAAACCCTCACAAAACAAAACGATGGGGATANTCCCTTAACNTCATGNGATATGTANTTGGGAGTTGGGGCACATTGCCACAGGAACATATTGTACAANAAATCAAAATGTGTTTTMGGAAACTTCCTGTAAACAGGNCTATTGATTGGNAAGTATGTCANCGANTTGTGGNTCTNTTNGGATTTGCCNCCCCTTTCNCGCNATGTGGATATNNNNNNNNNNNNCCTTTATATGCATGTATACAAGCAAAGCAGGCTTTTNCTTNCTCGCCAACTTACAAGGCCTTTCTAAGTAAACAGTATCTGCACCTTTACCCCGTTGCTCGGCAACGGCCTGGTCTGTGCCAAGTGTTTGCTGACGCAACCCCCACNGGTTGGGGCTTGGCCATAGGCCATCAGCGCCTGCGGGGAACCTTTGTGNCTCCTCTGCCGATCCATACTGCGGNACTCNTAGCCGCTTGTTTTNNTCGCAGCAGGTCNGGGGCGNANCTCATCNGGNCTGNNAATTCTGTCGTGCTCTCCCGCAAATATNCTTCATTTNCATGGCTNCTANGCTGTGCTGCCAACTGGATNCTGCNCGGGNNGNCCNTTGTTNNNGNCCCGTCGGNGCTGAATCCCGCGGACGNCCCCTCCCGGGGCCGTTTGGGGCTCTACCGCCCGCTTCTCCGCCTGTNGTACCGCCCAACCACGGGGCGCACCTCTCTTTACGCGGACTCCCCGTCTGTGCCTTCTCATCTGCCGGACCGTGTGCACTTCGCTTCACCTCTGCACGTCGCATGGAGACCACCGTGAACGCCCACCGGANCCNGCCTCNGGTCTTGCATAAGAGGNCTCTTNGNCTTTCGGCAATGNCAACGNCCGNCCTTGAGGCNTNCNTCAAANACTGTGTGTTTAMTGAGTGGGAGGAGTTGGGGGAGNAGNNTANGTTAAAGGTCTNTGTACNNNNN------------------------------------------
>1.2_|ref_HBVB|_bc_10
NNNNNNNNNNNNNNNNNNNNNNNNNNNNNNNNNNNNNNNNNNNNNNNNNNNNNNNNNNNNNNNNNNNNNNNNNNNNNNNNNNNNNNNNNNNNNNNNNNNNNNNNNNNNNNNNNNNNNNNNNNNNNNNNNNNNNNNNNNNNNNNNNNNNNNNNNNNNNNNNNNNNNNNNNNNNNNNNNNNNNNNNNGCTCTGTATCGGGAGGCCTTAGANTCTCCGGAACATTGTTCACCTCACCATACGGCACTCAGGCAAGCTATACTGTGTTGGGGTGAGTTGATGAATCTAGCCACCTGGGTGGGAAGTAATTTGGANGATCCAGNNNNNNNNNNNNNNGTAGNNNNNNNNNNNNNNNNNNNNNNNNNNNNNNNNNNNNNNNNNNNNNNNNNNNNNNNNNNNNNNNNNNNTACCTTTGGNAGANAAACTGTNCTTGAATATTTGGTGTCTTTTGGAGTGNGGATTCNCACNCNNNNNNNNNNNNNNNNNNNNNNNNNNNNNNNNNNNNNNNNNNNNNNNNNNNNNNNNNNNNNNNNNNNNNNNNNNNNGTCCCCTAGAAGAAGAACTCCCTCGCCTCGCAGACGAAGGTCTCAATCGCCGCGTCGCAGAAGATCNNNNNNNNNNNNNNNNNNNNNNNNNNNNNNNNNNNNCACATAAGGTGGGANACTTNNNNNNNNNNNNNNNNNNNNNNNNNNNNNNNNNNNATCCTAAATGGCAAACTCCTTCTTTCCCTGACATTCATTTGCAGGAGGACANNNNNNNNNNNNNNNNNNNNNNNNNNNNNNNNNNNNNNNNNNNNNNNNNNNNNNNNNNNNNNNNNNNNNNNNNNNNNNNNNNNNNNNNNNNNNNNNNNNNNNNNNNNNNNNNNGATAAAGGGATCAAACCTTATTATCCAGATCATGTAGNTAATCATTNCTTCCAGACGAGACATTNTTTACACACNCTTTGGAAGGCGGGTATCTTATATAAAAGAGAGTCCACNCGNAGCGCCTCNTTTTGCGNGTNACCATATTCTTGGGAACAAGATCTACAGCATGGGAGGTTNGTCTTCCAANCCTCGAAAAGGCATGGGGACAAATCTTTCTGTCCCCAATCCCCTGGNATTCTTTCCCGATNANCAGTTGGACCNTGCATTCAAAGCCAACTCAGAAAATCCAGATTGGGACCTCAACCCGCACAAGGACAACTGGCCGGANGCCAACAAGGNGGGNGTGGGANCATTCGGGCCAGGGTTCACCCCTCCCCACGGGNGATTGTTGNGGTGGAGCCCTCAGGCTCAGGGCATACTCACAACTGTGCCANCAGCTCCTCNNNNNNNNNNNNNNNNNNNNNNNNNNNNNNNNNNNNCTACTCCCTTATCTCCACCTCTAAGGGACACNCATCCTCAGGCCATGCAGNGGAACTCCACCACTTTCCACCAAACTCTTCAAGATCCCAGAGTCAGGGCTCTGTACTTTCCTGCTGGTGGCTCCAGTTCAGGAACAGTGAGCCCTGCTCAGAATACTGTCTCTGCCATATCGTCAANCTTATCGAAGACTGGNGACCCTGTNCCGAATATGGAGAACANCGCATNANGNCTCCTAGGACCCCTGCTCGTGTTACAGGCGGGGNTTTTNTTNNTNNNAAAAANNCTCNCAANANCNCAGANNNTAGANTCGNGGNGGANTTNTCTCAANTTTNTAGGGGGAANACCCNTGTGTCNTNGCCNAAANTCGCANTCCCAAATCTCCAGTCACTCNCCNACCTGTTGTCCTCCAATTTNTCCTGNTTATCGTTGGNTGTGTCTGCNGCGTTTTATCATCTTCCTTTGCATCCTGCTGCTATGCCTCATCTTCTTGTTGGTTCTTCTGGACTANCAAGNNATGTTGCCCGTTTGTCCTCNAATNCCAGNATCNTCAACAACCAGCACCNNNCCANNCAAANCCTGCNCANCTCCTGCNCNANGAACCTCTATGTTNCCCTCATNTTGCTGTACAANACCTACGGACGGAAACTGCACCTGNNTTCCCATCCCANCATCTTGGGCTTTCGCAAAATNCCTATGNGAGTGGGCNTCAGTCCGTTTCTCATGGCTCAGTTTACTAGTGCCATTTGTTCAGTGGTTCGTAGGGCTTTCCCCCACTGTCTGGCTTTNAGTTATGTGGATGATGTGGTATTGGGGGCCAAGTCTGTACANCATCTTGAGTCCCTTTATNCCGCTGTTACCAATTTTCTTTTGTCTTTGGGTATACATTTAAACCCTCACAAAACAAAACGATGGGGATANTCCCTTAACNTCATGNGATATGTANTTGGGAGTTGGGGCACATTGCCACAGGAACATATTGTACAANAAATCAAAATGTGTTTTMGGAAACTTCCTGTAAACAGGNCTATTGATTGGNAAGTATGTCANCGANTTGTGGNTCTNTTNGGATTTGCCNCCCCTTTCNCGCNATGTGGATATNNNNNNNNNNNNCCTTTATATGCATGTATACAAGCAAAGCAGGCTTTTNCTTNCTCGCCAACTTACAAGGCCTTTCTAAGTAAACAGTATCTGCACCTTTACCCCGTTGCTCGGCAACGGCCTGGTCTGTGCCAAGTGTTTGCTGACGCAACCCCCACNGGTTGGGGCTTGGCCATAGGCCATCAGCGCCTGCGGGGAACCTTTGTGNCTCCTCTGCCGATCCATACTGCGGNACTCNTAGCCGCTTGTTTTNNTCGCAGCAGGTCNGGGGCGNANCTCATCNGGNCTGNNAATTCTGTCGTGCTCTCCCGCAAATATNCTTCATTTNCATGGCTNCTANGCTGTGCTGCCAACTGGATNCTGCNCGGGNNGNCCNTTGTTNNNGNCCCGTCGGNGCTGAATCCCGCGGACGNCCCCTCCCGGGGCCGTTTGGGGCTCTACCGCCCGCTTCTCCGCCTGTNGTACCGCCCAACCACGGGGCGCACCTCTCTTTACGCGGACTCCCCGTCTGTGCCTTCTCATCTGCCGGACCGTGTGCACTTCGCTTCACCTCTGCACGTCGCATGGAGACCACCGTGAACGCCCACCGGANCCNGCCTCNGGTCTTGCATAAGAGGNCTCTTNGNCTTTCGGCAATGNCAACGNCCGNCCTTGAGGCNTNCNTCAAANACTGTGTGTTTAMTGAGTGGGAGGAGTTGGGGGAGNAGNNTANGTTAAAGGTCTNTGTACNNNNN------------------------------------------
>1.2_|ref_HBVB|_bc_11
NNNNNNNNNNNNNNNNNNNNNNNNNNNNNNNNNNNNNNNNNNNNNNNNNNNNNNNNNNNNNNNNNNNNNNNNNNNNNNNNNNNNNNNNNNNNNNNNNNNNNNNNNNNNNNNNNNNNNNNNNNNNNNNNNNNNNNNNNNNNNNNNNNNNNNNNNNNNNNNNNNNNNNNNNNNNNNNNNNNNNNNNNGCTCTGTATCGGGAGGCCTTAGANTCTCCGGAACATTGTTCACCTCACCATACGGCACTCAGGCAAGCTATACTGTGTTGGGGTGAGTTGATGAATCTAGCCACCTGGGTGGGAAGTAATTTGGANGATCCAGNNNNNNNNNNNNNNGTAGNNNNNNNNNNNNNNNNNNNNNNNNNNNNNNNNNNNNNNNNNNNNNNNNNNNNNNNNNNNNNNNNNNNTACCTTTGGNAGANAAACTGTNCTTGAATATTTGGTGTCTTTTGGAGTGNGGATTCNCACNCNNNNNNNNNNNNNNNNNNNNNNNNNNNNNNNNNNNNNNNNNNNNNNNNNNNNNNNNNNNNNNNNNNNNNNNNNNNNGTCCCCTAGAAGAAGAACTCCCTCGCCTCGCAGACGAAGGTCTCAATCGCCGCGTCGCAGAAGATCNNNNNNNNNNNNNNNNNNNNNNNNNNNNNNNNNNNNCACATAAGGTGGGANACTTNNNNNNNNNNNNNNNNNNNNNNNNNNNNNNNNNNNATCCTAAATGGCAAACTCCTTCTTTCCCTGACATTCATTTGCAGGAGGACANNNNNNNNNNNNNNNNNNNNNNNNNNNNNNNNNNNNNNNNNNNNNNNNNNNNNNNNNNNNNNNNNNNNNNNNNNNNNNNNNNNNNNNNNNNNNNNNNNNNNNNNNNNNNNNNNGATAAAGGGATCAAACCTTATTATCCAGATCATGTAGNTAATCATTNCTTCCAGACGAGACATTNTTTACACACNCTTTGGAAGGCGGGTATCTTATATAAAAGAGAGTCCACNCGNAGCGCCTCNTTTTGCGNGTNACCATATTCTTGGGAACAAGATCTACAGCATGGGAGGTTNGTCTTCCAANCCTCGAAAAGGCATGGGGACAAATCTTTCTGTCCCCAATCCCCTGGNATTCTTTCCCGATNANCAGTTGGACCNTGCATTCAAAGCCAACTCAGAAAATCCAGATTGGGACCTCAACCCGCACAAGGACAACTGGCCGGANGCCAACAAGGNGGGNGTGGGANCATTCGGGCCAGGGTTCACCCCTCCCCACGGGNGATTGTTGNGGTGGAGCCCTCAGGCTCAGGGCATACTCACAACTGTGCCANCAGCTCCTCNNNNNNNNNNNNNNNNNNNNNNNNNNNNNNNNNNNNCTACTCCCTTATCTCCACCTCTAAGGGACACNCATCCTCAGGCCATGCAGNGGAACTCCACCACTTTCCACCAAACTCTTCAAGATCCCAGAGTCAGGGCTCTGTACTTTCCTGCTGGTGGCTCCAGTTCAGGAACAGTGAGCCCTGCTCAGAATACTGTCTCTGCCATATCGTCAANCTTATCGAAGACTGGNGACCCTGTNCCGAATATGGAGAACANCGCATNANGNCTCCTAGGACCCCTGCTCGTGTTACAGGCGGGGNTTTTNTTNNTNNNAAAAANNCTCNCAANANCNCAGANNNTAGANTCGNGGNGGANTTNTCTCAANTTTNTAGGGGGAANACCCNTGTGTCNTNGCCNAAANTCGCANTCCCAAATCTCCAGTCACTCNCCNACCTGTTGTCCTCCAATTTNTCCTGNTTATCGTTGGNTGTGTCTGCNGCGTTTTATCATCTTCCTTTGCATCCTGCTGCTATGCCTCATCTTCTTGTTGGTTCTTCTGGACTANCAAGNNATGTTGCCCGTTTGTCCTCNAATNCCAGNATCNTCAACAACCAGCACCNNNCCANNCAAANCCTGCNCANCTCCTGCNCNANGAACCTCTATGTTNCCCTCATNTTGCTGTACAANACCTACGGACGGAAACTGCACCTGNNTTCCCATCCCANCATCTTGGGCTTTCGCAAAATNCCTATGNGAGTGGGCNTCAGTCCGTTTCTCATGGCTCAGTTTACTAGTGCCATTTGTTCAGTGGTTCGTAGGGCTTTCCCCCACTGTCTGGCTTTNAGTTATGTGGATGATGTGGTATTGGGGGCCAAGTCTGTACANCATCTTGAGTCCCTTTATNCCGCTGTTACCAATTTTCTTTTGTCTTTGGGTATACATTTAAACCCTCACAAAACAAAACGATGGGGATANTCCCTTAACNTCATGNGATATGTANTTGGGAGTTGGGGCACATTGCCACAGGAACATATTGTACAANAAATCAAAATGTGTTTTMGGAAACTTCCTGTAAACAGGNCTATTGATTGGNAAGTATGTCANCGANTTGTGGNTCTNTTNGGATTTGCCNCCCCTTTCNCGCNATGTGGATATNNNNNNNNNNNNCCTTTATATGCATGTATACAAGCAAAGCAGGCTTTTNCTTNCTCGCCAACTTACAAGGCCTTTCTAAGTAAACAGTATCTGCACCTTTACCCCGTTGCTCGGCAACGGCCTGGTCTGTGCCAAGTGTTTGCTGACGCAACCCCCACNGGTTGGGGCTTGGCCATAGGCCATCAGCGCCTGCGGGGAACCTTTGTGNCTCCTCTGCCGATCCATACTGCGGNACTCNTAGCCGCTTGTTTTNNTCGCAGCAGGTCNGGGGCGNANCTCATCNGGNCTGNNAATTCTGTCGTGCTCTCCCGCAAATATNCTTCATTTNCATGGCTNCTANGCTGTGCTGCCAACTGGATNCTGCNCGGGNNGNCCNTTGTTNNNGNCCCGTCGGNGCTGAATCCCGCGGACGNCCCCTCCCGGGGCCGTTTGGGGCTCTACCGCCCGCTTCTCCGCCTGTNGTACCGCCCAACCACGGGGCGCACCTCTCTTTACGCGGACTCCCCGTCTGTGCCTTCTCATCTGCCGGACCGTGTGCACTTCGCTTCACCTCTGCACGTCGCATGGAGACCACCGTGAACGCCCACCGGANCCNGCCTCNGGTCTTGCATAAGAGGNCTCTTNGNCTTTCGGCAATGNCAACGNCCGNCCTTGAGGCNTNCNTCAAANACTGTGTGTTTAMTGAGTGGGAGGAGTTGGGGGAGNAGNNTANGTTAAAGGTCTNTGTACNNNNN------------------------------------------
>1.2_|ref_HBVB|_b_1
NNNNNNNNNNNNNNNNNNNNNNNNNNNNNNNNNNNNNNNNNNNNNNNNNNNNNNNNNNNTGCCTTGGGTGGCTTTGGGGCATGGACATTGACCCGTATAAAGAATTTGGAGCTTCTGTGGAGTTACTCTCTTTTTTGCCTMMTGACTTCTTTCCTTCTATTCGAGATCTCCTCGACACCGCCTCTGCTCTGTATCGGGAGGCCTTAGAGTCTCCGGAACATTGTTCACCTCACCATACGGCACTCAGGCAAGCTATACTGTGTTGGGGTGAGTTGATGAATCTAGCCACCTGGGTGGGAAGTAATTTGGAAGATCCAGCATCTAGGGAATTAGTMGTCAGCTATGTCAACGTTAATATGGGCMTAAAAATCAGACAACTATTGTGGTTTCACATTTCCTGTCTTACCTTTGGGARAGAMACTGTTCTTGAATATTTGGTGTCTTTTGGAGTGTGGATTCGCACTCCTCCTGCCTATAGACCAYCAAATGCCCCTATCTTATCAACACTTCCGGAAACTACTGTTGTTAGACGAAGAGGCAGGTCCCCTAGAAGAAGAACTCCCTCGCCTCGCAGACGAAGGTCTCAATCGCCGCGTCGCAGAAGATCTCAATCTCGGGAATCTCAATGTTAGTATTCCTTGGACACATAAGGTGGGAAACTTTACGGGGCTTTATTCTTCTACGGTACCTTGCTTTAATCCTAAWTGGCAAACTCCTTCTTTCCCTGACATTCATTTGCAGGAGGACATTGTTGATAGATGTAAGCAMTTTGTGGGGCCCCTTACAGTAAATGAAAACAGGAGACTAAAATTAATTATGCCTGCTAGGTTTTATCCCAATGTTACTAAATATTTGCCCTTAGATAAAGGGATCAAACCTTATTATCCAGATCATGTAGTTAATCATTACTTCCAGACGAGACATTATTTACAYACTCTTTGGAAGGCGGGTATCYTATATAAAAGAGAGTCCACACGTAGCGCCTCATTTTGCGGGTCACCATATTCTTGGGAACAAGATCTACAGCATGGGAGGTTGGTCTTCCAAACCTCGAAAAGGCATGGGGACAAATCTTTCTGTCCCCAATCCCCTGGGATTCTTTCCMGATCATCAGTTGGACCCTGCATTCAAAGCCAACTCASAAAATCCAGATTGGGACCTCAACCCGCACAAGGACAACTGGCCGGACGCCAACAAGGTGGGAGTGGGAGCATTCGGGCCAGGGTTCACCCCTCCCCACGGGGGATTGTTGGGGTGGARCCCTCAGGCTCAGGGCATACTCACAACTGTGCCAGCAGCTCCTCCTCCTGCCTCCACCAATCGGCAGTCAGGAAGGCAGCCTACTCCCTTATCTCCACCTCTAAGGGACACTCATCCTCAGGCCATGCAGTGGAACTCCACCACTTTCCACCAAACTCTTCAAGATCCCAGAGTCAGGGCTCTGTACTTTCCTGCTGGTGGCTCCAGTTCAGGAACAGTGAGCCCTGCTCAGAATACTGTCTCTGCCATATCGTCAATCTTATCGAAGACTGGGGACCCTGTACCGAATATGGAGAACATCGCATCAGGACTCCTAGGACCCCTGCTCGTGTTACAGGCGGGGTTTTTCTTGTTGACAAAAATCCTCACAATACCACAGAGTCTAGACTCGTGGTGGACTTCTCTCAATTTTCTAGGGGGAAMACCCGTGTGTCTTGGCCAAAATTCGCAGTCCCAAATCTCCAGTCACTCACYAACCTGTTGTCCTCCAATTTGTCCTGGTTATCGCTGGATGTGTCTGCGGCGTTTTATCATCTTCCTYTGCATCCTGCTGCTATGCCTCATCTTCTTGTTGGTTCTTCTGGACTATCRAGGTATGTTGCCCGTTTGTCCTCWAMTTCCAGGATCAWCAACAACCAGCACCGGACCATGCAAAACCTGCACAACTCCTGCTCAAGGAACCTCTATRYKTCCCTCATGTTGCTGTACAAAACCTACGGACGGAAACTGCACCTGTATTCCCATCCCATCATCTTGGGCTTTCGCAAAATACCTATGGGAGNGGGCCTCAGTCCGTTTCTNNTGGCTCAGTTTACTAGTGCCATTTGTTCNGTGGTTCGTAGGGCTTTCCCCCACTGTCTGGCTTTCAGTTATGTGGATGATGTGGTATTGGGGGCCAAGTCTGTACAACATCTTGAGTCCCTTTNTNCCNCTNTTACCAATTTYCTTTTGTCTTTGGGTATACAYTTAAACCCTCACAAAACAAAACGNTGGGGNTANTCCCTTAACTTCATGGGATATGTAATTGGGAGTTGGGGCACATTGCCACAGGAACATATTGTACAAAAAATCAAAATGTGTTTTMGGAAACTTCCTGTAAACAGGCCTATTGATTGGAAAGTATGTCAACGAATTGTGGGTCTTTTGGGNTTTGCNGCCCCTTTNACNCAATGTGGNNNNNNNGNNNNNNNNNNNTTATATGCATNTATACAAGCNAAGCAGGCTTTNACTTTCTCGCCAACTTACAAGGCCTTTCTGTGTACACAGTATCTGCACCTTTACCCCGTTGCTCGGCAACGGCCTGGTCTGTGCCAAGTGTTTGCTGACGCAACCCCCACTGGTTGGGGCTTGGCCATAGGCCWTCAGCGCCTGCGGGGAACCTTTGTGTCTCCTCTGCCGATCCATACTGCGGAACTCCTAGCCGCTTGTTTTGCTCGCAGCAGGTCTGGNGCGAANCTNATNGGGACTGACAANTCTGTNGTNCTCTCNCGNAAATANACNTCNTTNCCATGGCTGCTAGGNTGTGCTGCCAACTGGATCCTGCGCGGGACGTCCTTTGTNTACGTCCCGTCNNNNNNNNNNNNNNNNNNNNNNNNNNNNNNNNNNNNNNNNNNNNNNNNNNNNNNNNNNNNNNNNNNNNNNNNNNGNCCNACCACGGGGCGCACCTCTCTTTACGCGGNCTCCCCGTCTGTGCCTTCTCATCTGCCGGACCGTGNGCACTTCGCTTCACCTCTGCACGTCGCATGGANACCACCGTGAACGCCCACCNGNNCNTGCCNAAGGTCTTNCATAAGAGNACTCTTGGACTCTCAGCTATGTCAACGACCGACCTTGAGGCATACTTCAAAGACTGTGTGTTTAMTGAGTGGGAGGAGTTGGGGGAGGAGAKTAGGTTAANGNTCTTTGTACTAGGAGGNNNNNNNNNNNNNNNNNNNNNNNNNNNNNNNNNNNNNNNN
>1.2_|ref_HBVB|_b_8
NNNNNNNNNNNNNNNNNNNNNNNNNNNNNNNNNNNNNNNNNNNNNNNNNNNNNNNNCTGTGCCTTGGGTGGCTTTAGGGCATGGACATTGACCCGTATAAAGAATTTGGAGCTTCTGTGGAGTTACTCTCTTTTTTGCCTMMTGACTTCTTTCCTTCTATTCGAGATCTCCTCGACACCGCCTCTGCTCTGTATCGGGAGGCCTTAGAGTCTCCGGAACATTGTTCACCTCACCATACGGCACTCAGGCAAGCTATACTGTGTTGGGGTGAGTTGATGAATCTAGCCACCTGGGTGGGAAGTAATTTGGAAGATCCAGCATCTAGGGAATTAGTMGTCAGCTATGTCAACGTTAATATGGGCMTAAAAATCAGACAACTATTGTGGTTTCACATTTCCTGTCTTACCTTTGGGARAGAMACTGTTCTTGAATATTTGGTGTCTTTTGGAGTGTGGATTCGCACTCCTCCTGCCTATAGACCAYCAAATGCCCCTATCTTATCAACACTTCCGGAAACTACTGTTGTTAGACGAAGAGGCAGGTCCCCTAGAAGAAGAACTCCCTCGCCTCGCAGACGAAGGTCTCAATCGCCGCGTCGCAGAAGATCTCAATCTCGGGAATCTCAATGTTAGTATTCCTTGGACACATAAGGTGGGAAACTTTACGGGGCTTTATTCTTCTACGGTACCTTGCTTTAATCCTAAWTGGCAAACTCCTTCTTTCCCTGACATTCATTTGCAGGAGGACATTGTTGATAGATGTAAGCAMTTTGTGGGGCCCCTTACAGTAAATGAAAACAGGAGACTAAAATTAATTATGCCTGCTAGGTTTTATCCCAATGTTACTAAATATTTGCCCTTAGATAAAGGGATCAAACCTTATTATCCAGATCATGTAGTTAATCATTACTTCCAGACGAGACATTATTTACAYACTCTTTGGAAGGCGGGTATCYTATATAAAAGAGAGACCACACGTAGCGCCTCATTTTGCGGGTCACCATATTCTTGGGAACAAGATCTACAGCATGGGAGGTTGGTCTTCCAAACCTCGAAAAGGCATGGGGACAAATCTTTCTGTCCCCAATCCCCTGGGATTCTTTCCMGATCATCAGTTGGACCCTGCATTCAAAGCCAACTCASAAAATCCAGATTGGGACCTCAACCCGCACAAGGACAACTGGCCGGACGCCAACAAGGTGGGAGTGGGAGCATTCGGGCCAGGGTTCACCCCTCCCCACGGGGGATTGTTGGGGTGGARCCCTCAGGCTCAGGGCATACTCACAACTGTGCCAGCAGCTCCTCCTCCTGCCTCCACCAATCGGCAGTCAGGAAGGCAGCCTACTCCCTTATCTCCACCTCTAAGGGACACTCATCCTCAGGCCATGCAGTGGAACTCCACCACTTTCCACCAAACTCTTCAAGATCCCAGAGTCAGGGCTCTGTACTTTCCTGCTGGTGGCTCCAGTTCAGGAACAGTGAGCCCTGCTCAGAATACTGTCTCTGCCATATCGTCAATCTTATCGAAGACTGGGGACCCTGTACCGAATATGGAGAACATCGCATCAGGACTCCTAGGACCCCTGCTCGTGTTACAGGCGGGGTTTTTCTTGTTGACAAAAATCCTCACAATACCACAGAGTCTAGACTCGTGGTGGACTTCTCTCAATTTTCTAGGGGGAAMACCCGTGTGTCTTGGCCAAAATTCGCAGTCCCAAATCTCCAGTCACTCACYAACCTGTTGTCCTCCAATTTGTCCTGGATATCGCTGGATGTGTCTGCGGCGTTTTATCATATTCCTYTGCATCCTGCTGCTATGCCTCATCTTCTTGTTGGTTCTTCTGGACTATCRAGGTATGTTGCCCGTTTGTCCTCWAMTTCCAGGATCAWCAACAACCAGCACCGGACCATGCAAAACCTGCACAACTCCTGCTCAAGGAACCTCTATRYKTCCCTCATGTTGCTGTACAAAACCTACGGACGGAAACTGCACCTGTATTCCCATCCCATCATCTTGGGCTTTCGCAAAATACCTATGGGAGTSGGCCTCAGYCCGTTTCTCTTGGCTCAGTTTACTAGTGCCATTTGTTCAGTGGTTCGTAGGGCTTTCCCCCACTGTCTGGCTTTCAGTTATATTGATGATGTGGTATTGGGGGCCAAGTCTGTACAACATCTTGAGTCCCTTTATGCCGCTGTTACCAATTTYCTTTTGTCTTTGGGTATACAYTTAAACCCTCACAAAACAAAACGATGGGGATATTCCCTTAACTTCATGGGATATGTAATTGGGAGTTGGGGCACATTGCCACAGGAACATATTGTACAAAAAATCAAAATGTGTTTTMGGAAACTTCCTGTAAACAGGCCTATTGATTGGAAAGTATGTCAACGAATTGTGGGTCTTTTGGGATTTGCCGCCCCTTTCACGCAATGTGGATATCCTGCTTTRATGCCTTTATATGCATGTATACAAGCAAAGCAGGCTTTTACTTTCTCGCCAACTTACAAGGCCTTTCTAAGTACACAGTATCTGCACCTTTACCCCGTTGCTCGGCAACGGCCTGGTCTGTGCCAAGTGTTTGCTGACGCAACCCCCACTGGTTGGGGCTTGGCCATAGGCCWTCAGCGCCTGCGGGGAACCTTTGTGTCTCCTCTGCCGATCCATACTGCGGAACTCCTAGCCGCTTGTTTTGCTCGCAGCAGGTCTGGGGCGAAACTCATCGGGACTGACAATTCTGTCGTGCTCTCCCGCAAATATACTTCATTTCCATGGCTGCTAGGCTGTGCTGCCAACTGGATCCTGCGCGGGACGTCCTTTGTTTACGTCCCGTCGGCGCTGAATCCCGCGGACGACCCCTCCCGGGGCCGTTTGGGGCTCTACCGCCCGCTTCTCCGCCTGTTGTACCGCCCAACCACGGGGCGCACCTCTCTTTACGCGGACTCCCCGTCTGTGCCTTCTCATCTRCCGGACCGTGTGCACTTCGCTTCACCTCTGCACGTCGCATGGAGACCACCGTGAACGCCCACCGGAACCTGCCCAAGGTCTTGCATAAGAGGACTCTTGGACTTTCGGCAATGTCAACGACCGACCTTGAGGCATACTTCAAAGACTGTGTGTTTAMTGAGTGGGAGGAGTTGGGGGAGGAGAKTAGGTTAAAGGTCTTTGTACTAGGAGGCTGTAGGCATAAATTGGTGTGTTCACCAGCACCATGCAAC
>1.2_|ref_HBVB|_b_10
NNNNNNNNNNNNNNNNNNNNNNNNNNNNNNNNNNNNNNNNNNNNNNNNNNNNNNNNNNNNNNNNNNNNNNNNNNNNNNNNNNNNNNNNNNNNNNNNNNNNNNNNNNNNNNNNNTCTGTGGAGTTACTCTCTTTTTTGCCTTCTGACTTCTTTCCTTCTNTTCGAGATCTCCTCGACACCGCCTCTGCTCTGTATCGGGAGGCCTTAGAGTCTCCGGANCATTGTTCACCTCACCATACGGCACTCAGGCAAGCTATACTGTGTTGGGGTGAGTTGANGAATCTAGCCACCTGGGTGGGAAGTAATTTGGAAGATCCAGCATCTAGGGAATTAGTAGTCAGCTATGTCAACGTTAATATGGGCCTAAAAATCAGACAACTATTGTGGTTTCACATTTCCTGTCTTACCTTTGGGAGAGAAACTGTTCTTGAATATTTGGTGTCTTTTGGAGTGTGGATTCGCACTCCTCCTGCCTATAGACCACCAAATGCCCCTATCTTATCAACACTTCCGGAAACTACTGTTGTTAGACGAAGAGGCAGGTCCCCTAGAAGAAGAACTCCCTCGCCTCGCAGACGANGGTCTCAATCGCCGCGTCGCAGAAGATCNCAATCTCGGGAATCTCAATGTTAGTATTCCTTGGACACATAAGGTGGGAAACTTTACGGGGCTTTATTCTTCTACGGTNCCTTGCTTTAATCCTAAWTGGCAAACTCCTTCTTTCCCTGACATTCATTTGCNGGAGGACATTGTTGATAGATGTAAGCAATTTGTGGGGCNCCTTACAGTAAATGAAAACAGGAGACTAAAATTAATTATGCCTGCTAGGTTTTATCCCAATNNNACTAAATATTNNCCCTTAGATAAAGGGATCAAACCTTATTATCCAGATCATGTAGTTAATCATTACTTCCAGACGAGACATTATTTACAYACTCTTTGGAAGGCGGGTATCYTATATAAAAGAGAGTCCACACGTAGCGCCTCATTTTGCGGGTCACCATATTCTTGGGAACAAGATCTACAGCATGGGAGGTTGGTCTTCCAAACCTCGAAAAGGCATGGGGACAAATCTTTCTGTCCCCAATCCCCTGGGATTCTTTCCMGATCATCAGTTGGACCCTGCATTCAAAGCCAACTCASAAAATCCAGATTGGGACCTCAACCCGCACNAGGACAACTGGCCGGACGCCAACAAGGTGGGAGTGGGAGCATTCGGGCCAGGGTTCACCCCTCCCCACGGGGGATTGTTGGGGTGGARCCCTCAGGCTCAGGGCATACTCACAACTGTGCCAGCAGCTCCTCCTCCTGCCTCCACCAATCGGCAGTCAGGAAGGCAGCCTACTCCCTTATCTCCACCTCTAAGGGACACTCATCCTCAGGCCATGCAGTGGAACTCCACCACTTTCCACCAAACTCTTCAAGATCCCAGAGTCAGGGCTCTGTACTTTCCTGCTGGTGGCTCCAGTTCAGGAACAGTGAGCCCTGCTCAGAATACTGTCTCTGCCATATCGTCAATCTTATCGAAGACTGGGGACCCTGTACCGAATATGGAGAACATCGCATCAGGACTCCTAGGACCCCTGCTCGTGTTACAGGCGGGGTTTTTCTTGTTGACAAAAATCCTCACAATACCACAGAGTCTAGACTCGTGGTGGACTTCTCTCAATTTTCTAGGGGGAAMACCCGTGTGTCTTGGCCAAAATTCGCAGTCCCAAATCTCCAGTCACTCACYAACCTGTTGTCCTCCAATTTGTCCTGGGTATCGCTGGATGTGTCTGCGGCGTTTTATCATATTCCTYTGCATCCTGCTGCTATGCCTCATCTTCTTGTTGGTTCTTCTGGACTATCRAGGTATGTTGCCCGTTTGTCCTCWAMTTCCAGGATCAWCAACAACCAGCACCGGACCATGCAAAACCTGCACAACTCCTGCTCAAGGAACCTCTATRYKTCCCTCATGTTGCTGTACAAAACCTACGGACGGAAACTGCACCTGTATTCCCATCCCATCATCTTGGGCTTTCGCAAAATACCTATGGGAGTSGGCCTCAGYCCGTTTCTCTTGACTCAGTTTACTAGTGCCATTTGTTCAGTGGTTCGTAGGGCTTTCCCCCACTGTCTGGCTTTCAGTTATATTGATGATGTGGTATTGGGGGCCAAGTCTGTACAACATCTTGAGTCCCTTTNTNCCNCTNTTACCAATTTYCTTTTGTCTTTGGGTATACAYTTAAACCCTCACAAAACAAAACGATGGGGATATTCCCTTAACTTCATGGGATATGTAATTGGGAGTTGGGGCACATTGCCACAGGAACATATTGTACAAAAAATCAAAATGTGTTTTMGGAAACTTCCTGTAAACAGGCCTATTGATTGGAAAGTATGTCAACGAATTGTGGGTCTTTTGGGATTTGCCGCCCCTTTCACGCAATGTGGATATCCTGCTTTRATGCCTTTATATGCATGTATACAAGCAAAGCAGGCTTTTACTTTCTCGCCAACTTACAAGGCCTTTCTAAGTAAACAGTATCTGCACCTTTACCCCGTTGCTCGGCAACGGCCTGGTCTGTGCCAAGTGTTTGCTGACGCAACCCCCACTGGTTGGGGCTTGGCCATAGGCCWTCAGCGCCTGCGGGGAACCTTTGTGTCTCCTCTGCCGATCCATACTGCGGAACTCCTAGCCGCTTGTTTTGCTCGCAGCAGGTCTGGGGCGAAACTCATCGGGACTGACAATTCTGTCGTGCTCTCCCGCAAATATACTTCATTTCCATGGCTGCTAGGCTGTGCTGCCAACTGGATCCTGCGCGGGACGTCCTTTGTTTACGTCCCGTCGGCGCTGAATCCCGCGGACGACCCCTCCCGGGGCCGTTTGGGGCTCTACCGCCCGCTTCTCCGCCTGTTGTACCGCCCAACCACGGGGCGCACCTCTCTTTACGCGGACTCCCCGTCTGTGCCTTCTCATCTRCCGGACCGTGTGCACTTCGCTTCACCTCTGCACGTCGCATGGAGACCACCGTGAACGCCCACCGGAACCTGCCTAAGGTCTTGCATAAGAGGACTCTTGGACTTTCGGCAATGTCAACGACCGACCTTGAGGCATACTTCAAAGACTGTGTGTTTAMTGAGTGGGAGGAGTTGGGGGAGGAGAKTAGGTTAAAGGTCTTTGTACTAGNAGGCTGTAGNCATAAATTGGTGTGTTCNCCAGCACCATGCAAC
>1.2_|ref_HBVB|_b_12
NNNNNNNNNNNNNNNNNNNNNNNNNNNNNNNNNNNNNNNCTGTTCAAGCCTCCAAGCTGTGCCTTGGGTGGCTTTAGGGCATGGACATTGACCCGTATAAAGAATTTGGAGCTTCTGTGGAGTTACTCTCTTTTTTGCCTMMTGACTTCTTTCCTTCTATTCGAGATCTCCTCGACACCGCCTCTGCTCTGTATCGGGAGGCCTTAGAGTCTCCGGAACATTGTTCACCTCACCATACGGCACTCAGGCAAGCTATACTGTGTTGGGGTGAGTTGATGAATCTAGCCACCTGGGTGGGAAGTAATTTGGAAGATCCAGCATCTAGGGAATTAGTMGTCAGCTATGTCAACGTTAATATGGGCMTAAAAATCAGACAACTATTGTGGTTTCACATTTCCTGTCTTACCTTTGGGARAGAMACTGTTCTTGAATATTTGGTGTCTTTTGGAGTGTGGATTCGCACTCCTCCTGCCTATAGACCAYCAAATGCCCCTATCTTATCAACACTTCCGGAAACTACTGTTGTTAGACGAAGAGGCAGGTCCCCTAGAAGAAGAACTCCCTCGCCTCGCAGACGAAGGTCTCAATCGCCGCGTCGCAGAAGATCTCAATCTCGGGAATCTCAATGTTAGTATTCCTTGGACACATAAGGTGGGAAACTTTACGGGGCTTTATTCTTCTACGGTACCTTGCTTTAATCCTAAWTGGCAAACTCCTTCTTTCCCTGACATTCATTTGCAGGAGGACATTGTTGATAGATGTAAGCAMTTTGTGGGGCCCCTTACAGTAAATGAAAACAGGAGACTAAAATTAATTATGCCTGCTAGGTTTTATCCCAATGTTACTAAATATTTGCCCTTAGATAAAGGGATCAAACCTTATTATCCAGATCATGTAGTTAATCATTACTTCCAGACGAGACATTATTTACAYACTCTTTGGAAGGCGGGTATCYTATATAAAAGAGAGTCCACACGTAGCGCCTCATTTTGCGGGTCACCATATTCTTGGGAACAAGATCTACAGCATGGGAGGTTGGTCTTCCAAACCTCGAAAAGGCATGGGGACAAATCTTTCTGTCCCCAATCCCCTGGGATTCTTTCCMGATCATCAGTTGGACCCTGCATTCAAAGCCAACTCASAAAATCCAGATTGGGACCTCAACCCGCACAAGGACAACTGGCCGGACGCCAACAAGGTGGGAGTGGGAGCATTCGGGCCAGGGTTCACCCCTCCCCACGGGGGATTGTTGGGGTGGARCCCTCAGGCTCAGGGCATACTCACAACTGTGCCAGCAGCTCCTCCTCCTGCCTCCACCAATCGGCAGTCAGGAAGGCAGCCTACTCCCTTATCTCCACCTCTAAGGGACACTCATCCTCAGGCCATGCAGTGGAACTCCACCACTTTCCACCAAACTCTTCAAGATCCCAGAGTCAGGGCTCTGTACTTTCCTGCTGGTGGCTCCAGTTCAGGAACAGTGAGCCCTGCTCAGAATACTGTCTCTGCCATATCGTCAATCTTATCGAAGACTGGGGACCCTGTACCGAATATGGAGAACATCGCATCAGGACTCCTAGGACCCCTGCTCGTGTTACAGGCGGGGTTTTTCTTGTTGACAAAAATCCTCACAATACCACAGAGTCTAGACTCGTGGTGGACTTCTCTCAATTTTCTAGGGGGAAMACCCGTGTGTCTTGGCCAAAATTCGCAGTCCCAAATCTCCAGTCACTCACYAACCTGTTGTCCTCCAATTTGTCCTGGGTATCGCTGGATGTGTCTGCGGCGTTTTATCATATTCCTYTGCATCCTGCTGCTATGCCTCATCTTCTTGTTGGTTCTTCTGGACTATCRAGGTATGTTGCCCGTTTGTCCTCWAMTTCCAGGATCAWCAACAACCAGCACCGGACCATGCAAAACCTGCACAACTCCTGCTCAAGGAACCTCTATRYKTCCCTCATGTTGCTGTACAAAACCTACGGACGGAAACTGCACCTGTATTCCCATCCCATCATCTTGGGCTTTCGCAAAATACCTATGGGAGTSGGCCTCAGYCCGTTTCTCTTGGCTCAGTTTACTAGTGCCATTTGTTCAGTGGTTCGTAGGGCTTTCCCCCACTGTCTGGCTTTCAGTTATATTGATGATGTGGTATTGGGGGCCAAGTCTGTACAACATCTTGAGTCCCTTTATGCCGCTGTTACCAATTTYCTTTTGTCTTTGGGTATACAYTTAAACCCTCACAAAACAAAACGATGGGGATATTCCCTTAACTTCATGGGATATGTAATTGGGAGTTGGGGCACATTGCCACAGGAACATATTGTACAAAAAATCAAAATGTGTTTTMGGAAACTTCCTGTAAACAGGCCTATTGATTGGAAAGTATGTCAACGAATTGTGGGTCTTTTGGGATTTGCCGCCCCTTTCACGCAATGTGGATATCCTGCTTTRATGCCTTTATATGCATGTATACAAGCAAAGCAGGCTTTTACTTTCTCGCCAACTTACAAGGCCTTTCTAAGTAAACAGTATCTGCACCTTTACCCCGTTGCTCGGCAACGGCCTGGTCTGTGCCAAGTGTTTGCTGACGCAACCCCCACTGGTTGGGGCTTGGCCATAGGCCWTCAGCGCCTGCGGGGAACCTTTGTGTCTCCTCTGCCGATCCATACTGCGGAACTCCTAGCCGCTTGTTTTGCTCGCAGCAGGTCTGGGGCGAAACTCATCGGGACTGACAATTCTGTCGTGCTCTCCCGCAAATATACTTCATTTCCATGGCTGCTAGGCTGTGCTGCCAACTGGATCCTGCGCGGGACGTCCTTTGTTTACGTCCCGTCGGCGCTGAATCCCGCGGACGACCCCTCCCGGGGCCGTTTGGGGCTCTACCGCCCGCTTCTCCGCCTGTTGTACCGCCCAACCACGGGGCGCACCTCTCTTTACGCGGACTCCCCGTCTGTGCCTTCTCATCTRCCGGACCGTGTGCACTTCGCTTCACCTCTGCACGTCGCATGGAGACCACCGTGAACGCCCACCGGAACCTGCCTAAGGTCTTGCATAAGAGGACTCTTGGACTTTCGGCAATGTCAACGACCGACCTTGAGGCATACTTCAAAGACTGTGTGTTTAMTGAGTGGGAGGAGTTGGGGGAGGAGAKTAGGTTAAAGGTCTTTGTACTAGGAGGCTGTAGGCATAAATTGGTGTGTTCACCAGCACCATGCAAC
>1.2_|ref_HBVB|_b_15
NNNNNNNNNNNNNNNNNNNNNNNNNNNNNNNNNNNNNNNNNNNNNNNNNNNNNNNNNNNNNNNNNNNNNNNNNNNNNNNNNNNNNNNNNNNNNNNNNNNNNGANTTTGGAGCTTCTGTGGAGTTACTCTCTTTTTTGCCTTCTGACTTCTTTCCTTCTATTCGAGATCTCCTCGACACCGCCTCTGCTCTGTATCGGGAGGCCTTAGAGTCTCNGGAACATTGTTCACCTCACCATACGGCACTCAGGCAAGCTATACTGTGTTGGGGTGAGTTGNTGAATCTAGCCACCTGGGTGGGAAGTAATTTGGNANATNNNGCATCTAGGGAATTAGTAGTCAGCTATGTCAACGTTAATATGGGCCTAAAAATCAGACAACTATTGTGGTTNCACATTTCCTGTCTTACCTTTGGGAGAGAAACTGTTCTTNAATATTTGGTGTCTTTTGGAGTGTGGATTCGCACTCCTCNNGCCTATAGACCACCAAATGCCCCTATCTTATCAACACTTCCGGAAACTACTGTTGTTAGACGAAGAGGCAGGTCCCCTAGAAGAANAACTCCCTCGCCTCGCAGACNAAGGNCTCAATCGCCGCGTCGCAGNAGATCTCAATCTCGGGAATCTCANTGTTANTATTCCTTGGACNCATAAGNTGNNAAACTTTACGGGGCTTTATTCTTCTACGGTACCTTGCTTTAATCCTAANTGGCAAACNCCTNCTTTCCCTGACATTCATTTGCAGGAGGNNNNNNNNNNNNNNNNNNNNNNNNNNNNNNNNNNNNNNNNNNNNNNNNNNNNNNNNNNNNNNNNNNNNNNNNNNNNNNNNNNNNNNNNNNNNNNNNNNNNNAAATATTTGCCCTTAGATAAAGGGATCAAACCTTATTATCCAGATCATGTAGTTAATCATTACTTCCAGACGAGACATTATTTACACACTCTTTGGAAGGCGGGTATCTTATATAAAAGAGAGTCCACACGTAGCGCCNCATTTTGCGGGTCACCATATTCTTGGGAACAAGATCTACAGCATGGGAGGTTGGTCTTCCAAACCTCGAAAAGGCATGGGGACAAATCTTTCTGTCCCCAATCCCCTGGGATTCTNTCCCGATCATCAGTTGGACCCTGCATTCAAAGCCAACTCAGAAAATCCAGNTTGGGACCTCAACCCGCACAAGGACAACTGGCCGGACGCCAACAAGGTGGGAGTGGGNGCATTCGNGCCAGGGTTCACCCCTCCCCACGGGGGATTGTTGGGGTGGAGCCCTCAGGCTCAGGGCATACTCACAACTGTGCCAGCAGCTCCTCCNNNNNNNNNNNNNNNNNNNNNNNNNNNNNNNNNNNNNNNNCCCTTATCTCCNCCTCTANGGGACACTCATCCTCAGGCCATGCAGTGGAACTCCACCACTTTCCACCAAACTCTTCAAGATCCCAGAGTCAGGGCTCTGTACTTTCCTGCTGGTGGCTCCAGTTCAGGAACAGTGAGCCCTGCTCAGAATACTGTCTCTGCCATANCGTCAANCTTATCGANNNNTGNNGNCCCTGNNCCGAANATGGAGANCNNNNCATCAGGNNTCCTAGGACCCCTGCTCGTGTTACAGGCGNGGNTTTTNNNNTNGNNANAAANNCNNACAATACCACAGAGTCTAGACTCGNGNNGGNCNTCTCTCAATTTTCTAGGGGGNANACCCNTGTGTCTTGGCCAAAATTCGCAGTCCCAAATCTCCAGTCACTCACYAACCTGTTGTCCTCCAATTTGTCCTGGGTATCGCTGGATGTGTCTGCGGCGTTTTATCATATTCCTYTGCATCCTGCTGCTATGCCTCATCTTCTTGTTGGTTCTTCTGGACTATCRAGGTATGTTGCCCGTTTGTCCTCWAMTTCCAGGATCAWCAACAACCAGCACCGGACCATGCAAAACCTGCACAACTCCTGCTCAAGGAACCTCTATRYKTCCCTCATGTTGCTGTACAAAACCTACGGACGGAAACTGCACCTGTATTCCCATCCCATCATCTTGGGCTTTCGCAAAATACCTATGGGAGTSGGCCTCAGYCCGTTTCTCTTGGCTCAGTTTACTAGTGCCATTTGTTCAGTGGTTCGTAGGGCTTTCCCCCACTGTCTGGCTTTCAGTTATATNGATGATGTGGTATTGGGGGNCAANTCTGTACAACATCTTGAGTNCCTTTNTNCCNCTNTTACCAANTTTCTNTTGTCTTTGGGTATNCATTTAAACCCTNNCAAAACAAAACGATGGGGATATTCCCTTAACTTCATGGGATATGTAATTGGGAGTTGGGGCACATTGCCACAGGAACATATTGTACAAAAAATCAAAATGTGTTTTMGGAAACTTCCTGTAAACAGGCCTATTGATTGGAAAGTATGTCAACGAATTGTGGGTCTTTTGGGATTTGCCGCCCCTTTNACGCAATGNGGATNTCCTGCTTTAATGCCTTTATATGCATGTATACAAGCAAAGCAGGCTTTTACTTTCTCGCCAACTTACAAGGCCTTTCTAAGTAAACAGTATCTGCACCTTTACCCCGTTGCTCGGCAACGGCCTGGTCTGTGCCAAGTGTTTGCTGACGCAACCCCCACTGGTTGGGGCTTGGCCATAGGCCWTCAGCGCCTGCGGGGAACCTTTGTGTCTCCTCTGCCGATCCATACTGCGGAACTCCTAGCCGCTTGTTTTGCTCGCAGCAGGTCTGGGGCGAAACTCATCGGGACTGACAATTCTGTCGTGCTCTCCCGCAAATATACATCGTTCCCATGGCTGCTAGGCTGTGCTGCCAACTGGATCCTGCGCNGGACNTNCTTTGTTTACGTCCCGTCGGCNCTGAATCCCGCGGACGACCCCTCCCGGGGCCGTTTGGGGCTCTACCGCCCGCTTCTCCGCCTGTNGTACCGCCCAACCACGGGGCGCACCTCTCTTTACGCGGACTCCCCGTCTGTGCCTTCTCATCTGCCGGACCGTGTGCACTTCGCTTCACCTCTGCACGTCGCATGGAGACCACCGTGAACGCCCACCGGAACCTGCCTAAGGTCTTGCATAAGAGGACTCTTGGACTTTCGGCAATGTCAACGACCGACCTTGAGGCATACTTCAAAGACTGTGTGTTTAMTGAGTGGGAGGAGTTGGGGGAGGAGATTAGGTTAAAGGTCTTTGTACTAGGAGNNNNNNNNNNNNNNNNNNNNNNNNNNNNNNNNNNNNNNNNN
>1.2_|ref_HBVB|_b_20
NNNNNNNNNNNNNNNNNNNNNNNNNNNNNNNNNNNNNNNNNNNNNNNNNNNNNNNNNNNNNNNNNNNNNNNNNNNNNNNNNNNNNNNNNNNNNNNNNNNNNNNNNNNNNNNNNNNNNNNNNNNNNNNNNNNNNNNNNNNNNNNNNNNNNNNNNNNNNNNNNNNNNNNNNNNNNNNNNNNNNNNNNNNNNNNNNNNNNNNNNNNNNNNNNNNNNNNNNNNNNNNNNNNNNNNNNNNNNNNNNNNNNNNNNNNNNNNNNNNNNNNNNNNNNNNNNNNNNNNNNNNNNNNNNNNNNNNNNNNNNNNNNNNNNNNNNNNNNNCATCTAGGGAATTAGTAGTCAGCTATGTCAACGTTAATATGGGCCTAAAAATCAGACAANNNNNNNNNNNNNNNNNNNNNNNNNNNNNNNNNNNNNNNNNNNNNNNNNNNNNNNNNNNNNNNNNNNNNNNNNNNNNNNNNNNNNNNNNNNNNNNNNNNNNNNNNNNNNNNNNNNNNNNNNNNNNNNNNNNNNNNNNNNNNNNNNNNNNNNNNNNNNNNNNNNNNNNNNNNNNNNNNNNNNNNNNNNNNNNNNNNNNNNNNNNNNNNNNNNNNNNNNNNNNNNNNNNNNNNNNNNNNNNNNNNNNNNNNNNNNNNNNNNNNNNNNNNNNNNNNNNNNNNNNNNNNNNNNNNNNNNNNNNNNNNNNNNNNNNNNNNNNNNAATCCTAAATGGCAAACTCCTTCTTTCCCTGACATTCATTTGCAGGAGGACANNNNNNNNNNNNNNNNNNNNNNNNNNNNNNNNNNNNNNNNNNNNNNNNNNNNNNNNNNNNNNNNNNNNNNNNNNNNNNNNNNNNNNNNNNNNNNNNNNNNNNNNNNNNNNNNNNNNNNNNNNNNNNNNNNNNNNNNNNNNNNNNNNNNNNNNNNNNNNNNNNNNNNNNNNNNNNNNNNNNNNNNNNCTCTTTGGAAGGCGGGTATCTTATATAAAAGAGAGTCCACACGTAGCGCCNCATTTTGCGGGTCACCATATTCTTGGGAACAAGATCTACAGCATGGGAGGTTGGTCTTCCAAACCTCGAAAAGGCATGGGGACAAATCTTTCTGTCCCCAATCCCCTGGGATTCTTTCCCGATCATCAGTTGGACCCTGCATTCAAAGCCAACTCAGAAAATCCAGATTGGGACCTCAACCCGCACAAGGACAACTGGCCGGACGCCAACAAGGTGGGAGTGGNNNNNNNNNNNNNNNNNNNNNNNNNNNNNNNNNNNNNNNNGTTGGGGTGGAGCCCTCAGGCTCAGGGCATACTCACAACTGTGCCAGCAGCTCCTCNNNNNNNNNNNNNNNNNNNNNNNNNNNNNNNNNNNNNNNNNNNNNNNNNNNNNCCTCTAAGGGACACTCATCCTCAGGCCATGCAGTGGAACTCCACCACTTTCCACCAAACTCTTCAAGATCCCAGAGTCAGGGCTCTGTACTTTCCTGCTGGTGGCTCCAGTTCAGGAACAGTGAGCCCTGCTCAGAATACTGTCTCTGCCANNNNNNNNNNNNNNNNNNNNNCTGGGGACCCTGTACCGAATATGGAGAACATCGCATCAGGACTCCTAGGACCCCTGCTCGTGTTACAGGCGGGGNTTTTNTTNTTNACAAAAATCCTCACAANANCACANAGNNTNGANTCGTGGTGGNCTTCTCTCANTTTTNTAGGGGGAACACCCGTGTGTCTTGGCCAAAATTCGCAGTCCCAAATCTCCAGTCACTCACYAACCTGTTGTCCTCCAATTTGTCCTGGNTATCGCTGGATGTGTCTGCGGCGTTTTATCATCTTCCTYTGCATCCTGCTGCTATGCCTCATCTTCTTGTTGGTTCTTCTGGACTATCRAGGTATGTTGCCCGTTTGTCCTCTAATTCCAGGATCATCAACAACCAGCACCGGACCATGCAAAACCTGCACAACTCCTGCTCAAGGAACCTCTATRYKTCCCTCATGTTGCTGTACAAAACCTACGGACGGAAACTGCACCTGTATTCCCATCCCANCATCTTGGGCTTTCNCAAAATACCTATGGGAGTGGGCCTCAGTCCGTTNCTCTTGGCTCAGTTTACTAGTGCCATTTGTTCAGTGGTTCGTAGGGCTTTCCCCCACTGTCTGGCTTTCAGTTNNNNNNNNNATGTGGTATTGGGGGCCAAGTCTGTACAACATCTTGAGTCCCTTTATGCCGCTGTTACCAATTTTCTTTTGTCTTTGGGTATACATTTAAACCCTCACAAAACAAAACGATGGGGATATTCCCTTAACTTCATGGGATATGTAATTGGGAGTTGGGGCACATTGCCACAGGAACATATTGTACAAAAAATCAAAATGTGTTTTMGGAAACTTCCTGTAAACAGGCCTATTGATTGGAAAGTATGTCAACGAATTGTGGGTCTTTTGGGATTTGCCGCCCCTTTCACGCAATGTGGATATCCTGCTTTAATGCCTTTATATGCATGTATACAAGCAAAGCAGGCTTTTACTTTCTCGCCAACTTACAAGGCCTTTCTAAGTAAACAGTATCTGCACCTTTACCCCGTTGCTCGGCAACGGCCTGGTCTGTGCCAAGTGTTTGCTGACGCAACCCCCACTGGTTGGGGCTTGGCCATAGGCCWTCAGCGCCTGCGGGGAACCTTTGTGTCTCCTCTGACGATCCATACTGCGGAACTCCTAGCCGCTTGTTTTGCTCGCAGCAGGTCTGGGGCGAAACTCATCGGGACTGACAATTCTGTCGTGCTCTCCCGCAAATATACTTCATTTCCATGGCTGCTAGGCTGTGCTGCCAACTGGATCCTGCGCGGGACGTCCTTTGTTTACGTCCCGTCGGCGCTGAATCCCGCGGACGNCCCNTCNCGGGGCCGTTTGGGNCTCTACCGNCCNCTTCTNCNNCTGNNGTNCCGNCCNACCACGGGGCGCACCTCTCTTTACGCGGNCTCCCCGTCTGTGCCTTCTCATCTGCCGGACCGTGTGCACTTCGCTTCGCCTCTGCACGTCGCATGGAGACCACNGTGAACGCCCACCGGANCCTGCNTAAGGTCNTGCATAAGANNACTCNTGGNCTTNCGGCNATNTCAACGACCGACCTTGAGGCATACTTCAAAGACTGTGTGTTTAMTGAGTGGGAGGAGTTGGGGGAGGAGAKTAGGTTAAAGGTCNTTGTACTNNNNNNNNNNNNNNNNNAATTGGTGTGTTCACCAGCACCATGCAAN
>1.2_|ref_HBVC|_b_1
NNNNNNNNNNNNNNNNNNNNNNNNNNNNNNNNNNNNNNNNNNNNNNNNNNNNNNNNNNNNNNNNNNNNNNNNNNNNNNNNNNNNNNNNNNNNNNNNNNNNNNNNNNNNNNNNNNNNNNNNNNNNNNNNNNNNNNNNNNNNNNNNNNNNNNNNNNNNNNNNNNNNNNNNNNNNNNNNNNNNNNNNNNNNNNNNNNNNNNNNNNNNNNNNNNNNNNNNNNNNNNNNNNNNNNNNNNNNNNNNNNNNNNNNNNNNNNNNNNNNNNNNNNNNNNNNNNNNNNNNNNNNNNNNNNNNNNNNNNNNNNNNNNNNNNNNNNNNNNCATCTAGGGAATTAGTAGTCAGCTATGTCAACGTTAATATGGGCCTAAAAATCAGACAANNNNNNNNNNNNNNNNNNNNNNNNNNNNNNNNNNNNNNNNNNNNNNNNNNNNNNNNNNNNNNNNNNNNNNNNNNNNNNNNNNNNNNNNNNNNNNNNNNNNNNNNNNNNNNNNNNNNNNNNNNNNNNNNNNNNNNNNNNNNNNNNNNNNNNNNNNNNNNNNNNNNNNNNNNNNNNNNNNNNNNNNNNNNNNNNNNNNNNNNNNNNNNNNNNNNNNNNNNNNNNNNNNNNNNNNNNNNNNNNNNNNNNNNNNNNNNNNNNNNNNNNNNNNNNNNNNNNNNNNNNNNNNNNNNNNNNNNNNNNNNNNNNNNNNNNNNNNNNNAATCCTAAATGGCAAACTCCTTCTTTCCCTGACATTCATTTGCAGGAGGACANNNNNNNNNNNNNNNNNNNNNNNNNNNNNNNNNNNNNNNNNNNNNNNNNNNNNNNNNNNNNNNNNNNNNNNNNNNNNNNNNNNNNNNNNNNNNNNNNNNNNNNNNNNNNNNNNNNNNNNNNNNNNNNNNNNNNNNNNNNNNNNNNNNNNNNNNNNNNNNNNNNNNNNNNNNNNNNNNNNNNNNNNNCTCTTTGGAAGGCGGGTATCTTATATAAAAGAGAGTCCACACGTAGCGCCNCATTTTGCGGGTCACCATATTCTTGGGAACAAGATCTACAGCATGGGAGGTTGGTCTTCCAAACCTCGAAAAGGCATGGGGACAAATCTTTCTGTCCCCAATCCCCTGGGATTCTTTCCCGATCATCAGTTGGACCCTGCATTCAAAGCCAACTCAGAAAATCCAGATTGGGACCTCAACCCGCACAAGGACAACTGGCCGGACGCCAACAAGGTGGGAGTGGNNNNNNNNNNNNNNNNNNNNNNNNNNNNNNNNNNNNNNNNGTTGGGGTGGAGCCCTCAGGCTCAGGGCATACTCACAACTGTGCCAGCAGCTCCTCNNNNNNNNNNNNNNNNNNNNNNNNNNNNNNNNNNNNNNNNNNNNNNNNNNNNNCCTCTAAGGGACACTCATCCTCAGGCCATGCAGTGGAACTCCACCACTTTCCACCAAACTCTTCAAGATCCCAGAGTCAGGGCTCTGTACTTTCCTGCTGGTGGCTCCAGTTCAGGAACAGTGAGCCCTGCTCAGAATACTGTCTCTGCCANNNNNNNNNNNNNNNNNNNNNCTGGGGACCCTGTACCGAATATGGAGAACATCGCATCAGGACTCCTAGGACCCCTGCTCGTGTTACAGGCGGGGNTTTTNTTNTTNACAAAAATCCTCACAANANCACANAGNNTNGANTCGTGGTGGNCTTCTCTCANTTTTNTAGGGGGAACACCCGTGTGTCTTGGCCAAAATTCGCAGTCCCAAATCTCCAGTCACTCACYAACCTGTTGTCCTCCAATTTGTCCTGGNTATCGCTGGATGTGTCTGCGGCGTTTTATCATCTTCCTYTGCATCCTGCTGCTATGCCTCATCTTCTTGTTGGTTCTTCTGGACTATCRAGGTATGTTGCCCGTTTGTCCTCTAATTCCAGGATCATCAACAACCAGCACCGGACCATGCAAAACCTGCACAACTCCTGCTCAAGGAACCTCTATRYKTCCCTCATGTTGCTGTACAAAACCTACGGACGGAAACTGCACCTGTATTCCCATCCCANCATCTTGGGCTTTCNCAAAATACCTATGGGAGTGGGCCTCAGTCCGTTNCTCTTGGCTCAGTTTACTAGTGCCATTTGTTCAGTGGTTCGTAGGGCTTTCCCCCACTGTCTGGCTTTCAGTTNNNNNNNNNATGTGGTATTGGGGGCCAAGTCTGTACAACATCTTGAGTCCCTTTATGCCGCTGTTACCAATTTTCTTTTGTCTTTGGGTATACATTTAAACCCTCACAAAACAAAACGATGGGGATATTCCCTTAACTTCATGGGATATGTAATTGGGAGTTGGGGCACATTGCCACAGGAACATATTGTACAAAAAATCAAAATGTGTTTTMGGAAACTTCCTGTAAACAGGCCTATTGATTGGAAAGTATGTCAACGAATTGTGGGTCTTTTGGGATTTGCCGCCCCTTTCACGCAATGTGGATATCCTGCTTTAATGCCTTTATATGCATGTATACAAGCAAAGCAGGCTTTTACTTTCTCGCCAACTTACAAGGCCTTTCTAAGTAAACAGTATCTGCACCTTTACCCCGTTGCTCGGCAACGGCCTGGTCTGTGCCAAGTGTTTGCTGACGCAACCCCCACTGGTTGGGGCTTGGCCATAGGCCWTCAGCGCCTGCGGGGAACCTTTGTGTCTCCTCTGACGATCCATACTGCGGAACTCCTAGCCGCTTGTTTTGCTCGCAGCAGGTCTGGGGCGAAACTCATCGGGACTGACAATTCTGTCGTGCTCTCCCGCAAATATACTTCATTTCCATGGCTGCTAGGCTGTGCTGCCAACTGGATCCTGCGCGGGACGTCCTTTGTTTACGTCCCGTCGGCGCTGAATCCCGCGGACGNCCCNTCNCGGGGCCGTTTGGGNCTCTACCGNCCNCTTCTNCNNCTGNNGTNCCGNCCNACCACGGGGCGCACCTCTCTTTACGCGGNCTCCCCGTCTGTGCCTTCTCATCTGCCGGACCGTGTGCACTTCGCTTCGCCTCTGCACGTCGCATGGAGACCACNGTGAACGCCCACCGGANCCTGCNTAAGGTCNTGCATAAGANNACTCNTGGNCTTNCGGCNATNTCAACGACCGACCTTGAGGCATACTTCAAAGACTGTGTGTTTAMTGAGTGGGAGGAGTTGGGGGAGGAGAKTAGGTTAAAGGTCNTTGTACTNNNNNNNNNNNNNNNNNAATTGGTGTGTTCACCAGCACCATGCAAN
>1.2_|ref_HBVB|__1
NNNNNNNNNNNNNNNNNNNNNNNNNNNNNNNNNNNNNNNNNGNTCAAGCCTCCAAGCNGTGCCTTGGGTGGCTTTGGGGCATGGACATTGACCCGTATAAAGAATTTGGAGCTTCTGTGGAGTTACTCTCTTTTTTGCCTMMTGACTTCTTTCCTTCTATTCGAGATCTCCTCGACACCGCCTCTGCTCTGTATCGGGAGGCCTTAGAGTCTCCGGAACATTGTTCACCTCACCATACGGCACTCAGGCAAGCTATACTGTGTTGGGGTGAGTTGATGAATCTAGCCACCTGGGTGGGAAGTAATTTGGAAGATCCAGCATCTAGGGAATTAGTMGTCAGCTATGTCAACGTTAATATGGGCMTAAAAATCAGACAACTATTGTGGTTTCACATTTCCTGTCTTACCTTTGGGARAGAMACTGTTCTTGAATATTTGGTGTCTTTTGGAGTGTGGATTCGCACTCCTCCTGCCTATAGACCAYCAAATGCCCCTATCTTATCAACACTTCCGGAAACTACTGTTGTTAGACGAAGAGGCAGGTCCCCTAGAAGAAGAACTCCCTCGCCTCGCAGACGAAGGTCTCAATCGCCGCGTCGCAGAAGATCTCAATCTCGGGAATCTCAATGTTAGTATTCCTTGGACACATAAGGTGGGAAACTTTACGGGGCTTTATTCTTCTACGGTACCTTGCTTTAATCCTAAWTGGCAAACTCCTTCTTTCCCTGACATTCATTTGCAGGAGGACATTGTTGATAGATGTAAGCAMTTTGTGGGGCCCCTTACAGTAAATGAAAACAGGAGACTAAAATTAATTATGCCTGCTAGGTTTTATCCCAATGTTACTAAATATTTGCCCTTAGATAAAGGGATCAAACCTTATTATCCAGATCATGTAGTTAATCATTACTTCCAGACGAGACATTATTTACAYACTCTTTGGAAGGCGGGTATCYTATATAAAAGAGAGTCCACACGTAGCGCCTCATTTTGCGGGTCACCATATTCTTGGGAACAAGATCTACAGCATGGGAGGTTGGTCTTCCAAACCTCGAAAAGGCATGGGGACAAATCTTTCTGTCCCCAATCCCCTGGGATTCTTTCCMGATCATCAGTTGGACCCTGCATTCAAAGCCAACTCASAAAATCCAGATTGGGACCTCAACCCGCACAAGGACAACTGGCCGGACGCCAACAAGGTGGGAGTGGGAGCATTCGGGCCAGGGTTCACCCCTCCCCACGGGGGATTGTTGGGGTGGARCCCTCAGGCTCAGGGCATACTCACAACTGTGCCAGCAGCTCCTCCTCCTGCCTCCACCAATCGGCAGTCAGGAAGGCAGCCTACTCCCTTATCTCCACCTCTAAGGGACACTCATCCTCAGGCCATGCAGTGGAACTCCACCACTTTCCACCAAACTCTTCAAGATCCCAGAGTCAGGGCTCTGTACTTTCCTGCTGGTGGCTCCAGTTCAGGAACAGTGAGCCCTGCTCAGAATACTGTCTCTGCCATATCGTCAATCTTATCGAAGACTGGGGACCCTGTACCGAATATGGAGAACATCGCATCAGGACTCCTAGGACCCCTGCTCGTGTTACAGGCGGGGTTTTTCTTGTTGACAAAAATCCTCACAATACCACAGAGTCTAGACTCGTGGTGGACTTCTCTCAATTTTCTAGGGGGAAMACCCGTGTGTCTTGGCCAAAATTCGCAGTCCCAAATCTCCAGTCACTCACYAACCTGTTGTCCTCCAATTTGTCCTGGTTATCGCTGGATGTGTCTGCGGCGTTTTATCATCTTCCTYTGCATCCTGCTGCTATGCCTCATCTTCTTGTTGGTTCTTCTGGACTATCRAGGTATGTTGCCCGTTTGTCCTCWAMTTCCAGGATCAWCAACAACCAGCACCGGACCATGCAAAACCTGCACAACTCCTGCTCAAGGAACCTCTATRYKTCCCTCATGTTGCTGTACAAAACCTACGGACGGAAACTGCACCTGTATTCCCATCCCATCATCTTGGGCTTTCGCAAAATACCTATGGGAGTSGGCCTCAGYCCGTTTCTCTTGGCTCAGTTTACTAGTGCCATTTGTTCAGTGGTTCGTAGGGCTTTCCCCCACTGTCTGGCTTTCAGTTATATTGATGATGTGGTATTGGGGGCCAAGTCTGTACAACATCTTGAGTCCCTTTATGCCGCTGTTACCAATTTYCTTTTGTCTTTGGGTATACAYTTAAACCCTCACAAAACAAAACGATGGGGATATTCCCTTAACTTCATGGGATATGTAATTGGGAGTTGGGGCACATTGCCACAGGAACATATTGTACAAAAAATCAAAATGTGTTTTMGGAAACTTCCTGTAAACAGGCCTATTGATTGGAAAGTATGTCAACGAATTGTGGGTCTTTTGGGATTTGCCGCCCCTTTCACGCAATGTGGATATCCTGCTTTRATGCCTTTATATGCATGTATACAAGCAAAGCAGGCTTTTACTTTCTCGCCAACTTACAAGGCCTTTCTAAGTAAACAGTATCTGCACCTTTACCCCGTTGCTCGGCAACGGCCTGGTCTGTGCCAAGTGTTTGCTGACGCAACCCCCACTGGTTGGGGCTTGGCCATAGGCCWTCAGCGCCTGCGGGGAACCTTTGTGTCTCCTCTGCCGATCCATACTGCGGAACTCCTAGCCGCTTGTTTTGCTCGCAGCAGGTCTGGGGCGAAACTCATCGGGACTGACAATTCTGTCGTGCTCTCCCGCAAATATACTTCATTTCCATGGCTGCTAGGCTGTGCTGCCAACTGGATCCTGCGCGGGACGTCCTTTGTTTACGTCCCGTCGGCGCTGAATCCCGCGGACGACCCCTCCCGGGGCCGTTTGGGGCTCTACCGCCCGCTTCTCCGCCTGTTGTACCGCCCAACCACGGGGCGCACCTCTCTTTACGCGGACTCCCCGTCTGTGCCTTCTCATCTRCCGGACCGTGTGCACTTCGCTTCACCTCTGCACGTCGCATGGAGACCACCGTGAACGCCCACCGGAACCTGCCCAAGGTCTTGCATAAGAGGACTCTTGGACTTTCGGCAATGTCAACGACCGACCTTGAGGCATACTTCAAAGACTGTGTGTTTAMTGAGTGGGAGGAGTTGGGGGAGGAGAKTAGGTTAAAGGTCTTTGTACTAGGAGGCTGTAGGCATAAATTGGTGTGTTCACCAGCACCATGCAAC
>1.2_|ref_HBVB|_b_24
NNNNNNNNNNNNNNNNNNNNNNNNNNNNNNNNNNNNNNNNNNNNNNNNNNNNNNNNNNNNNNNNNNNNNNNNNNNNNNNNNNNNNNNNNNNNNNNNNNNNNNNNNNNNNNNNNNNNNNNNNNNNNNNNNNNNNNNNNNNNNNNGACTTCTTTCCTTCTATTCGAGATCTCCTCGACACCGCCTCTGCTCTGTATCGGGAGGCCTTAGAGTCTCCGGAACATNNNNNNNNNNNNNNNNNNNNNNNNNNNNNNNNNNNNNNNNNNNNNNNNNNNNNNNNNNNNNNNNNNNNNNNNNNNNNNNNNNNNNNNNNNNNNNNNNNNNNNNNNNAATTAGTAGTCAGCTATGTCAACGTTAATATGGGCCTAAAAATCAGACAACTATTGTGGTTTCACATTTCCTGTCTTACCTTTGGGAGAGAAACTGTTCTTGAATATNNNNNNNNNNNNNNNNNNNNNNNNNNNNNNNNNNNNNNNNNNNNNNNNNNNNNNNNNNNNNNNNNNNNNNNNNNNNNNNNNNNNACTGTTGTTAGACGAAGAGGCAGGTCCCCTAGAAGAAGAACTCCCTCGCCTCGCAGACGAAGGTCTCAATCGCCGCGTCGCAGAAGATCTCAATCTCGGGAATCTCAATGTTAGTATTCCTTGGACACATAAGGTGNGAANCTTTACGGGGCTTTATTCTTCTACGGTNCCTTGCTTTAATCCTAAATGGCAAACTCCTTCTNTCCCTGACATTCATTTGCAGGAGGACATTGTTGATAGATGTAAGCAATTTGTGGGGCCCCTTACAGTAAATGAAAACAGGAGACTAAAATTANNNNNNNNNNNNNGGTTTTATCCCAATGTNNNNNNNNNNNNNNNCTTAGATAAAGGGATCAAACCTTATTATCCAGATCATGTAGTTAATCATTACTTCCAGACGAGACATTATTTACACACTCTTTGGAAGGCGGGTATCTTATATAAAAGAGAGTCCACACGTAGCGCCTCATNTTGCGGGTCACCATATTCTTGGGANCAAGANCTACAGCATGGGAGGTTGGTCTTCCAAACCTCGAAAAGGCATGGGGACAAATCTTTCTGTCCCCAATCCCCTGGGATTCTTTCCCGATCATCAGTTGGACCCTGCATTCAAAGCCAACTCAGAAAATCCAGATTGGGACCTCAACCCGCACAAGGACAACTGGCCGGACGCCAACAAGGTGGGAGTGGGAGCATTCGGGCCAGGGTTCACCCCTCCCCACGGGGGATTGTTGGGGTGGAGCCCTCNGGCTNAGGGCATACTCACANCTGTGCCAGCAGNTCCTNNNNNNNNNNNNNNNNNNNNNNNNNNNNNNNNNNNNNNNNNNNNCTTATCNNNNCCTCTAAGGGACACTCATCCTCAGGCCATGCAGTGGNACTCCNCCNCTTTCCACCAAACTCTTCAAGATCCCAGAGTCAGGGCTCTGTACTTTCCTGCTGGTGGCTCCAGTTCAGGAACAGTGAGCCCTGCTCAGAATACTGTCTCTGCCATATCGTCAATCTTATCNAAGACTGGGGACCCTGNACCGAANATGGAGAACNTCNCATCAGGACTCCNAGGACCCCNGCTCNTNTTACAGGCGGGGNTTTTNTTNTTGNNAAAAANCCNCNCAATACCACAGAGTCTAGACTCGTGGTGGNNNTCTCTCAATTTTCTAGGGGGAACACCCGTGTGTCTTGGCCAAAATTCGCAGTCCCAAATCTCCAGTCACTCACYAACCTGTTGTCCTCCAATTTGTCCTGGGTATCGCTGGATGTGTCTGCGGCGTTTTATCATATTCCTYTGCATCCTGCTGCTATGCCTCATCTTCTTGTTGGTTCTTCTGGACTATCRAGGTATGTTNCCCGTTTGTCCTCTANTTCCAGGATCAWCAACAACCAGCACCGGACCATGCAAAACCTGCACANCTCCTGCTCAAGGNACCTCTATGTNTCCCTCANGTNGCNGTNCAAAACCNACGGACGGAAACTGCACCTGTATTCCCATCCCANCATCTTGGGCTTTCGCAAAATNCCTATGGGAGTGGGCCNCAGTCCGTTTCTCTTGGCTCAGTTTACTAGTNCCATTTGTTCAGTGGTTCGTAGGGCTTTCCCCCACTGTCTGGCTTTCAGTTNNNNNNNNNNNNNNNNNNNNNNNNNNNNNNNNNNNNNNNNNNNNNNNNNNNNNNNNNNNNNNNNNNNNNNNNNNNNNNNNNNNNNNNGTATACATTTAAACCCTCACAAAACAAAACGATGGGGATATTCCCTTAACTTCATGGNATATGTAATTGGGAGTTGGGGCNCATTGCCACAGGAACATATTGTACAAANAATCAAAANNNGTTTTAGGAANCTTNCTGTAAACAGGCCTATTNATTGGAAAGTATGTCAACGAATTGTGGNNCTTTTGGNATTTGCCGCCCCTNTCNCGCAATGTGGNTATCCTGCTTTAATGCCTTTATATGCATGTATACAAGCAAAGCAGGCTTTTACTTTCTCGCCAACTTACAAGGCCTTTCTAAGTAANCAGTATCTGCACCTTTACCCCGTTGCTCGGCAACGNCCTGGTCTNTGCCAAGTGTTTGCTGACGCAACCCCCNCTGGTTGGGGNTTGGNCATNGGCCNTCAGCGNCTGCGGGGAACCTTNGTNTCTCCTCTGCNGATCCATNCTGCGGNACTCCTAGCCGCTTGTTTTNNNCNCAGCAGGTCTGGGGCGAAACTCATNNGNANTGACANNTCTGTNGNNCNCNCCCNNAAATATACNTCATTTCCATGGCTGCTNGGCTGTGCTGCCAACNGGATCCNGCGCGNNACGTCCTTTGNTNNCNNNNNGTNGGNGCTGAANNNCNCGGNNGANCNNTCCCGGGNNNNNNNNNNNNNNNNNNNNNNNNNNNNNNNNNNNNNNNNNNNNNNNACNACGGGGCGCACCTCTCTTTACGCGGACTCCCCGTCTGTGCCTTCTCATCTGCCGGACCGTGTGNACTTCGCTTCACCTCTGCACGTCGCATGGAGACCACCGTGAACGCCCNCCGGANCCTGNCTNANGTCTTGCATAAGANGNCNCTTGNACTTTCGGCNATGTCNNCGNCCGACNTTGAGGCATACTTCAANGACTGTGTGTTTAMTGAGTNGGAGGNGTTGGGGGAGGAGANNNNNNNNNNNNNNNNNNNNN-----------------------------------------------
>1.2_|ref_HBVC|_b_2
NNNNNNNNNNNNNNNNNNNNNNNNNNNNNNNNNNNNNNNNNNNNNNNNNNNNNNNNNNNNNNNNNNNNNNNNNNNNNNNNNNNNNNNNNNNNNNNNNNNNNNNNNNNNNNNNNNNNNNNNNNNNNNNNNNNNNNNNNNNNNNNGACTTCTTTCCTTCTATTCGAGATCTCCTCGACACCGCCTCTGCTCTGTATCGGGAGGCCTTAGAGTCTCCGGAACATNNNNNNNNNNNNNNNNNNNNNNNNNNNNNNNNNNNNNNNNNNNNNNNNNNNNNNNNNNNNNNNNNNNNNNNNNNNNNNNNNNNNNNNNNNNNNNNNNNNNNNNNNNAATTAGTAGTCAGCTATGTCAACGTTAATATGGGCCTAAAAATCAGACAACTATTGTGGTTTCACATTTCCTGTCTTACCTTTGGGAGAGAAACTGTTCTTGAATATNNNNNNNNNNNNNNNNNNNNNNNNNNNNNNNNNNNNNNNNNNNNNNNNNNNNNNNNNNNNNNNNNNNNNNNNNNNNNNNNNNNNACTGTTGTTAGACGAAGAGGCAGGTCCCCTAGAAGAAGAACTCCCTCGCCTCGCAGACGAAGGTCTCAATCGCCGCGTCGCAGAAGATCTCAATCTCGGGAATCTCAATGTTAGTATTCCTTGGACACATAAGGTGNGAANCTTTACGGGGCTTTATTCTTCTACGGTNCCTTGCTTTAATCCTAAATGGCAAACTCCTTCTNTCCCTGACATTCATTTGCAGGAGGACATTGTTGATAGATGTAAGCAATTTGTGGGGCCCCTTACAGTAAATGAAAACAGGAGACTAAAATTANNNNNNNNNNNNNGGTTTTATCCCAATGTNNNNNNNNNNNNNNNCTTAGATAAAGGGATCAAACCTTATTATCCAGATCATGTAGTTAATCATTACTTCCAGACGAGACATTATTTACACACTCTTTGGAAGGCGGGTATCTTATATAAAAGAGAGTCCACACGTAGCGCCTCATNTTGCGGGTCACCATATTCTTGGGANCAAGANCTACAGCATGGGAGGTTGGTCTTCCAAACCTCGAAAAGGCATGGGGACAAATCTTTCTGTCCCCAATCCCCTGGGATTCTTTCCCGATCATCAGTTGGACCCTGCATTCAAAGCCAACTCAGAAAATCCAGATTGGGACCTCAACCCGCACAAGGACAACTGGCCGGACGCCAACAAGGTGGGAGTGGGAGCATTCGGGCCAGGGTTCACCCCTCCCCACGGGGGATTGTTGGGGTGGAGCCCTCNGGCTNAGGGCATACTCACANCTGTGCCAGCAGNTCCTNNNNNNNNNNNNNNNNNNNNNNNNNNNNNNNNNNNNNNNNNNNNCTTATCNNNNCCTCTAAGGGACACTCATCCTCAGGCCATGCAGTGGNACTCCNCCNCTTTCCACCAAACTCTTCAAGATCCCAGAGTCAGGGCTCTGTACTTTCCTGCTGGTGGCTCCAGTTCAGGAACAGTGAGCCCTGCTCAGAATACTGTCTCTGCCATATCGTCAATCTTATCNAAGACTGGGGACCCTGNACCGAANATGGAGAACNTCNCATCAGGACTCCNAGGACCCCNGCTCNTNTTACAGGCGGGGNTTTTNTTNTTGNNAAAAANCCNCNCAATACCACAGAGTCTAGACTCGTGGTGGNNNTCTCTCAATTTTCTAGGGGGAACACCCGTGTGTCTTGGCCAAAATTCGCAGTCCCAAATCTCCAGTCACTCACYAACCTGTTGTCCTCCAATTTGTCCTGGGTATCGCTGGATGTGTCTGCGGCGTTTTATCATATTCCTYTGCATCCTGCTGCTATGCCTCATCTTCTTGTTGGTTCTTCTGGACTATCRAGGTATGTTNCCCGTTTGTCCTCTANTTCCAGGATCAWCAACAACCAGCACCGGACCATGCAAAACCTGCACANCTCCTGCTCAAGGNACCTCTATGTNTCCCTCANGTNGCNGTNCAAAACCNACGGACGGAAACTGCACCTGTATTCCCATCCCANCATCTTGGGCTTTCGCAAAATNCCTATGGGAGTGGGCCNCAGTCCGTTTCTCTTGGCTCAGTTTACTAGTNCCATTTGTTCAGTGGTTCGTAGGGCTTTCCCCCACTGTCTGGCTTTCAGTTNNNNNNNNNNNNNNNNNNNNNNNNNNNNNNNNNNNNNNNNNNNNNNNNNNNNNNNNNNNNNNNNNNNNNNNNNNNNNNNNNNNNNNNGTATACATTTAAACCCTCACAAAACAAAACGATGGGGATATTCCCTTAACTTCATGGNATATGTAATTGGGAGTTGGGGCNCATTGCCACAGGAACATATTGTACAAANAATCAAAANNNGTTTTAGGAANCTTNCTGTAAACAGGCCTATTNATTGGAAAGTATGTCAACGAATTGTGGNNCTTTTGGNATTTGCCGCCCCTNTCNCGCAATGTGGNTATCCTGCTTTAATGCCTTTATATGCATGTATACAAGCAAAGCAGGCTTTTACTTTCTCGCCAACTTACAAGGCCTTTCTAAGTAANCAGTATCTGCACCTTTACCCCGTTGCTCGGCAACGNCCTGGTCTNTGCCAAGTGTTTGCTGACGCAACCCCCNCTGGTTGGGGNTTGGNCATNGGCCNTCAGCGNCTGCGGGGAACCTTNGTNTCTCCTCTGCNGATCCATNCTGCGGNACTCCTAGCCGCTTGTTTTNNNCNCAGCAGGTCTGGGGCGAAACTCATNNGNANTGACANNTCTGTNGNNCNCNCCCNNAAATATACNTCATTTCCATGGCTGCTNGGCTGTGCTGCCAACNGGATCCNGCGCGNNACGTCCTTTGNTNNCNNNNNGTNGGNGCTGAANNNCNCGGNNGANCNNTCCCGGGNNNNNNNNNNNNNNNNNNNNNNNNNNNNNNNNNNNNNNNNNNNNNNNACNACGGGGCGCACCTCTCTTTACGCGGACTCCCCGTCTGTGCCTTCTCATCTGCCGGACCGTGTGNACTTCGCTTCACCTCTGCACGTCGCATGGAGACCACCGTGAACGCCCNCCGGANCCTGNCTNANGTCTTGCATAAGANGNCNCTTGNACTTTCGGCNATGTCNNCGNCCGACNTTGAGGCATACTTCAANGACTGTGTGTTTAMTGAGTNGGAGGNGTTGGGGGAGGAGANNNNNNNNNNNNNNNNNNNNN-----------------------------------------------
>1.2_|ref_HBVC|_b_3
NNNNNNNNNNNNNNNNNNNNNNNNNNNNNNNNNNNNNNNNNNNNNNNNNNNNNNNNNNNNNNNNNNNNNNNNNNNNNNNNNNNNNNNNNNNNNNNNNNNNNNNNNNNNNNNNNNNNNNNNNNNNNNNNNNNNNNNNNNNNNNNGACTTCTTTCCTTCTATTCGAGATCTCCTCGACACCGCCTCTGCTCTGTATCGGGAGGCCTTAGAGTCTCCGGAACATNNNNNNNNNNNNNNNNNNNNNNNNNNNNNNNNNNNNNNNNNNNNNNNNNNNNNNNNNNNNNNNNNNNNNNNNNNNNNNNNNNNNNNNNNNNNNNNNNNNNNNNNNNAATTAGTAGTCAGCTATGTCAACGTTAATATGGGCCTAAAAATCAGACAACTATTGTGGTTTCACATTTCCTGTCTTACCTTTGGGAGAGAAACTGTTCTTGAATATNNNNNNNNNNNNNNNNNNNNNNNNNNNNNNNNNNNNNNNNNNNNNNNNNNNNNNNNNNNNNNNNNNNNNNNNNNNNNNNNNNNNACTGTTGTTAGACGAAGAGGCAGGTCCCCTAGAAGAAGAACTCCCTCGCCTCGCAGACGAAGGTCTCAATCGCCGCGTCGCAGAAGATCTCAATCTCGGGAATCTCAATGTTAGTATTCCTTGGACACATAAGGTGNGAANCTTTACGGGGCTTTATTCTTCTACGGTNCCTTGCTTTAATCCTAAATGGCAAACTCCTTCTNTCCCTGACATTCATTTGCAGGAGGACATTGTTGATAGATGTAAGCAATTTGTGGGGCCCCTTACAGTAAATGAAAACAGGAGACTAAAATTANNNNNNNNNNNNNGGTTTTATCCCAATGTNNNNNNNNNNNNNNNCTTAGATAAAGGGATCAAACCTTATTATCCAGATCATGTAGTTAATCATTACTTCCAGACGAGACATTATTTACACACTCTTTGGAAGGCGGGTATCTTATATAAAAGAGAGTCCACACGTAGCGCCTCATNTTGCGGGTCACCATATTCTTGGGANCAAGANCTACAGCATGGGAGGTTGGTCTTCCAAACCTCGAAAAGGCATGGGGACAAATCTTTCTGTCCCCAATCCCCTGGGATTCTTTCCCGATCATCAGTTGGACCCTGCATTCAAAGCCAACTCAGAAAATCCAGATTGGGACCTCAACCCGCACAAGGACAACTGGCCGGACGCCAACAAGGTGGGAGTGGGAGCATTCGGGCCAGGGTTCACCCCTCCCCACGGGGGATTGTTGGGGTGGAGCCCTCNGGCTNAGGGCATACTCACANCTGTGCCAGCAGNTCCTNNNNNNNNNNNNNNNNNNNNNNNNNNNNNNNNNNNNNNNNNNNNCTTATCNNNNCCTCTAAGGGACACTCATCCTCAGGCCATGCAGTGGNACTCCNCCNCTTTCCACCAAACTCTTCAAGATCCCAGAGTCAGGGCTCTGTACTTTCCTGCTGGTGGCTCCAGTTCAGGAACAGTGAGCCCTGCTCAGAATACTGTCTCTGCCATATCGTCAATCTTATCNAAGACTGGGGACCCTGNACCGAANATGGAGAACNTCNCATCAGGACTCCNAGGACCCCNGCTCNTNTTACAGGCGGGGNTTTTNTTNTTGNNAAAAANCCNCNCAATACCACAGAGTCTAGACTCGTGGTGGNNNTCTCTCAATTTTCTAGGGGGAACACCCGTGTGTCTTGGCCAAAATTCGCAGTCCCAAATCTCCAGTCACTCACYAACCTGTTGTCCTCCAATTTGTCCTGGGTATCGCTGGATGTGTCTGCGGCGTTTTATCATATTCCTYTGCATCCTGCTGCTATGCCTCATCTTCTTGTTGGTTCTTCTGGACTATCRAGGTATGTTNCCCGTTTGTCCTCTANTTCCAGGATCAWCAACAACCAGCACCGGACCATGCAAAACCTGCACANCTCCTGCTCAAGGNACCTCTATGTNTCCCTCANGTNGCNGTNCAAAACCNACGGACGGAAACTGCACCTGTATTCCCATCCCANCATCTTGGGCTTTCGCAAAATNCCTATGGGAGTGGGCCNCAGTCCGTTTCTCTTGGCTCAGTTTACTAGTNCCATTTGTTCAGTGGTTCGTAGGGCTTTCCCCCACTGTCTGGCTTTCAGTTNNNNNNNNNNNNNNNNNNNNNNNNNNNNNNNNNNNNNNNNNNNNNNNNNNNNNNNNNNNNNNNNNNNNNNNNNNNNNNNNNNNNNNNGTATACATTTAAACCCTCACAAAACAAAACGATGGGGATATTCCCTTAACTTCATGGNATATGTAATTGGGAGTTGGGGCNCATTGCCACAGGAACATATTGTACAAANAATCAAAANNNGTTTTAGGAANCTTNCTGTAAACAGGCCTATTNATTGGAAAGTATGTCAACGAATTGTGGNNCTTTTGGNATTTGCCGCCCCTNTCNCGCAATGTGGNTATCCTGCTTTAATGCCTTTATATGCATGTATACAAGCAAAGCAGGCTTTTACTTTCTCGCCAACTTACAAGGCCTTTCTAAGTAANCAGTATCTGCACCTTTACCCCGTTGCTCGGCAACGNCCTGGTCTNTGCCAAGTGTTTGCTGACGCAACCCCCNCTGGTTGGGGNTTGGNCATNGGCCNTCAGCGNCTGCGGGGAACCTTNGTNTCTCCTCTGCNGATCCATNCTGCGGNACTCCTAGCCGCTTGTTTTNNNCNCAGCAGGTCTGGGGCGAAACTCATNNGNANTGACANNTCTGTNGNNCNCNCCCNNAAATATACNTCATTTCCATGGCTGCTNGGCTGTGCTGCCAACNGGATCCNGCGCGNNACGTCCTTTGNTNNCNNNNNGTNGGNGCTGAANNNCNCGGNNGANCNNTCCCGGGNNNNNNNNNNNNNNNNNNNNNNNNNNNNNNNNNNNNNNNNNNNNNNNACNACGGGGCGCACCTCTCTTTACGCGGACTCCCCGTCTGTGCCTTCTCATCTGCCGGACCGTGTGNACTTCGCTTCACCTCTGCACGTCGCATGGAGACCACCGTGAACGCCCNCCGGANCCTGNCTNANGTCTTGCATAAGANGNCNCTTGNACTTTCGGCNATGTCNNCGNCCGACNTTGAGGCATACTTCAANGACTGTGTGTTTAMTGAGTNGGAGGNGTTGGGGGAGGAGANNNNNNNNNNNNNNNNNNNNN-----------------------------------------------
>1.2_|ref_HBVB|_bc_7
NNNNNNNNNNNNNNNNNNNNNNNNNNNNNNNNNNNNNNNNNNNNNNNNNNNNNNNNNNNNNNNNNNNNNNNNNNNNNNNNNNNNNNNNNNNNNNNNNNNNNNNNNNNNNNNNNNNNNNNNNNNNNNNNNNNNNNNNNNNNNNNNNNNNNNNNNNNNCTATTCGAGATCTCCTCGACACCGCCTCTGCTCTGTATCGGGAGGCCTTAGAGTCTCCGGAACATTGTTCACCTCACCATACNGCACTCAGGCAAGCTATNCTGTGTTGGGGTGAGTTGATGAATCTAGCCACCTGGGTGGGAAGTAATTTGGAAGATCCAGCATCTAGGGAATTAGTAGTCANCTATGTCAACGTTAATATGGGCCTAAAAATCAGACNACTATTGNGGTTTCANANTTCCTGTCTTNCCTTTGGGAGAGNNNCTGTTCTTGAATATTTGGNGTCTTTNNGAGTNTGGATNCGNACTCNNNNNNNNNNNNNNNNNNNNNNNNNNNNNNNNNNATCAACACTTCCGGAAACTACTGTTGTTGGACGAAGAGGCAGGTCCCCTAGANGANGAACTCCCNCGCCTCGCAGACGAAGGNCTCAATCGCCGCGTCNCAGAAGATCTCANTCTCGNGAATCTCNATGTTAGNATNCCTTNGACACNTAAGGTGGGAAACNNTACNGGGCTTTATTCTTCTNCGGTACCTNGCTNTAATCCTAAANGGCAAACTCNTTCTTTCCCTGNCATTCATTTNCAGGAGGACANNNNNNNNNNNNNNNNNNNNNNNNNNNNNNNNNNNNNNNNNNNNNNNNNNNNNNNNNNNNNNNNNNNNNNNNNNNNNNNNNNNNNNNNNNNNNNNNNNNNNNNNNNNNNNNNNNNNNNNNGGATCAAACCTTATTATCCANATCATGTAGTTAATCNNNNNNNNNNNNNNNNNNNNNNNNNNNNNNCTCTTTGGAAGGNGGGTATCTTATATAAAAGAGAGACCACACGTAGCGCCTCATTTTGCGGGTCACCATATTCTTGGGAACAAGATCTACAGCATGGGAGGTTGGTCTTCCAAACCTCGAAAAGGCATGGGGACAAATCTTTCTGNCCCCAATCCCCTGGGATTCTTTCCCGATCATCAGTTGGACCCTGCATTCAAAGCCAACTCNGAAAATCCAGATTGGGNNNNNNNNNNNNNNNNNNNNNNNNNNNNNGACGCCAACAAGGTGGGAGTGGGAGCATTCGGGCCAGGGTTCACCCCTCCCCACGGGGGATTGTTGGGGTGGAGCCCTCAGGCTCAGGGCATACTCACAACTGNGCCAGCAGCTCCTCNNNNNNNNNNNNNNNNNNNNNNNNNNNNNNNNNNNCCTACTCCCTTATCTCCACCTCTAAGGNACACTCATCCTCAGGCCATGCAGTGGAACTCCACCACTTTCCACCAAANTCTNCAAGATCCCAGNGTCAGGGCTCTGTACTTTCCTGCTGGTGGCTCCAGTTCAGGAACAGTGAGCCCTGCTCAGAATACTGTCTCTGCCATATCNTCNANCNNATCGAAGACNGGGGACCCTGTACCGAATATGGAGAACATCGCATCAGGACTCCTAGGACCCCTGCTCGTGTTACAGGCGGGGNTTTTNNTNNTNNNNAAAANNCNCNCNANANCNCANAGTCTAGACTCGTGGNGGNNTTCTCTCAATTTTCTAGGGGGAANACCCNTGTGTCTTGGCCAAAATTCGCAGTCCCAAATCTCCAGTCACTCACYAACCTGTTGTCCTCCAATTTGTCCTGGNNATCGCTGGATGTGTCTGCGGCGTTTTATCATATTCCTYTGCATCCTGCTGCTATGCCTCATCTTCTTGTTGGTTCTTCTGGACTATCRAGGTATGTTGCCCGTTTGTCCTCWAMTTCCAGGATCAWCAACAACCAGCACCGGACCATGCAAAACCTGCACAACTCCTGCTCAAGGAACCTCTATRYKTCCCTCATGTTGCTGTACAAAACCTACGGACGGAAACTGCACCTGTATTCCCATCCCATCATCTTGGGCTTTCGCAAAATACCTATGGGAGTSGGCCTCNGNCCGNTTCTCNTGGCTCAGTTNNCTAGTGCCATTTGTTCAGTGGTTCGNAGGGCTTTCCCCCACTGTNTGGCTTTCAGTTNNNNNNNNNNNNNNNNNNNGGGGGCCAAGTCTGTACAACANCTTGAGTCNNTTTATGCCGCTGTTACCAATTTTCTTTTGTCNTTGGGTATACATTTAAACCCNCNCAAAACAAAACGATGGGGANATNCCCNTAACTTCATGGGATATGTAATTGGNANTTGNNNNACNTTNCNACAGGAACANATTGTACNNAAANTCAAAATGTGTTTTMGGAAACTTCCTGTAAACAGGCCTATTGATTGGAAAGTATGTCAACGAATTGTGGGTCTTTTGGGATTTGCCGCCCCTNTCANGCAATGTGGATATCCTGCTTTAATGCCTTTATATGCATGTATNCAAGCAAAGCAGGCNTNTACTTTCTCGCCAACTTACAAGGCCTTTCTAAGTACACAGTATCTGCACCTTTACCCCGTTGCTCGGCAACGGCCTGGTCTGTGCCAAGTGTTTGCTGACGCAACCCCCACTGGTTGGGGCTTGGCCATAGGCCWTCAGCGCCTGCGGGGAACCTTTGTGTCTCCTCTGCCGATCCATACTGCGGAACTCCTAGCCGCTTGTTTTGCTCGCAGCAGGTCTGGGGCGAAACTCATCGGGACTGACAATTCTGTCGTGCTCTCCCGCAAATATACTTCATTTCCATGGCTGCTAGGCTGTGCTGCCAACNGGATCCTGCGCGGGACGTCCTTTGTTTACGTCCCGTCGGCGCTGAATCCCGCGGACGACCCCTCCCGGGGCCGTTTGGGGCTCTACCGCCCGCTTCTCCGCCTGTTGTACCGCCCAACCACGGGGCGCACCNCTCTTTACGCGGACTCCCCGTCTGTGCCTTCTCATCTGCCGGACCGTGTGCACTTCGCTTCACCTCNGCACGTCGCATGGAGACCACCGTGAACGCCCACCGNANNCTGCNTAAGGTCTTGCATAAGAGGACNCTTGGANNNTCGGNAATGTCAACGNCNGNNCNTGAGGNANNCNNCAAANNCTGTGTGTTTAMTGAGTGGGAGGAGTTGGGGGAGGAGAKTAGGTTAAAGGNCTTTGNACTAGGAGGCTGTAGGCATAAATTGGTGTGTTCACCAGCACCATGCAAC


>2.1_|ref_HBVB|_bc
NNNNNNNNNNNNNNNNNNNNNNNNNNNNNNNNNNNNNNNNNNNNNNNNNNNNNNNNNNNNNNNNNNNNNNNNNNNNNNNNNNNNNNNNNNNNNNNNNNNNNNNNNNNNNNNNNNNNNNNNNNNNNNNNNNNNNNNNNNNNNNNNNNNNNNNNNNNNNNNNNNNNNNNNNNNNNNNNNNNNNNNNNNNNNNGTATCGGGAGGCCTTAGAGTCTCCGGAACATTGTTCACCTCACCATACGGCACTCAGGCAAGCTATTNTGTGTTGGGGTGAGTTAATGAATCTAGCCACCTGGGTGGGAAGTAATTTGGAAGATCCAGCATCCAGGGAATTAGTAGTCAGCNNNNNNNNCGTTAATATGGGCCTAAAAATCAGACAACTATTGTGGTTTCACATTTCCTGTCTNNNNNNNNNNNNNNNNNNNNNNNTTGAATATTTGGTGTCTTTTGGANNNNNNNNNNNNNNNNNNNNNNNNNNNNNNNNNNNNNNNNNNNNNNNNNNNNNNNNNNNNNNNNNNNNNNNNNNNNNNNNNNNNNNNNNNNNNNNNNNNNNNNNNNNNNNNNNNNNNNNNNNNNNNNNNNNNNNNNNNNNNNNNNNNNNNNNNNNNNNNNNNNNNNNNNNNNNNNNNNNNNNNNNNNNNNNNNNNNNNNNNNNNNNNNNNNNNNNNNNNNNNNNNNNNNNNNNNNNNNNNNNNNNNNNNNNNNNNNNNNNNNNNNNNNNNNNNNNNNNNNNNNNNNNNNNNNNNNNNNNNNNNNNNNNNNNNNNNNNNNNNNNNNNNNNNNNNNNNNNNNNNNNNNNNNNNNNNNNNNNNNNNNNNNNNNNNNNNNNNNNNNNNNNNNNNNNNNNNNNNNNNNNNNNNNNNNNNNNNNNNNNNNNNNNNNNNNNNNNNNNNNNNNNNNNNNNNNNNNNNNNNNNNNNNNNNNNNTTATTTACACACTCTTTGGAAGGCGGGGATCTTATATAAAAGAGAGTCCACACGTAGCGCCTCATTTTGCGGGTCACCATATTCTTGGGAACAAGATCTACAGCATGGGAGGTTGGTCTTCCAAACCTCGAAAAGGCATGGGGACAAATCTTTCTGTCCCCAATCCCCTGGGNNNNNNNNNNNNNNNNNNNNNNNNNNNNNNNNNNNNNNNNNNNNCAGAAAATCCAGATTGGGACCTCAACCCGCACAAGGACAACTGGCCGGACGCCAACCAGGTGGGAGTGGGAGCATTCGGGCCAGGGTTCACCCCTCCCCATGGGGGACTGTTGGGATGGAGCCCTCAGGCTCAGGGCCTACTCACAACTGTGCCAGCAGCTCCTCCTCCTGCCTCCACCAATCGGCAGTCAGGAAGGCAGCCTACTCCCTTATCTCCACCTCTAAGGGACACTCATCCTCAGGCCATGCAGTGGAACTCCACCACTTTCCACCAAACTCTTCAAGATCCCAGAGTCCGGGCCCTGTACTTTCCTGCTGGTGGCTCCAGTTCAGGAACAGTGAGCCCTGCTCAGAATACTGTCTCTGCCACATCGTCAATCTTATCGACGACTGGGGACCCTGTACCGAACATGGAGAACATCGCATCAGGACTCCTAGGACCCCTGCTCGTGTTACAGGCGGGGGTTTCCTTGTTGACAAAAATCCTCACAATACCACAGAGTCTAGACTCGTGGTGGACTTCTCTCAATTTTCTAGGGGGAAMACTCGTGTGTCTTGGCCAAAATTCGCAGTCCCAAATCTCCAGTCACTCACYAACCTGTTGTCCTCCAATTTGTCCTGGTTATCGCTGGATGTGTCTGCGGCGTTTTATCATCTTCCTYTGCATCCTGCTGCTATGCCTCATCTTCTTGTTGGTTCTTCTAGACTATCRAGGTATGTTGCCCGTTTGTCCTCWAMTTCCAGGATCAWCAACAACCAGCACCGGACCATGCAAAACCTGCACAACTCCTGCTCAAGGAACCTCTATRYKTCCCTCATGTTGCTGTATAAAACCNACGGACGGAAACTGCNCCTGTATTCCCATCCCATCATCTTGGGCTTTCGCAAAATACCTATGGGAGTSGGCCTCAGYCCGTTTCTCTTGGCTCAGTTTACTAGTGCCATTTGTTCAGTGGTTCGTAGGGCTTTCCCCCACTGTCTGGCTTTCAGTTATATGGATGATGTGGTTTTGGGGGCCAAGTCTGTACAACATCTTGAGTCCCTTTATACCGCTGTTACCAATTTYCTTTTGTCTTTGGGTATACAYTTAAACCCTCACAAAACAAAAAGATGGGGATATTCCCTTAACTTCATGGGATATGTAATTGGGAGTTGGGGCACATTGCCACAGGAACATATTGTACAAAAAATCAAAATGTGTTTTMGGAAACTTCCTGTAAACAGGCCTATTGATTGGAAAGTATGTCAACGAATTGTGGGTCTTTTGGGGTTTGCCGCCCCTTTCACGCAATGTGGATATCCTGCTTTAATGCCTTTATATGCATGTATACAAGCAAAACAGGCTTTTACTTTCTCGCCAACTTACAAGGCCTTTCTAAGTAAACAGTATCTGAACCTTTACCCCGTTGCTCGGCAACGGCCTGGTCTGTGCCAAGTGTTTGCTGACGCAACCCCCACTGGTTGGGGCTTGGCCATAGGCCWTCAGCGCATGCGTGGAACCTTTGTGTCTCCTCTGCCGATCCATACTGCGGAACTCCTAGCCGCTTGTTTTGCTCGCAGCAGGTCTGGGGCAAAACTCATCGGGACTGACAATTCTGTCGTGCTCTCCCGCAAATATACATCGTTTCCATGGCTGCTAGGCTGTGCTGCCAACTGGATCCTGCGCGGGACGTCCTTTGTTTACGTCCCGNCGGCGCTGAATCCCGCGGACGACCCCTCCCGGGGCCGCTTGGGGCTCTACCGCCCGCTTCTCCGCCTGTTGTACCGACCGACCACGGGGCGCACCTCTCTTTACGCGGACTCCCCGTCTGTGCCTTCTCATCTRCCGGACCGTGTGCACTTCGCTTCACCTCTGCACGTCGCATGGAGACCACCGTGAACGCCCTCGGGAACCTGCCCAAGGTCTTGCATAAGAGGACTCTTGGACTTTCAGCAATGTCAGCGACCGACCTTGAGGCATACTTCAAAGACTGTGTGTTTAMTGAGTGGGAGGAGTTGGGGGAGGAGGTTAGGTTAAAGGTCTTTGTACTAGGAGGCTGTAGGCATAAATTGGTGTGTTCACCAGCACCATGCAAC
>2.1_|ref_HBVB|_bc_0
NNNNNNNNNNNNNNNNNNNNNNNNNNNNNNNNNNNNNNNNNNNNNNNNNNNNNNNNNNNNNNNNNNNNNNNNNNNNNNNNNNNNNNNNNNNNNNNNNNNNNNNNNNNNNNNNNNNNNNNNNNNNNNNNNNNNNNNNNNNNNNNNNNNNNNNNNNNNNNNNNNNNNNNNNNNNNNNNNNNNNNNNNNNNNNGTATCGGGAGGCCTTAGAGTCTCCGGAACATTGTTCACCTCACCATACGGCACTCAGGCAAGCTATTNTGTGTTGGGGTGAGTTAATGAATCTAGCCACCTGGGTGGGAAGTAATTTGGAAGATCCAGCATCCAGGGAATTAGTAGTCAGCNNNNNNNNCGTTAATATGGGCCTAAAAATCAGACAACTATTGTGGTTTCACATTTCCTGTCTNNNNNNNNNNNNNNNNNNNNNNNTTGAATATTTGGTGTCTTTTGGANNNNNNNNNNNNNNNNNNNNNNNNNNNNNNNNNNNNNNNNNNNNNNNNNNNNNNNNNNNNNNNNNNNNNNNNNNNNNNNNNNNNNNNNNNNNNNNNNNNNNNNNNNNNNNNNNNNNNNNNNNNNNNNNNNNNNNNNNNNNNNNNNNNNNNNNNNNNNNNNNNNNNNNNNNNNNNNNNNNNNNNNNNNNNNNNNNNNNNNNNNNNNNNNNNNNNNNNNNNNNNNNNNNNNNNNNNNNNNNNNNNNNNNNNNNNNNNNNNNNNNNNNNNNNNNNNNNNNNNNNNNNNNNNNNNNNNNNNNNNNNNNNNNNNNNNNNNNNNNNNNNNNNNNNNNNNNNNNNNNNNNNNNNNNNNNNNNNNNNNNNNNNNNNNNNNNNNNNNNNNNNNNNNNNNNNNNNNNNNNNNNNNNNNNNNNNNNNNNNNNNNNNNNNNNNNNNNNNNNNNNNNNNNNNNNNNNNNNNNNNNNNNNNNNNNNNNTTATTTACACACTCTTTGGAAGGCGGGGATCTTATATAAAAGAGAGTCCACACGTAGCGCCTCATTTTGCGGGTCACCATATTCTTGGGAACAAGATCTACAGCATGGGAGGTTGGTCTTCCAAACCTCGAAAAGGCATGGGGACAAATCTTTCTGTCCCCAATCCCCTGGGNNNNNNNNNNNNNNNNNNNNNNNNNNNNNNNNNNNNNNNNNNNNCAGAAAATCCAGATTGGGACCTCAACCCGCACAAGGACAACTGGCCGGACGCCAACCAGGTGGGAGTGGGAGCATTCGGGCCAGGGTTCACCCCTCCCCATGGGGGACTGTTGGGATGGAGCCCTCAGGCTCAGGGCCTACTCACAACTGTGCCAGCAGCTCCTCCTCCTGCCTCCACCAATCGGCAGTCAGGAAGGCAGCCTACTCCCTTATCTCCACCTCTAAGGGACACTCATCCTCAGGCCATGCAGTGGAACTCCACCACTTTCCACCAAACTCTTCAAGATCCCAGAGTCCGGGCCCTGTACTTTCCTGCTGGTGGCTCCAGTTCAGGAACAGTGAGCCCTGCTCAGAATACTGTCTCTGCCACATCGTCAATCTTATCGACGACTGGGGACCCTGTACCGAACATGGAGAACATCGCATCAGGACTCCTAGGACCCCTGCTCGTGTTACAGGCGGGGGTTTCCTTGTTGACAAAAATCCTCACAATACCACAGAGTCTAGACTCGTGGTGGACTTCTCTCAATTTTCTAGGGGGAAMACTCGTGTGTCTTGGCCAAAATTCGCAGTCCCAAATCTCCAGTCACTCACYAACCTGTTGTCCTCCAATTTGTCCTGGTTATCGCTGGATGTGTCTGCGGCGTTTTATCATCTTCCTYTGCATCCTGCTGCTATGCCTCATCTTCTTGTTGGTTCTTCTAGACTATCRAGGTATGTTGCCCGTTTGTCCTCWAMTTCCAGGATCAWCAACAACCAGCACCGGACCATGCAAAACCTGCACAACTCCTGCTCAAGGAACCTCTATRYKTCCCTCATGTTGCTGTATAAAACCNACGGACGGAAACTGCNCCTGTATTCCCATCCCATCATCTTGGGCTTTCGCAAAATACCTATGGGAGTSGGCCTCAGYCCGTTTCTCTTGGCTCAGTTTACTAGTGCCATTTGTTCAGTGGTTCGTAGGGCTTTCCCCCACTGTCTGGCTTTCAGTTATATGGATGATGTGGTTTTGGGGGCCAAGTCTGTACAACATCTTGAGTCCCTTTATACCGCTGTTACCAATTTYCTTTTGTCTTTGGGTATACAYTTAAACCCTCACAAAACAAAAAGATGGGGATATTCCCTTAACTTCATGGGATATGTAATTGGGAGTTGGGGCACATTGCCACAGGAACATATTGTACAAAAAATCAAAATGTGTTTTMGGAAACTTCCTGTAAACAGGCCTATTGATTGGAAAGTATGTCAACGAATTGTGGGTCTTTTGGGGTTTGCCGCCCCTTTCACGCAATGTGGATATCCTGCTTTAATGCCTTTATATGCATGTATACAAGCAAAACAGGCTTTTACTTTCTCGCCAACTTACAAGGCCTTTCTAAGTAAACAGTATCTGAACCTTTACCCCGTTGCTCGGCAACGGCCTGGTCTGTGCCAAGTGTTTGCTGACGCAACCCCCACTGGTTGGGGCTTGGCCATAGGCCWTCAGCGCATGCGTGGAACCTTTGTGTCTCCTCTGCCGATCCATACTGCGGAACTCCTAGCCGCTTGTTTTGCTCGCAGCAGGTCTGGGGCAAAACTCATCGGGACTGACAATTCTGTCGTGCTCTCCCGCAAATATACATCGTTTCCATGGCTGCTAGGCTGTGCTGCCAACTGGATCCTGCGCGGGACGTCCTTTGTTTACGTCCCGNCGGCGCTGAATCCCGCGGACGACCCCTCCCGGGGCCGCTTGGGGCTCTACCGCCCGCTTCTCCGCCTGTTGTACCGACCGACCACGGGGCGCACCTCTCTTTACGCGGACTCCCCGTCTGTGCCTTCTCATCTRCCGGACCGTGTGCACTTCGCTTCACCTCTGCACGTCGCATGGAGACCACCGTGAACGCCCTCGGGAACCTGCCCAAGGTCTTGCATAAGAGGACTCTTGGACTTTCAGCAATGTCAGCGACCGACCTTGAGGCATACTTCAAAGACTGTGTGTTTAMTGAGTGGGAGGAGTTGGGGGAGGAGGTTAGGTTAAAGGTCTTTGTACTAGGAGGCTGTAGGCATAAATTGGTGTGTTCACCAGCACCATGCAAC
>2.1_|ref_HBVB|_bc_1
NNNNNNNNNNNNNNNNNNNNNNNNNNNNNNNNNNNNNNNNNNNNNNNNNNNNNNNNNNNNNNNNNNNNNNNNNNNNNNNNNNNNNNNNNNNNNNNNNNNNNNNNNNNNNNNNNNNNNNNNNNNNNNNNNNNNNNNNNNNNNNTGACTTCTTTCCTTCTATTCGAGATCTCCTCGACACCGCTTCTGCTCTGTATCGGGAGGCCTTAGAGTCTCCGGAACATTGNTCACCTCACCATACGGCACTCAGGCAAGCTATTNTGTGTTGGGGTGAGTTAATGAATCTAGCCACCTGGGTGGGAAGTAATTTGGAAGANCCAGCATCCAGGGAATTAGTAGTCAGCTATGTCAACGTTAATATGGGCCTAAAAATCAGACAACTATTGTGGTTTCACATTTCCNGTCTTACTTTTGGGAGAGAAACTGTCCTTGAATATTTGGTGTCTTTTGGAGTGTGGATTCGCNCTCCTCCTGCATANNNNNNNNNNNNNNNNNNNNNNNNNNNNNNNNNNNNNNNNNNNNNNNNNNNNNNNNNNNNNNNNNNNTCNCCTAGAAGAAGAACTCCCTCGCCTCGCAGACGAAGGTCTCAATCGCCGCGTCGCAGAAGATCTNNNNNNNNNNNNNNNNNNNNNNNNNNNNNNNNNNNNNNNNNAGGTGGGAAACTTTACGGGGCTTTATTCTTCTACGGTACCTTGCTTTAATCCTAAATGGCAAACTCCTTCTTTTNCTGACATNCATTTGCAGGAGGACATTGTTGATAGATGTAAGNAATTTGTGGGGCCCCTTACAGTAAATGAAAACAGGAGACTAAAATTANNNNNNNNNNNNNNNNNNNNNNNNNNNNNNNNNNNNNNNNNNNNNNTAGATAAAGGGATCAAACCGTATTATCCAGAGTATGTAGTTNATCATTACTNCCAGACGCGACATTATTTACAYACTCTTTGGAAGGCGGGTATCYTATATAAAAGAGAGTCCACACGTAGCGCCTCATTTTGCGGGTCACCATATTCTTGGGAACAAGATCTACAGCATGGGAGGTTGGTCTTCCAAACCTCGAAAAGGCATGGGGACAAATCTTTCTGTCCCCAATCCCCTGGGATNCTTCCCCGATCNTCAGTTGGACCCTGCATNCAAAGNCAACTCAGANAATCCANATTGNGACCNCAANCCGCACAAGGACAACTGNCCNGACGCCAACCAGGTGGGAGTGGGAGCATTCGGGCCAGGGTTCACCCCTCCCCATGGGGGACTGTTGGGATGGARCCCTCAGGCTCAGGGCCTACTCACAACTGTGCCAGCAGCTCCTCCTCCTGCCTCCACCAATCGGCAGTCAGGAAGGCAGCCTACTCCCTTATCTCCACCTCTAAGGGACACTCATCCTCAGGCCATGCAGTGGAACTCCACCACTTTCCACCAAACTCTTCAAGATCCCAGAGTCCGAGCCCTGTACTTTCCTGTTGGTGGCTCCAGTTCAGGAACAGTGAGCCCTGCTCAGAATACTGTCTCTGCCACATCGTCAATCTTATCGACGACTGGGGACCCTGTACCGAACATGGAGAACATCGCATCAGGACTCCTAGGACCCCTGCTCGTGTTACAGGCGGGGTTTTCCTTGTTGACAAAAATCCTCACAATACCACAGAGTCTAGACTCGTGGTGGACTTCTCTCAATTTTCTAGGGGGAAMACTCGTGTGTCTTGGCCAAAATTCGCAGTCCCAAATCTCCAGTCACTCACYAACCTGTTGTCCTCCAATTTGTCCTGGTTATCGCTGGATGTGTCTGCGGCGTTTTATCATCTTCCTYTGCATCCTGCTGCTATGCCTCATCTTCTTGTTGGTTCTTCTGGACTATCRAGGTATGTTGCCCGTTTGTCCTCWAMTTCCAGGATCAWCAACAACCAGCACCGGACCATGCAAAACCTGCACAACTCCTGCTCAAGGAACCTCTATRYKTCCCTCATGTTGCTGTATAAAACCTACGGACGGAAACTGCACCTGTATTCCCATCCCATCATCTTGGGCTTTCGCAAAATACCTATGGGAGTSGGCCTCAGYCCGTTTCTCTTGGCTCAGTTTACTAGTGCCATTTGTTCAGTGGTTCGTAGGGCTTTCCCCCACTGTCTGGCTTTCAGTTATATGGATGATGTGGTTTTGGGGGCCAAGTCTGTACAACATCTTGAGTCCCTTTATACCGCTGTTACCAATTTYCTTTTGTCTTTGGGTATACAYTTAAACCCTCACAAAACAAAAAGATGGGGATATTCCCTTAACTTCATGGGATATGTAATTGGGAGTTGGGGCACATTGCCACAGGAACATATTGTACAAAAAATCAAAATGTGTTTTMGGAAACTTCCTGTAAACAGGCCTATTGATTGGAAAGTATGTCAACGAATTGTGGGTCTTTTGGGGTTTGCCGCCCCTTTCACGCAATGTGGATATCCTGCTTTRATGCCTTTATATGCATGTATACAAGCAAAACAGGCTTTTACTTTCTCGCCAACTTACAAGGCCTTTCTAAGTAAACAGTATCTGAACCTTTACCCCGTTGCTCGGCAACGGCCTGGTCTGTGCCAAGTGTTTGCTGACGCAACCCCCACTGGTTGGGGCTTGGCCATAGGCCWTCAGCGCATGCGTGGAACCTTTGTGTCTCCTCTGCCGATCCATACTGCGGAACTCCTAGCCGCTTGTTTTGCTCGCAGCAGGTCTGGGGCAAAACTCATCGGGACTGACAATTCTGTCGTGCTCTCCCGCAAGTATACATCGTTTCCATGGCTGCTAGGCTGTGCTGCCAACTGGATCCTGCGTGGGACGTCCTTTGTTTACGTCCCGTCGGCGCTGAATCCCGCGGACGACCCCTCCCGGGGCCGCTTGGGGCTCTACCGCCCGCTTCTCCGCCTGTTGTACCGACCGACCACGGGGCGCACCTCTCTTTACGCGGACTCCCCGTCTGTGCCTTCTCATCTRCCGGACCGTGTGCACTTCGCTTCACCTCTGCACGTCGCATGGAGACCACCGTGAACGCCCTCGGGAACCTGCCCAAGGTCTTGCATAAGAGGACTCTTGGACTTTCAGCAATGTCAGCGACCGACCTTGAGGCATACTTCAAAGACTGTGTGTTTAMTGAGTGGGAGGAGTTGGGGGAGGAGGKTAGGTCAAAGGTCTTTGTACTAGGAGGCTGTAGGCATAAATTGGTGTGTTCACCAGCACCATGCAAN
>2.1_|ref_HBVB|_bc_2
NNNNNNNNNNNNNNNNNNNNNNNNNNNNNNNNNNNNNNNNNNNNNNNNNNNNNNNNNNNNNNNNNNNNNNNNNNNNNNNNNNNNNNNNNNNNNNNNNNNNNNNNNNNNNNNNNNNNNNNNNNNNNNNNNNNNNNNNNNNNNNNNNNNNNNNNNNNNNNNNNNNNNNNNNNNNNNACACCGCTTCTGCTCTGNATCGGGAGGCCTTAGAGTCTCCGGAACATTGTTCACCTCACCATACGGCACTCAGGCAAGCNATTCTGTGTTGGGGTGAGTTAATGAATCTAGCCACCTGGGTGGGAAGTAATTTGGAAGATCCAGCATCCAGGGAATTAGTAGTCNGCTATGTCAACGTTAATATGGGCCTAAAAATCAGACAACTATTGTGGTTTCACATTTCCTGTCTTACTTTTGGGAGAGAAACTGTCCTTGAATATTTGGTGTCTTTTGGAGTGTGGATTCGCACTCCTCCTGCATATAGACCACCAAATGCCCCTATCTTATCAACACTTCCGGAAACTACTGTTGTTNGACGAAGAGGCAGGTCCCCTAGAAGAAGAACTCCCTCGCCTCGCAGACGAAGGTCTCAATCGCCGCGTCGCAGAAGATCTCAATCTCGGGAATCTCAATGTTAGTATTCCTTGGACACATAAGGTGGGAAACTTTACGGGGCTTTATTCTTCTACGGTACCTTGCTTTAATCCTAAATGGCAAACTCCTTCTTTTCCTGACATTCATTTGCAGGAGGACATTGTTGATAGANNNNNNNNNNNNNNNNNNNCCCTTACAGTAAATGAANNNNNNNNNNNNNNNNNNNNNNNNNNNNNNNNNNNNNNNNNNNNNNNNNNNNNNNNNNNNNNNNNNNNNNNNNNGATCAAACCGTATTATCCAGAGTATGTAGTTAATCATTACTTCCAGACGCGACATTATTTACAYACTCTTTGGAAGGCGGGTATCYTATATAAAAGAGAGTCCACACGTAGCGCCTCATTTTGCGGGTCACCATATTCTTGGGAACAAGATCTACAGCATGGGAGGTTGGTCTTCCAAACCTCGAAAAGGCATGGGGACAAATCTTTCTGTCCCCAATCCCCTGGGATTCTTNCCCGATCATCAGTTGGACCCTGCATTCAAAGCCAACTCASAAAATCCAGATTGGGACCTCAACCCGCACAAGGACAACTGGCCGGACGCCAACCAGGTGGGAGTGGGAGCATTCGGGCCAGGGTTCACCCCTCCCCATGGGGGACTGTTGGGGTGGARCCCTCAGGCTCAGGGCCTACTCACAACTGTGCCAGCAGCTCCTCCTCCTGCCTCCACCAATCGGCAGTCAGGAAGGCAGCCTACTCCCTTATCTCCACCTCTAAGGGACACTCATCCTCAGGCCATGCAGTGGAACGCCACCACTTTCCACCAAACTCTTCAAGATCCCAGAGTCCGGGCCCTGTACTTTCCTGCTGGTGGCTCCAGTTCAGGAACAGTGAGCCCTGCTCAGAATACTGTCTCTGCCATATCGTCAATCTTATCGAAGACTGGGGACCCTGTACCGAACATGGAGAACATCGCATCAGGACTCCTAGGACCCCTGCTCGTGTTACAGGCGGGGTTTTTCTTGTTGACAAAAATCCTCACAATACCACAGAGTCTAGACTCGTGGTGGACTTCTCTCAATTTTCTAGGGGGAAMACCCGTGTGTCTTGGCCAAAATTCGCAGTCCCAAATCTCCAGTCACTCACYAACCTGTTGTCCTCCAATTTGTCCTGGTTATCGCTGGATGTGTCTGCGGCGTTTTATCATCTTCCTYTGCATCCTGCTGCTATGCCTCATCTTCTTGTTGGTTCTTCTGGACTATCRAGGTATGTTGCCCGTTTGTCCTCWAMTTCCAGGATCAWCAACAACCAGCACCGGACCATGCAAAACCTGCACAACTCCTGCTCAAGGAACCTCTATRYKTCCCTCATGTTGCTGTACAAAACCTACGGACGGAAACTGCACCTGTATTCCCATCCCATCATCTTGGGCTTTCGCAAAATACCTATGGGAGTSGGCCTCAGYCCGTTTCTCTTGGCTCAGTTTACTAGTGCCATTTGTTCAGTGGTTCGTAGGGCTTTCCCCCACTGTCTGGCTTTCAGTTATATGGATGATGTGGTTTTGGGGGCCAAGTCTGTACAACATCTTGAGTCCCTTTATACCGCTGTTACCAATTTYCTTTTGTCTTTGGGTATACAYTTAAACCCTCACAAAACAAAAAGATGGGGATATTCCCTTAACTTCATGGGATATGTAATTGGGAGTTGGGGCACATTGCCACAGGAACATATTGTACAAAAAATCAAAATGTGTTTTMGGAAACTTCCTGTAAACAGGCCTATTGATTGGAAAGTATGTCAACGAATTGTGGGTCTTTTGGGGTTTGCCGCCCCTTTCACGCAATGTGGATATCCTGCTTTRATGCCTTTATATGCATGTATACAAGCAAAACAGGCTTTTACTTTCTCGCCAACTTACAAGGCCTTTCTAAGTAAACAGTATCTGAACCTTTACCCCGTTGCTCGGCAACGGCCTGGTCTGTGCCAAGTGTTTGCTGACGCAACCCCCACTGGTTGGGGCTTGGCCATAGGCCWTCAGCGCATGCGTGGAACCTTTGTGTCTCCTCTGCCGATCCATACTGCGGAACTCCTAGCCGCTTGTTTTGCTCGCAGCAGGTCTGGGGCAAAACTCATCGGGACTGACAATTCTGTCGTGCTCTCCCGCAAATATACATCGTTTCCATGGCTGCTAGGCTGTGCTGCCAACTGGATCCTGCGCGGGACGTCCTTTGTTTACGTCCCGTCGGCGCTGAATCCCGCGGACGACCCCTCCCGGGGCCGCTTGGGGCTCTACCGCCCGCTTCTCCGCCTGTTGTACCGACCGACCACGGGGCGCACCTCTCTTTACGCGGACTCCCCGTCTGTGCCTTCTCATCTRCCGGACCGTGTGCACTTCGCTTCACCTCTGCACGTCGCATGGAGACCACCGTGAACGCCCTCGGGAACCTGCCCAAGGTCTTGCATAAGAGGACTCTTGGACTTTCAGCAATGTCAGCGACCGACCTTGAGGCATACTTCAAAGACTGTGTGTTTAMTGAGTGGGAGGAGTTGGGGGAGGAGGKTAGGTTAAAGGTCTTTGTACTAGGAGGCTGTAGGCATAAATTGGTGTGTTCACCAGCACCATGCAAC
>2.1_|ref_HBVB|_bc_3
NNNNNNNNNNNNNNNNNNNNNNNNNNNNNNNNNNNNNNNNNNNNNNNNNNNNNNNNNNNNNNNNNNNNNNNNNNNNNNNNNNNNNNNNNNNNNNNNNNNNNNNNNNNNNNNNNNNNNNNNNNNNNNNNNNNNNNNNNNNNNNNNNNNNNNNNNNNNNNNNNNNNNNNNNNNNNNNNNNNNNNNNNNNNNNNNNNNNNNNNNNNNNNNNNNNNNNNNNNNNNNNNNNNNNNNNNNNNNNNNNNNNNNNNNNNNNNNNNNNNNNNNNNNNNNNNNNNNNNNNNNNNNNNNNNNNNNNNNNNNNNNNNNNNNNNNNNNNNNNNNNNNNNNNNNNNNNNNNNNNCTATGTCAACGTTAATATGGGCCTAAAAATCAGACAACTATTGTGGTTTCACATTTCCTGTCTTACTTTTGGGAGAGAAACTGTCCTTGAATATTTGGTGTCTTTTGGAGTGTGNNNNNNNNNNNNNNNNNNNNNNNNNNNNNNNNNNNNNNNNNNNNNNNNNNNNNNNNNNNNNNNNNNNNNNNNNNNNNNNNNNNNNNNNNNNNNNNNNNNNNNNNNNNNNNNNNNNNNNNNNCGAAGGTCTCAATCGCCGCGTNGCAGNAGNNNNNNNNNNNNNNNNNNNNNNNNNNNNNNNNNNNNNNNNNNNNNNNNNNNNNNNNNNNNNNNNNNNNNNNNNNNNNNNNNNNNNNNNNNNNNNNNNNNNNNNNNNNNNNNNNNNNNNNNNNNNNNNNNNNNNNNNNNNNNNNNNNNNNNNNNNNNNNNNNNNNNNNNNNNNNNNNNNNNNNNNNNNNNNNNNNNNNNNNNNNNNNNNNNNNNNNNNNNNNNNNNNNNNNNNNNNNNNNNNNNNNNNNNNNNNNNNNNNNNNNNNNNNNNNNNNNNNNNATCCAGAGTATGTAGTTAATCATTACTTCCAGACGCGACATTATTTACACACTCTTTGGAAGGCGGGGATCTTATATAAAAGAGAGTCCACACGTAGCGCCTCATTTTGCGGGTCACCATATTCTTGGGAACAAGATCTACAGCATGGGAGGTTGGTCTTCCAAACCTCGAAAAGGCATGGGGACAAATCTTTCTGTCCCCAATCCCCTGGGATTCTTCCCCGATCATCAGTTGGACCCTGCATTCAAAGCCAACTCAGAAAATCCAGATTGGGACCTCAACCCGCACAAGGACAACTGGCCGGACGCCAACCAGGTGGGAGTGGGAGCATTCGGGCCAGGGTTCACCCCTCCCCATGGGGNACTGTTGGGATGGAGCCCTCAGGCTCAGGGCCTACTCACAACTGTGCCAGCAGCTCCTCCTCCTGCCTCCACCAATCGGCAGTCAGGAAGGCAGCCTACTCCCTTATCTCCACCTCTAAGGGACACTCATCCTCAGGCCATGCAGTGGAACTCCACCACTTTCCACCAAACTCTTCAAGATCCCAGAGTCCGGGCCCTGTACTTTCCTGCTGGTGGCTCCAGTTCAGGAACAGTGAGCCCTGCTCAGAATACTGTCTCTGCCATATCGTCAATCTTATCGAAGACTGGGGACCCTGTACCGAACATGGAGAACATCGCATCAGGACTCCTAGGACCCCTGCTCGTGTTACAGGCGGGGGTTTTTTTGTTGACAAAAATCCTCACAATACCACAGAGTCTAGACTCGTGGTGGACTTCTCTCAATTTTCTAGGGGGAAMACCCGTGTGTCTTGGCCAAAATTCGCAGTCCCAAATCTCCAGTCACTCACYAACCTGTTGTCCTCCAATTTGTCCTGGTTATCGCTGGATGTGTCTGCGGCGTTTTATCATCTTCCTYTGCATCCTGCTGCTATGCCTCATCTTCTTGTTGGTTCTTCTGGACTATCRAGGTATGTTGCCCGTTTGTCCTCWAMTTCCAGGATCAWCAACAACCAGCACCGGACCATGCAAAACCTGCACAACTCCTGCTCAAGGAACCTCTATRYKTCCCTCATGTTGCTGTACAAAACCTACGGACGGAAACTGCACCTGTATTCCCATCCCATCATCTTGGGCTTTCGCAAAATACCTATGGGAGTSGGCCTCAGYCCGTTTCTCTTGGCTCAGTTTACTAGTGCCATTTGTTCAGTGGTTCGTAGGGCTTTCCCCCACTGTCTGGCTTTCAGTTATATGGATGATGTGGTTTTGGGGGCCAAGTCTGTACAACATCTTGAGTCCCTTTATACCGCTGTTACCAATTTYCTTTTGTCTTTGGGTATACAYTTAAACCCTCACAAAACAAAAAGATGGGGATATTCCCTTAACTTCATGGGATATGTAATTGGGAGTTGGGGCACATTGCCACAGGAACATATTGTACAAAAAATCAAAATGTGTTTTMGGAAACTTCCTGTAAACAGGCCTATTGATTGGAAAGTATGTCAACGAATTGTGGGTCTTTTGGGGTTTGCCGCCCCTTTCACGCAATGTGGATATCCTGCTTTAATGCCTTTATATGCATGTATACAAGCAAAACAGGCTTTTACTTTCTCGCCAACTTACAAGGCCTTTCTAAGTAAACAGTATCTGAACCTTTACCCCGTTGCTCGGCAACGGCCTGGTCTGTGCCAAGTGTTTGCTGACGCAACCCCCACTGGTTGGGGCTTGGCCATAGGCCWTCAGCGCATGCGTGGAACCTTTGTGTCTCCTCTGCCGATCCATACTGCGGAACTCCTAGCCGCTTGTTTTGCTCGCAGCAGATCTGGGGCAAAACTCATCGGGACTGACAATTCTGTCGTGCTCTCCCGCAAATATACATCGTTTCCATGGCTGCTAGGCTGTNCTGCCAACTGNATCCTGCGCGGGACGTCCTTTGTTTACGTCCCGTCGGCGCTGAATCCCGCGGACGACCCCTCCCGGGGCCGCTTGGGGCTCTACCGCCCGCTTCTCCGCCTGTTGTACCGACCGACCACGGGGCGCACCTCTCTTTACGCGGACTCCCCGTCTGTGCCTTCTCATCTRCCGGACCGTGTGCACTTCGCTTCACCTCTGCACGTCGCATGGAGACCACCGTGAACGCCCTCGGGAACCTGCCCAAGGTCTTGCATAAGAGGACTCTTGGACTTTCAGCAATGTCAGCGACCGACCTTGAGGCATACTTCAAAGACTGTGTGTTTAMTGAGTGGGAGGAGTTGGGGGAGGAGGTTAGGTTAAAGGTCTTTGTACTAGGAGGNN--------------------------------------
>2.1_|ref_HBVB|_bc_4
NNNNNNNNNNNNNNNNNNNNNNNNNNNNNNNNNNNNNNNNNNNNNNNNNNNNNNNNNNNNNNNNNNNNNNNNNNNNNNNNNNNNNNNNNNNNNNNNNNNNNNNNNNNNNNNNNNNNNNNNNNNNNNNNNNNNNNNNNNNNNNNNNNNNNNNNNNNNNNNNNNNNNNNNNNNNNNNNNNNNNNNNNNNNNNNNNNNNNNNNNNNNNNNNNNNNNNNNNNNNNNNNNNNNNNNNNNNNNNNNNNNNNNNNNNNNNNNNNNNNNNNNNNNNNNNNNNNNNNNNNNNNNNNNNNNNNNNNNNNNNNNNNNNNNNNNNNNNNNNNNNNNNNNNNNNNNNNNNNNNCTATGTCAACGTTAATATGGGCCTAAAAATCAGACAACTATTGTGGTTTCACATTTCCTGTCTTACTTTTGGGAGAGAAACTGTCCTTGAATATTTGGTGTCTTTTGGAGTGTGNNNNNNNNNNNNNNNNNNNNNNNNNNNNNNNNNNNNNNNNNNNNNNNNNNNNNNNNNNNNNNNNNNNNNNNNNNNNNNNNNNNNNNNNNNNNNNNNNNNNNNNNNNNNNNNNNNNNNNNNNCGAAGGTCTCAATCGCCGCGTNGCAGNAGNNNNNNNNNNNNNNNNNNNNNNNNNNNNNNNNNNNNNNNNNNNNNNNNNNNNNNNNNNNNNNNNNNNNNNNNNNNNNNNNNNNNNNNNNNNNNNNNNNNNNNNNNNNNNNNNNNNNNNNNNNNNNNNNNNNNNNNNNNNNNNNNNNNNNNNNNNNNNNNNNNNNNNNNNNNNNNNNNNNNNNNNNNNNNNNNNNNNNNNNNNNNNNNNNNNNNNNNNNNNNNNNNNNNNNNNNNNNNNNNNNNNNNNNNNNNNNNNNNNNNNNNNNNNNNNNNNNNNNNATCCAGAGTATGTAGTTAATCATTACTTCCAGACGCGACATTATTTACACACTCTTTGGAAGGCGGGGATCTTATATAAAAGAGAGTCCACACGTAGCGCCTCATTTTGCGGGTCACCATATTCTTGGGAACAAGATCTACAGCATGGGAGGTTGGTCTTCCAAACCTCGAAAAGGCATGGGGACAAATCTTTCTGTCCCCAATCCCCTGGGATTCTTCCCCGATCATCAGTTGGACCCTGCATTCAAAGCCAACTCAGAAAATCCAGATTGGGACCTCAACCCGCACAAGGACAACTGGCCGGACGCCAACCAGGTGGGAGTGGGAGCATTCGGGCCAGGGTTCACCCCTCCCCATGGGGNACTGTTGGGATGGAGCCCTCAGGCTCAGGGCCTACTCACAACTGTGCCAGCAGCTCCTCCTCCTGCCTCCACCAATCGGCAGTCAGGAAGGCAGCCTACTCCCTTATCTCCACCTCTAAGGGACACTCATCCTCAGGCCATGCAGTGGAACTCCACCACTTTCCACCAAACTCTTCAAGATCCCAGAGTCCGGGCCCTGTACTTTCCTGCTGGTGGCTCCAGTTCAGGAACAGTGAGCCCTGCTCAGAATACTGTCTCTGCCATATCGTCAATCTTATCGAAGACTGGGGACCCTGTACCGAACATGGAGAACATCGCATCAGGACTCCTAGGACCCCTGCTCGTGTTACAGGCGGGGGTTTTTTTGTTGACAAAAATCCTCACAATACCACAGAGTCTAGACTCGTGGTGGACTTCTCTCAATTTTCTAGGGGGAAMACCCGTGTGTCTTGGCCAAAATTCGCAGTCCCAAATCTCCAGTCACTCACYAACCTGTTGTCCTCCAATTTGTCCTGGTTATCGCTGGATGTGTCTGCGGCGTTTTATCATCTTCCTYTGCATCCTGCTGCTATGCCTCATCTTCTTGTTGGTTCTTCTGGACTATCRAGGTATGTTGCCCGTTTGTCCTCWAMTTCCAGGATCAWCAACAACCAGCACCGGACCATGCAAAACCTGCACAACTCCTGCTCAAGGAACCTCTATRYKTCCCTCATGTTGCTGTACAAAACCTACGGACGGAAACTGCACCTGTATTCCCATCCCATCATCTTGGGCTTTCGCAAAATACCTATGGGAGTSGGCCTCAGYCCGTTTCTCTTGGCTCAGTTTACTAGTGCCATTTGTTCAGTGGTTCGTAGGGCTTTCCCCCACTGTCTGGCTTTCAGTTATATGGATGATGTGGTTTTGGGGGCCAAGTCTGTACAACATCTTGAGTCCCTTTATACCGCTGTTACCAATTTYCTTTTGTCTTTGGGTATACAYTTAAACCCTCACAAAACAAAAAGATGGGGATATTCCCTTAACTTCATGGGATATGTAATTGGGAGTTGGGGCACATTGCCACAGGAACATATTGTACAAAAAATCAAAATGTGTTTTMGGAAACTTCCTGTAAACAGGCCTATTGATTGGAAAGTATGTCAACGAATTGTGGGTCTTTTGGGGTTTGCCGCCCCTTTCACGCAATGTGGATATCCTGCTTTAATGCCTTTATATGCATGTATACAAGCAAAACAGGCTTTTACTTTCTCGCCAACTTACAAGGCCTTTCTAAGTAAACAGTATCTGAACCTTTACCCCGTTGCTCGGCAACGGCCTGGTCTGTGCCAAGTGTTTGCTGACGCAACCCCCACTGGTTGGGGCTTGGCCATAGGCCWTCAGCGCATGCGTGGAACCTTTGTGTCTCCTCTGCCGATCCATACTGCGGAACTCCTAGCCGCTTGTTTTGCTCGCAGCAGATCTGGGGCAAAACTCATCGGGACTGACAATTCTGTCGTGCTCTCCCGCAAATATACATCGTTTCCATGGCTGCTAGGCTGTNCTGCCAACTGNATCCTGCGCGGGACGTCCTTTGTTTACGTCCCGTCGGCGCTGAATCCCGCGGACGACCCCTCCCGGGGCCGCTTGGGGCTCTACCGCCCGCTTCTCCGCCTGTTGTACCGACCGACCACGGGGCGCACCTCTCTTTACGCGGACTCCCCGTCTGTGCCTTCTCATCTRCCGGACCGTGTGCACTTCGCTTCACCTCTGCACGTCGCATGGAGACCACCGTGAACGCCCTCGGGAACCTGCCCAAGGTCTTGCATAAGAGGACTCTTGGACTTTCAGCAATGTCAGCGACCGACCTTGAGGCATACTTCAAAGACTGTGTGTTTAMTGAGTGGGAGGAGTTGGGGGAGGAGGTTAGGTTAAAGGTCTTTGTACTAGGAGGNN--------------------------------------
>2.1_|ref_HBVB|_b_0
NNNNNNNNNNNNNNNNNNNNNNNNNNNNNNNNNNNNNNNNNNNNNNNNNNNNNNNNNNNNNNNNNNNNNNNNNNNNNNNNNNNNNNNNNNNNNNNNNNNNNNNNNNNNNNNNNNNNNNNNNNNNNNNNNNNNNNNNNNNNNNNNNNNNNNNNNNNNNNNNNNNNNNNNNNNNNNNNNNNNNNNNNNNNNNNNNNNNNNNNNNNNNNNNNNNNNNNNNNNNNNNNNNNNNNNNNNNNNNNNNNNNNNNNNNNNNNNNNNNNNNNNNNNNNNNNNNNNNNNNNNNNNNNNNNNNNNNNNNNNNNNNNNNNNNNNNNNNNNNNNNNNNNNNNNNNNNNNNNNNNNNNNNNNNNNNNNNNNNNNNNNNNNNNNNNNNNNNNNNNNNNNNNNNNNNNNNNNNNNNNNNNNNNNNNNNNNNNNNNNNNNNNNNNNNNNNNNNNNNNNNNNNNNNNNNNNNNNNNNNNNNNNNNNNNNNNNNNNNNNNNNNNNNNNNNNNNNNNNNNNNNNNNNNNNNNNNNNNNNNNNNNNNNNNNNNNNNNNNNNNGTCCCCTAGAAGAAGAACTCCCTCGCCTCGCAGACGAAGGTCTCAATCGCCGCGTCGCNNNNNNNNNNNNNNNNNNNNNNNNNNNNNNNNNNNNNCCTTGGACACATAAGGTGGGAAACTTTACGGGGCTTTATTCTTCTACGGTACCTTGCTTTAATCCTAAATGGCAAACTCCTTCTTTTCCTGACATTCATTTGCAGGAGGACANNNNNNNNNNNNNNNNNNNNNNNNNNNNNNNNNNNNNNNNNNNNNNNNNNNNNNNNNNNNNNNNNNNNNNNNNNNNNNNNNNNNNNNNNNNNNNNNNNNNNNNNNNNNNNNNNNNNNNNNGGATCAAACCGTATTATCCAGAGTATGTAGTTAATCATTACTTCCAGACGCGACATTATTTACACACNCTTTGGAAGGCGGGGATCTTATATAAAAGAGAGTCCACACGTAGCNCCTCATTTTGCGGGTCACCATATTCTTGGGAACAAGATCTACAGCATGGGAGGTTGGTCTTCCAAACCTCGAAAAGGCATGGGGACAAATCTTTCTGTCCCCAATCCCCTGGGATTCTTCCCCGATCATCAGTTGGACCCTGCATTCAAAGCCAACTCAGAAAATCCAGATTGGGACCTCAACCCGCACAAGGACAACTGGCCGGACGCCAACCAGGTGGGAGTGGGAGCATTCGGGCCAGGGTTCACCCCTCCCCATGGGGGACTGTTGGGATGGAGCCCTCAGGCTCAGGGCCTACTCACAACTGTGCCAGCAGCTCCTCCTCCTGCCTCCACCAATCGGCAGTCAGGAAGGCAGCCTACTCCCTTATCTCCACCTCTAAGGGACACTCATCCTCAGGCCATGCAGTGGAACTCCACCACTTTCCACCAAACTCTTCAAGATCCCAGAGTCCGGGCCCTGTACTTTCCTGCTGGTGGCTCCAGTTCAGGAACAGTGAGCCCTGCTCAGAATACTGTCTCTGCCATATCGTCAATCTTATCGAAGACNGGGGACCCTGTACCGAACATGGAGAACATCGCATCAGGACTCCTAGGACCCCTGCTCGTGTTACAGGCGGGGGTTTTTTTGTTGACAAAAATCCTCACAATACCACAGAGTCTAGACTCGTGGTGGACTTCTCTCAATTTTCTAGGGGGAAMACCCGTGTGTCTTGGCCAAAATTCGCAGTCCCAAATCTCCAGTCACTCACYAACCTGTTGTCCTCCAATTTGTCCTGGTTATCGCTGGATGTGTCTGCGGCGTTTTATCATCTTCCTYTGCATCCTGCTGCTATGCCTCATCTTCTTGTTGGTTCTTCTGGACTATCRAGGTATGTTGCCCGTTTGTCCTCWAMTTCCAGGATCAWCAACAACCAGCACCGGACCATGCAAAACCTGCACAACTCCTGCTCAAGGAACCTCTATRYKTCCCTCATGTTGCTGTACAAAACCTACGGACGGAAACTGCACCTGTATTCCCATCCCATCATCTTGGGCTTTCGCAAAATACCTATGGGAGTSGGCCTCAGYCCGTTTCTCTTGGCTCAGTTTACTAGTGCCATTTGTTCAGTGGTTCGTAGGGCTTTCCCCCACTGTCTGGCTTTCAGTTATATGGATGATGTGGTTTTGGGGGCCAAGTCTGTACAACATCTTGAGTCCCTTTATACCGCTGTTACCAATTTYCTTTTGTCTTTGGGTATACAYTTAAACCCTCACAAAACAAAAAGATGGGGATATTCCCTTAACTTCATGGGATATGTAATTGGGAGTTGGGGCACATTGCCACAGGAACATATTGTACAAAAAATCAAAATGTGTTTTMGGAAACTTCCTGTAAACAGGCCTATTGATTGGAAAGTATGTCAACGAATTGTGGGTCTTTTGGGGTTTGCCGCCCCTTTCACGCAATGTGNATATCCTGCTTTAATGCCTTTATATGCATGTATACAAGCAAAACAGGCTTTTACTTTCTCGCCAACTTACAAGGCCTTTCTAAGTAAACAGTATCTGAACCTTTACCCCGTTGCTCGGCAACGGCCTGGTCTGTGCCAAGTGTTTGCTGACGCAACCCCCACTGGTTGGGGCTTGGCCATAGGCCWTCAGCGCATGCGTGGAACCTTTGTGTCTCCTCTGCCGATCCATACTGCGGAACTCCTAGCCGCTTGTTTTGCTCGCAGCAGGTCTGGGGCAAAACTCATCGGGACTGACAATTCTGTCGTGCTCTCCCGCAAATATACATCGTTTCCATGGCTGCTAGGCTGTGCTGCCAACTGGATCCTGCGCGGGACGTCCTTTGTTTACGTCCCGTCGGCGCTGAATCCCGCGGACGACCCCTCCCGGGGCCGCTTGGGGCTCTACCGCCCGCTTCTCCGCCTGTTGTACCGACCGACCACGGGGCGCACCTCTCTTTACGCGGACTCCCCGTCTGTGCCTTCTCATCTRCCGGACCGTGTGCACTTCGCTTCACCTCTGCACGTCGCATGGAGACCACCGTGAACGCCCTCGGGAACCTGCCCAAGGTCTTGCATAAGAGGACTCTTGGACTTTCAGCAATGTCAGCGACCGACCTTGAGGCATACTTCAAAGACTGTGTGTTTAMTGAGTGGGAGGAGTTGGGGGAGGAGGKTAGGTTAAAGGNCTTTGTACTAGGAGGCTGTAGGCATAAATTGGTGTGTTCACCAGCACCATGCAAC
>2.1_|ref_HBVB|_b_1
NNNNNNNNNNNNNNNNNNNNNNNNNNNNNNNNNNNNNNNNNNNNNNNNNNNNNNNNNNNNNNNNNNNNNNNNNNNNNNNNNNNNNNNNNNNNNNNNNNNNNNNNNNNNNNNNNNNNNNNNNNNNNNNNNNNNNNNNNNNNNNNNNNNNNNNNNNNNNNNNNNNNNNNNNNNNNNNNNNNNNNNNNNNNNNNNNNNNNNNNNNNNNNNNNNNNNNNNNNNNNNNNNNNNNNNNNNNNNNNNNNNNNNNNNNNNNNNNNNNNNNNNNNNNNNNNNNNNNNNNNNNNNNNNNNNNNNNNNNNNNNNNNNNNNNNNNNNNNNNNNNNNNNNNNNNNNNNNNNNNNNNNNNNNNNNNNNNNNNNNNNNNNNNNNNNNNNNNNNNNNNNNNNNNNNNNNNNNNNNNNNNNNNNNNNNNNNNNNNNNNNNNNNNNNNNNNNNNNNNNNNNNNNNNNNNNNNNNNNNNNNNNNNNNNNNNNNNNNNNNNNNNNNNNNNNNNNNNNNNNNNNNNNNNNNNNNNNNNNNNNNNNNNNNNNNNNNNNNNNNNGTCCCCTAGAAGAAGAACTCCCTCGCCTCGCAGACGAAGGTCTCAATCGCCGCGTCGCNNNNNNNNNNNNNNNNNNNNNNNNNNNNNNNNNNNNNCCTTGGACACATAAGGTGGGAAACTTTACGGGGCTTTATTCTTCTACGGTACCTTGCTTTAATCCTAAATGGCAAACTCCTTCTTTTCCTGACATTCATTTGCAGGAGGACANNNNNNNNNNNNNNNNNNNNNNNNNNNNNNNNNNNNNNNNNNNNNNNNNNNNNNNNNNNNNNNNNNNNNNNNNNNNNNNNNNNNNNNNNNNNNNNNNNNNNNNNNNNNNNNNNNNNNNNNGGATCAAACCGTATTATCCAGAGTATGTAGTTAATCATTACTTCCAGACGCGACATTATTTACACACNCTTTGGAAGGCGGGGATCTTATATAAAAGAGAGTCCACACGTAGCNCCTCATTTTGCGGGTCACCATATTCTTGGGAACAAGATCTACAGCATGGGAGGTTGGTCTTCCAAACCTCGAAAAGGCATGGGGACAAATCTTTCTGTCCCCAATCCCCTGGGATTCTTCCCCGATCATCAGTTGGACCCTGCATTCAAAGCCAACTCAGAAAATCCAGATTGGGACCTCAACCCGCACAAGGACAACTGGCCGGACGCCAACCAGGTGGGAGTGGGAGCATTCGGGCCAGGGTTCACCCCTCCCCATGGGGGACTGTTGGGATGGAGCCCTCAGGCTCAGGGCCTACTCACAACTGTGCCAGCAGCTCCTCCTCCTGCCTCCACCAATCGGCAGTCAGGAAGGCAGCCTACTCCCTTATCTCCACCTCTAAGGGACACTCATCCTCAGGCCATGCAGTGGAACTCCACCACTTTCCACCAAACTCTTCAAGATCCCAGAGTCCGGGCCCTGTACTTTCCTGCTGGTGGCTCCAGTTCAGGAACAGTGAGCCCTGCTCAGAATACTGTCTCTGCCATATCGTCAATCTTATCGAAGACNGGGGACCCTGTACCGAACATGGAGAACATCGCATCAGGACTCCTAGGACCCCTGCTCGTGTTACAGGCGGGGGTTTTTTTGTTGACAAAAATCCTCACAATACCACAGAGTCTAGACTCGTGGTGGACTTCTCTCAATTTTCTAGGGGGAAMACCCGTGTGTCTTGGCCAAAATTCGCAGTCCCAAATCTCCAGTCACTCACYAACCTGTTGTCCTCCAATTTGTCCTGGTTATCGCTGGATGTGTCTGCGGCGTTTTATCATCTTCCTYTGCATCCTGCTGCTATGCCTCATCTTCTTGTTGGTTCTTCTGGACTATCRAGGTATGTTGCCCGTTTGTCCTCWAMTTCCAGGATCAWCAACAACCAGCACCGGACCATGCAAAACCTGCACAACTCCTGCTCAAGGAACCTCTATRYKTCCCTCATGTTGCTGTACAAAACCTACGGACGGAAACTGCACCTGTATTCCCATCCCATCATCTTGGGCTTTCGCAAAATACCTATGGGAGTSGGCCTCAGYCCGTTTCTCTTGGCTCAGTTTACTAGTGCCATTTGTTCAGTGGTTCGTAGGGCTTTCCCCCACTGTCTGGCTTTCAGTTATATGGATGATGTGGTTTTGGGGGCCAAGTCTGTACAACATCTTGAGTCCCTTTATACCGCTGTTACCAATTTYCTTTTGTCTTTGGGTATACAYTTAAACCCTCACAAAACAAAAAGATGGGGATATTCCCTTAACTTCATGGGATATGTAATTGGGAGTTGGGGCACATTGCCACAGGAACATATTGTACAAAAAATCAAAATGTGTTTTMGGAAACTTCCTGTAAACAGGCCTATTGATTGGAAAGTATGTCAACGAATTGTGGGTCTTTTGGGGTTTGCCGCCCCTTTCACGCAATGTGNATATCCTGCTTTAATGCCTTTATATGCATGTATACAAGCAAAACAGGCTTTTACTTTCTCGCCAACTTACAAGGCCTTTCTAAGTAAACAGTATCTGAACCTTTACCCCGTTGCTCGGCAACGGCCTGGTCTGTGCCAAGTGTTTGCTGACGCAACCCCCACTGGTTGGGGCTTGGCCATAGGCCWTCAGCGCATGCGTGGAACCTTTGTGTCTCCTCTGCCGATCCATACTGCGGAACTCCTAGCCGCTTGTTTTGCTCGCAGCAGGTCTGGGGCAAAACTCATCGGGACTGACAATTCTGTCGTGCTCTCCCGCAAATATACATCGTTTCCATGGCTGCTAGGCTGTGCTGCCAACTGGATCCTGCGCGGGACGTCCTTTGTTTACGTCCCGTCGGCGCTGAATCCCGCGGACGACCCCTCCCGGGGCCGCTTGGGGCTCTACCGCCCGCTTCTCCGCCTGTTGTACCGACCGACCACGGGGCGCACCTCTCTTTACGCGGACTCCCCGTCTGTGCCTTCTCATCTRCCGGACCGTGTGCACTTCGCTTCACCTCTGCACGTCGCATGGAGACCACCGTGAACGCCCTCGGGAACCTGCCCAAGGTCTTGCATAAGAGGACTCTTGGACTTTCAGCAATGTCAGCGACCGACCTTGAGGCATACTTCAAAGACTGTGTGTTTAMTGAGTGGGAGGAGTTGGGGGAGGAGGKTAGGTTAAAGGNCTTTGTACTAGGAGGCTGTAGGCATAAATTGGTGTGTTCACCAGCACCATGCAAC
>2.1_|ref_HBVF|_b
NNNNNNNNNNNNNNNNNNNNNNNNNNNNNNNNNNNNNNNNNNNNNNNNNNNNNNNNNNNNNNNNNNNNNNNNNNNNNNNNNNNNNNNNNNNNNNNNNNNNNNNNNNNNNNNNNNNNNNNNNNNNNNNNNNNNNNNNNNNNNNNNNNNNNNNNNNNNNNNNNNNNNNNNNNNNNNNNNNNNNNNNNNNNNNNNNNNNNNNNNNNNNNNNNNNNNNNNNNNNNNNNNNNNNNNNNNNNNNNNNNNNNNNNNNNNNNNNNNNNNNNNNNNNNNNNNNNNNNNNNNNNNNNNNNNNNNNNNNNNNNNNNNNNNNNNNNNNNNNNNNNNNNNNNNNNNNNNNNNNNNNNNNNNNNNNNNNNNNNNNNNNNNNNNNNNNNNNNNNNNNNNNNNNNNNNNNNNNNNNNNNNNNNNNNNNNNNNNNNNNNNNNNNNNNNNNNNNNNNNNNNNNNNNNNNNNNNNNNNNNNNNNNNNNNNNNNNNNNNNNNNNNNNNNNNNNNNNNNNNNNNNNNNNNNNNNNNNNNNNNNNNNNNNNNNNNNNNNNNNNGTCCCCTAGAAGAAGAACTCCCTCGCCTCGCAGACGAAGGTCTCAATCGCCGCGTCGCNNNNNNNNNNNNNNNNNNNNNNNNNNNNNNNNNNNNNCCTTGGACACATAAGGTGGGAAACTTTACGGGGCTTTATTCTTCTACGGTACCTTGCTTTAATCCTAAATGGCAAACTCCTTCTTTTCCTGACATTCATTTGCAGGAGGACANNNNNNNNNNNNNNNNNNNNNNNNNNNNNNNNNNNNNNNNNNNNNNNNNNNNNNNNNNNNNNNNNNNNNNNNNNNNNNNNNNNNNNNNNNNNNNNNNNNNNNNNNNNNNNNNNNNNNNNNGGATCAAACCGTATTATCCAGAGTATGTAGTTAATCATTACTTCCAGACGCGACATTATTTACACACNCTTTGGAAGGCGGGGATCTTATATAAAAGAGAGTCCACACGTAGCNCCTCATTTTGCGGGTCACCATATTCTTGGGAACAAGATCTACAGCATGGGAGGTTGGTCTTCCAAACCTCGAAAAGGCATGGGGACAAATCTTTCTGTCCCCAATCCCCTGGGATTCTTCCCCGATCATCAGTTGGACCCTGCATTCAAAGCCAACTCAGAAAATCCAGATTGGGACCTCAACCCGCACAAGGACAACTGGCCGGACGCCAACCAGGTGGGAGTGGGAGCATTCGGGCCAGGGTTCACCCCTCCCCATGGGGGACTGTTGGGATGGAGCCCTCAGGCTCAGGGCCTACTCACAACTGTGCCAGCAGCTCCTCCTCCTGCCTCCACCAATCGGCAGTCAGGAAGGCAGCCTACTCCCTTATCTCCACCTCTAAGGGACACTCATCCTCAGGCCATGCAGTGGAACTCCACCACTTTCCACCAAACTCTTCAAGATCCCAGAGTCCGGGCCCTGTACTTTCCTGCTGGTGGCTCCAGTTCAGGAACAGTGAGCCCTGCTCAGAATACTGTCTCTGCCATATCGTCAATCTTATCGAAGACNGGGGACCCTGTACCGAACATGGAGAACATCGCATCAGGACTCCTAGGACCCCTGCTCGTGTTACAGGCGGGGGTTTTTTTGTTGACAAAAATCCTCACAATACCACAGAGTCTAGACTCGTGGTGGACTTCTCTCAATTTTCTAGGGGGAAMACCCGTGTGTCTTGGCCAAAATTCGCAGTCCCAAATCTCCAGTCACTCACYAACCTGTTGTCCTCCAATTTGTCCTGGTTATCGCTGGATGTGTCTGCGGCGTTTTATCATCTTCCTYTGCATCCTGCTGCTATGCCTCATCTTCTTGTTGGTTCTTCTGGACTATCRAGGTATGTTGCCCGTTTGTCCTCWAMTTCCAGGATCAWCAACAACCAGCACCGGACCATGCAAAACCTGCACAACTCCTGCTCAAGGAACCTCTATRYKTCCCTCATGTTGCTGTACAAAACCTACGGACGGAAACTGCACCTGTATTCCCATCCCATCATCTTGGGCTTTCGCAAAATACCTATGGGAGTSGGCCTCAGYCCGTTTCTCTTGGCTCAGTTTACTAGTGCCATTTGTTCAGTGGTTCGTAGGGCTTTCCCCCACTGTCTGGCTTTCAGTTATATGGATGATGTGGTTTTGGGGGCCAAGTCTGTACAACATCTTGAGTCCCTTTATACCGCTGTTACCAATTTYCTTTTGTCTTTGGGTATACAYTTAAACCCTCACAAAACAAAAAGATGGGGATATTCCCTTAACTTCATGGGATATGTAATTGGGAGTTGGGGCACATTGCCACAGGAACATATTGTACAAAAAATCAAAATGTGTTTTMGGAAACTTCCTGTAAACAGGCCTATTGATTGGAAAGTATGTCAACGAATTGTGGGTCTTTTGGGGTTTGCCGCCCCTTTCACGCAATGTGNATATCCTGCTTTAATGCCTTTATATGCATGTATACAAGCAAAACAGGCTTTTACTTTCTCGCCAACTTACAAGGCCTTTCTAAGTAAACAGTATCTGAACCTTTACCCCGTTGCTCGGCAACGGCCTGGTCTGTGCCAAGTGTTTGCTGACGCAACCCCCACTGGTTGGGGCTTGGCCATAGGCCWTCAGCGCATGCGTGGAACCTTTGTGTCTCCTCTGCCGATCCATACTGCGGAACTCCTAGCCGCTTGTTTTGCTCGCAGCAGGTCTGGGGCAAAACTCATCGGGACTGACAATTCTGTCGTGCTCTCCCGCAAATATACATCGTTTCCATGGCTGCTAGGCTGTGCTGCCAACTGGATCCTGCGCGGGACGTCCTTTGTTTACGTCCCGTCGGCGCTGAATCCCGCGGACGACCCCTCCCGGGGCCGCTTGGGGCTCTACCGCCCGCTTCTCCGCCTGTTGTACCGACCGACCACGGGGCGCACCTCTCTTTACGCGGACTCCCCGTCTGTGCCTTCTCATCTRCCGGACCGTGTGCACTTCGCTTCACCTCTGCACGTCGCATGGAGACCACCGTGAACGCCCTCGGGAACCTGCCCAAGGTCTTGCATAAGAGGACTCTTGGACTTTCAGCAATGTCAGCGACCGACCTTGAGGCATACTTCAAAGACTGTGTGTTTAMTGAGTGGGAGGAGTTGGGGGAGGAGGKTAGGTTAAAGGNCTTTGTACTAGGAGGCTGTAGGCATAAATTGGTGTGTTCACCAGCACCATGCAAC
>2.1_|ref_HBVB|_b
NNNNNNNNNNNNNNNNNNNNNNNNNNNNNNNNNNNNNNNNNNNNNNNNNNNNNNNNNNNNNNNNNNNNNNNCTTTGGGGCATGGACATTGACCCGTATAAAGAATTTGGAGCTTCTGTGGAGTTACTCTCTTTTTTGCCGTCTGACTTCTTTCCTTCTATTCGAGATCTCCTCGACACCGCTTCTGCTCTGTATCGGGAGGCCTTAGAGTCTCCGGAACATTGTTCACCTCACCATACGGCACTCANNNNNNNNNNNNNNNNNNNNNNNNNNNNNNNNNNNNNNNNNNNNNNNNNNNNNNNNNNNNNNNNNNNNNNNNNNNNNNNNNNNNNNNNNNNNNNNNNNNNNNNNNNNNNNNNNNNNNNNNNNNNNNNNNNNNNNNNNNNNNNNNNNNNNNNNNNNNNNNNNNNNNNNNNNNNNNNNNNNNNNNNNNNNNNNNNNNNNNNNNNNNNNNNNNNNNNNNNNNNNNNNNNNNNNAGACCAYCAAATGCCCCTATCTTATCAACACTTCCGGAAACTACTGTTGTTAGACGAAGAGGCAGGTCCCCTAGAAGAAGAACTCCCTCGCCTCGCAGACGAAGGTCTCAATCGCCGCGTCGCAGAAGATCTNAATCTCGGGAATCTCAATGTTAGTATTCCTTGGACACATAAGGTGGGAAACTTTACGGGGCTTTATTCTTCTACGGTACCTTGCTTTAATCCTAAWTGGCAAACTCCTTCTTTTCCTAACATTCATTTGCAGGAGGACATTGTTGATAGATGTAAGCAMTTTGTGGGGCCCCTTACAGTAAATGAAAACAGGAGACTAAAATTAATTATGCCTGCTAGGTTTTATCCCAATGTTACTAAANATTTGCCCTTAGATAAAGGGATCAAACCGTATTATCCAGAGTATGTAGTTAATCATTACTTCCAGACGCGACATTATTTACAYACTCTTTGGAAGGCGGGTATCYTATATAAAAGAGAGTCCACACGTAGCGCCTCATTTTGCGGGTCACCATATTCTTGGGAACAAGATCTACAGCATGGGAGGTTGGTCTTCCAAACCTCGAAAAGGCATGGGGACAAATCTTTCTGTCCCCAATCCCCTGGGATTCTTCCCMGATCATCAGTTGGACCCTGCATTCAAAGCCAACTCASAAAATCCAGATTGGGACCTCAACCCGCACAAGGACAACTGGCCGGACGCCAACCAGGTGGGAGTGGGAGCATTCGGGCCAGGGTTCACCCCTCCCCATGGGGGACTGTTGGGATGGARCCCTCAGGCTCAGGGCCTACTCACAACTGTGCCAGCAGCTCCTCCTCCTGCCTCCACCAATCGGCAGTCAGGAAGGCAGCCTACTCCCTTATCTCCACCTCTAAGGGACACTCATCCTCAGGCCATGCAGTGGAACTCCACCACTTTCCACCAAACTCTTCAAGATCCCAGAGTCCGGGCCCTGTACTTTCCTGCTGGTGGCTCCAGTTCAGGAACAGTGAGCCCTGCTCAGAATACTGTCTCTGCCATATCGTCAATCTTATCGAAGACTGGGGACCCTGTACCGAACATGGAGAACATCGCATCAGGACTCCTAGGACCCCTGCTCGTGTTACAGGCGGGGTTTTTCTTGTTGACAAAAATCCTCACAATACCACAGAGTCTAGACTCGTGGTGGACTTCTCTCAATTTTCTAGGGGGAAMACCCGTGTGTCTTGGCCAAAATTCGCAGTCCCAAATCTCCAGTCACTCACYAACCTGTTGTCCTCCAATTTGTCCTGGTTATCGCTGGATGTGTCTGCGGCGTTTTATCATCTTCCTYTGCATCCTGCTGCTATGCCTCATCTTCTTGTTGGTTCTTCTGGACTATCRAGGTATGTTGCCCGTTTGTCCTCWAMTTCCAGGATCAWCAACAACCAGCACCGGACCATGCAAAACCTGCACAACTCCTGCTCAAGGAACCTCTATRYKTCCCTCATGTTGCTGTACAAAACCTACGGACGGAAACTGCACCTGTATTCCCATCCCATCATCTTGGGCTTTCGCAAAATACCTATGGGAGTSGGCCTCAGYCCGTTTCTCTTGGCTCAGTTTACTAGTGCCATTTGTTCAGTGGTTCGTAGGGCTTTCCCCCACTGTCTGGCTTTCAGTTATATGGATGATGTGGTTTTGGGGGCCAAGTCTGTACAACATCTTGAGTCCCTTTATACCGCTGTTACCAATTTYCTTTTGTCTTTGGGTATACAYTTAAACCCTCACAAAACAAAAAGATGGGGATATTCCCTTAACTTCATGGGATATGTAATTGGGAGTTGGGGCACATTGCCACAGGAACATATTGTACAAAAAATCAAAATGTGTTTTMGGAAACTTCCTGTAAACAGGCCTATTGATTGGAAAGTATGTCAACGAATTGTGGGTCTTTTGGGGTTTGCCGCCCCTTTCACGCAATGTGGATATCCTGCTTTRATGCCTTTATATGCATGTATACAAGCAAAACAGGCTTTTACTTTCTCGCCAACTTACAAGGCCTTTCTAAGTAAACAGTATCTGAACCTTTACCCCGTTGCTCGGCAACGGCCTGGTCTGTGCCAAGTGTTTGCTGACGCAACCCCCACTGGTTGGGGCTTGGCCATAGGCCWTCAGCGCATGCGTGGAACCTTTGTGTCTCCTCTGCCGATCCATACTGCGGAACTCCTAGCCGCTTGTTTTGCTCGCAGCAGGTCTGGGGCAAAACTCATCGGGACTGACAATTCTGTCGTGCTCTCCCGCAAATATACATCGTTTCCATGGCTGCTAGGCTGTGCTGCCAACTGGATCCTGCGCGGGACGTCCTTTGTTTACGTCCCGTCGGCGCTGAATCCCGCGGACGACCCCTCCCGGGGCCGCTTGGGGCTCTACCGCCCGCTTCTCCGCCTGTTGTACCGACCGACCACGGGGCGCACCTCTCTTTACGCGGACTCCCCGTCTGTGCCTTCTCATCTRCCGGACCGTGTGCACTTCGCTTCACCTCTGCACGTCGCATGGAGACCACCGTGAACGCCCTCGGGAACCTGCCCAAGGTCTTGCATAAGAGGACTCTTGGACTTTCAGCAATGTCAGCGACCGACCTTGAGGCATACTTCAAAGACTGTGTGTTTAMTGAGTGGGAGGAGTTGGGGGAGGAGAKTAGGTTAAAGGTCTTTGTACTAGGAGGCTGTAGGCATAAATTGGTGTGTTCACCAGCACCATGCAAC
>2.1_|ref_HBVC|_b
NNNNNNNNNNNNNNNNNNNNNNNNNNNNNNNNNNNNNNNNNNNNNNNNNNNNNNNNNNNNNNNNNNNNNNNCTTTGGGGCATGGACATTGACCCGTATAAAGAATTTGGAGCTTCTGTGGAGTTACTCTCTTTTTTGCCGTCTGACTTCTTTCCTTCTATTCGAGATCTCCTCGACACCGCTTCTGCTCTGTATCGGGAGGCCTTAGAGTCTCCGGAACATTGTTCACCTCACCATACGGCACTCANNNNNNNNNNNNNNNNNNNNNNNNNNNNNNNNNNNNNNNNNNNNNNNNNNNNNNNNNNNNNNNNNNNNNNNNNNNNNNNNNNNNNNNNNNNNNNNNNNNNNNNNNNNNNNNNNNNNNNNNNNNNNNNNNNNNNNNNNNNNNNNNNNNNNNNNNNNNNNNNNNNNNNNNNNNNNNNNNNNNNNNNNNNNNNNNNNNNNNNNNNNNNNNNNNNNNNNNNNNNNNNNNNNNNNAGACCAYCAAATGCCCCTATCTTATCAACACTTCCGGAAACTACTGTTGTTAGACGAAGAGGCAGGTCCCCTAGAAGAAGAACTCCCTCGCCTCGCAGACGAAGGTCTCAATCGCCGCGTCGCAGAAGATCTNAATCTCGGGAATCTCAATGTTAGTATTCCTTGGACACATAAGGTGGGAAACTTTACGGGGCTTTATTCTTCTACGGTACCTTGCTTTAATCCTAAWTGGCAAACTCCTTCTTTTCCTAACATTCATTTGCAGGAGGACATTGTTGATAGATGTAAGCAMTTTGTGGGGCCCCTTACAGTAAATGAAAACAGGAGACTAAAATTAATTATGCCTGCTAGGTTTTATCCCAATGTTACTAAANATTTGCCCTTAGATAAAGGGATCAAACCGTATTATCCAGAGTATGTAGTTAATCATTACTTCCAGACGCGACATTATTTACAYACTCTTTGGAAGGCGGGTATCYTATATAAAAGAGAGTCCACACGTAGCGCCTCATTTTGCGGGTCACCATATTCTTGGGAACAAGATCTACAGCATGGGAGGTTGGTCTTCCAAACCTCGAAAAGGCATGGGGACAAATCTTTCTGTCCCCAATCCCCTGGGATTCTTCCCMGATCATCAGTTGGACCCTGCATTCAAAGCCAACTCASAAAATCCAGATTGGGACCTCAACCCGCACAAGGACAACTGGCCGGACGCCAACCAGGTGGGAGTGGGAGCATTCGGGCCAGGGTTCACCCCTCCCCATGGGGGACTGTTGGGATGGARCCCTCAGGCTCAGGGCCTACTCACAACTGTGCCAGCAGCTCCTCCTCCTGCCTCCACCAATCGGCAGTCAGGAAGGCAGCCTACTCCCTTATCTCCACCTCTAAGGGACACTCATCCTCAGGCCATGCAGTGGAACTCCACCACTTTCCACCAAACTCTTCAAGATCCCAGAGTCCGGGCCCTGTACTTTCCTGCTGGTGGCTCCAGTTCAGGAACAGTGAGCCCTGCTCAGAATACTGTCTCTGCCATATCGTCAATCTTATCGAAGACTGGGGACCCTGTACCGAACATGGAGAACATCGCATCAGGACTCCTAGGACCCCTGCTCGTGTTACAGGCGGGGTTTTTCTTGTTGACAAAAATCCTCACAATACCACAGAGTCTAGACTCGTGGTGGACTTCTCTCAATTTTCTAGGGGGAAMACCCGTGTGTCTTGGCCAAAATTCGCAGTCCCAAATCTCCAGTCACTCACYAACCTGTTGTCCTCCAATTTGTCCTGGTTATCGCTGGATGTGTCTGCGGCGTTTTATCATCTTCCTYTGCATCCTGCTGCTATGCCTCATCTTCTTGTTGGTTCTTCTGGACTATCRAGGTATGTTGCCCGTTTGTCCTCWAMTTCCAGGATCAWCAACAACCAGCACCGGACCATGCAAAACCTGCACAACTCCTGCTCAAGGAACCTCTATRYKTCCCTCATGTTGCTGTACAAAACCTACGGACGGAAACTGCACCTGTATTCCCATCCCATCATCTTGGGCTTTCGCAAAATACCTATGGGAGTSGGCCTCAGYCCGTTTCTCTTGGCTCAGTTTACTAGTGCCATTTGTTCAGTGGTTCGTAGGGCTTTCCCCCACTGTCTGGCTTTCAGTTATATGGATGATGTGGTTTTGGGGGCCAAGTCTGTACAACATCTTGAGTCCCTTTATACCGCTGTTACCAATTTYCTTTTGTCTTTGGGTATACAYTTAAACCCTCACAAAACAAAAAGATGGGGATATTCCCTTAACTTCATGGGATATGTAATTGGGAGTTGGGGCACATTGCCACAGGAACATATTGTACAAAAAATCAAAATGTGTTTTMGGAAACTTCCTGTAAACAGGCCTATTGATTGGAAAGTATGTCAACGAATTGTGGGTCTTTTGGGGTTTGCCGCCCCTTTCACGCAATGTGGATATCCTGCTTTRATGCCTTTATATGCATGTATACAAGCAAAACAGGCTTTTACTTTCTCGCCAACTTACAAGGCCTTTCTAAGTAAACAGTATCTGAACCTTTACCCCGTTGCTCGGCAACGGCCTGGTCTGTGCCAAGTGTTTGCTGACGCAACCCCCACTGGTTGGGGCTTGGCCATAGGCCWTCAGCGCATGCGTGGAACCTTTGTGTCTCCTCTGCCGATCCATACTGCGGAACTCCTAGCCGCTTGTTTTGCTCGCAGCAGGTCTGGGGCAAAACTCATCGGGACTGACAATTCTGTCGTGCTCTCCCGCAAATATACATCGTTTCCATGGCTGCTAGGCTGTGCTGCCAACTGGATCCTGCGCGGGACGTCCTTTGTTTACGTCCCGTCGGCGCTGAATCCCGCGGACGACCCCTCCCGGGGCCGCTTGGGGCTCTACCGCCCGCTTCTCCGCCTGTTGTACCGACCGACCACGGGGCGCACCTCTCTTTACGCGGACTCCCCGTCTGTGCCTTCTCATCTRCCGGACCGTGTGCACTTCGCTTCACCTCTGCACGTCGCATGGAGACCACCGTGAACGCCCTCGGGAACCTGCCCAAGGTCTTGCATAAGAGGACTCTTGGACTTTCAGCAATGTCAGCGACCGACCTTGAGGCATACTTCAAAGACTGTGTGTTTAMTGAGTGGGAGGAGTTGGGGGAGGAGAKTAGGTTAAAGGTCTTTGTACTAGGAGGCTGTAGGCATAAATTGGTGTGTTCACCAGCACCATGCAAC
>2.1_|ref_HBVB|_bc_5
NNNNNNNNNNNNNNNNNNNNNNNNNNNNNNNNNNNNNNNNNNNNNNNNNNNNNNNNNNNNNNNNNNNNNNNNNNNNNNNNNNNNNNNNNNNNNNNNNNNNNNNNNNNNNNNNNNNNNNNNNNNNNNNNNNNNNNNNNNNNNNNNNNNNNNNNNNNNNNNNNNNNNNNNNNNNNNNNNNNNNNNNNNNNNNNNNNNNNNNNNNCTTAGAGTCTCCGGAACATTGTTCACCTCACCATACGGCACCCAGGCAAGCTATTCTGTGTTGGGGNGAGTTAATGAATCTAGCCACCTGGGTGGGAAGTAATTTGGANGATCCAGCATCCAGGGAATTAGTAGTCGGCTATNTCAACGTTAATATGGGCCTAAAACTCAGACAACTATTGTGGTTTNNCATTTCCTGNNTTANTTTTGGGNGAGAAACTGTCCTTGAATATTTGGTGTCTTTTGGAGTGTGGATTCGCACTCCTCCTGCATATAGACCACCAAATGCCCCTATCTTATCAACACTTCCGGAAACTACTGTTGTTAGACGAAGAGGCAGGTCCCCTAGAAGAAGAACTCCCTCGCCTCGCAGACGAAGGTCTCAATCGCCGCGTCGCAGAAGATCTCAATCTCGGGAATCTCAATGTTAGTATTCCTTGGACACATAAGGTGGGAAACTTTACGGGGCTTNATTCTTCTACGGTACCTTGCTTTAATCCTAAWTGGCAAACTCCTTCTTTTCCTGACATTCATTTGCAGGAGGACATTGTTGATAGATGTAAGCAGTTTGTGGGGCCCCTTACAGNAAATGAAAACAGGAGACTAAAATTAATTATGCCTGCTAGGTTTTATCCCAATGTTACTAAATATTTGCCCTTAGATAAAGGGATCAAACCGTATTATCCAGAGTATGTAGTTAATCATTACTTCCAGACGCGACATTATTTACAYACTCTTTGGAAGGCGGGGATCYTATATAAAAGAGAGTCCACACGTAGCGCCTCATTTTGCGGGTCACCATATTCTTGGGAACAAGATCTACAGCATGGGAGGTTGGTCTTCCAAACCTCGAAAAGGCATGGGGACAAATCTTTCTGTCCCCAATCCCCTGGGATTCTTCCCCGATCATCAGTTGGACCCTGCATTCAAAGCCAACTCASAAAATCCAGATTGGGACCTCAACCCGCACAAGGACAACTGGCCGGACGCCAACCAGGTGGGAGTGGGAGCATTCGGGCCAGGGTTCACCCCTCCCCATGGGGGACTGTTGGGATGGARCCCTCAGGCTCAGGGCCTACTCACAACTGTGCCAGCAGCTCCTCCTCCTGCCTCCACCAATCGGCAGTCAGGAAGGCAGCCTACTCCCTTATCTCCACCTCTAAGGGACACTCATCCTCAGGCCATGCAGTGGAACTCCACCACTTTCCACCAAACTCTTCAAGATCCCAGAGTCCGGGCCCTGTACTTTCCTGCTGGTGGCTCCAGTTCAGGAACAGTGAGCCCTGCTCAGAATACTGTCTCTGCCATATCGTCAATCTTATCGAAGACTGGGGACCCTGTACCGAACATGGAGAACATCACATCAGGACTCCTAGGACCCCTGCTCGTGTTACAGGCGGGGTTTTTCTCGTTGACAAAAATCCTCACAATACCACAGAGTCTAGACTCGTGGTGGACTTCTCTCAATTTTCTAGGGGAAAMACCCGTGTGTCTTGGCCAAAATTCGCAGTCCCAAATCTCCAGTCACTCACYAACCTATTGTCCTCCAATTTGTCCTGGTTATCGCTGGATGTGTCTGCGGCGTTTTATCATCTTCCTYTGCATCCTGCTGCTATGCCTCATCTTCTTGTTGGTTCTTCTGGACTATCRAGGTATGTTTCCCGTTTGTCCTCWAMTTCCAGGATCAWCAACAACCAGCACCGGACCATGCAAAACCTGCACAACTCCTGCTCAAGGAACCTCTATRYKTCCCTCATGTTGCTGTACAAAACCTACGGACAGAAACTGCACCTGTATTCCCATCCCATCATCTTGGGCTTTCGCAAAATACCTATGGGAGTSGGCCTCAGYCCGTTTCTCTTGGCTCAGTTTACTAGTGCCATTTGTTCAGTGGTTCGTAGGGCTTTCCCCCACTGTCTGGCTTTCAGTTATATGGATGATGTGGTATTGGGGGCCAAGTCTGTACAACATCTTGAGTCCCTTTATACCGCTGTTACCAATTTYCTTTTGTCTTTGGGTATACAYTTAAACCCTCACAAAACAAAAAGATGGGGATATTCCCTTAACTTCATGGGATATGTAATTGGGAGTTGGGGCACATTGCCACAGGAACATATTGTACAAAAAATCAAAATGTGTTTTMGGAAACTTCCTGTCAACAGGCCTATTGATTGGAAAGTATGTCAACGAATTGTGGGTCTTTTGGGGTTTGCCGCCCCTTTCACGCAATGTGGATATCCTGCTTTRATGCCTTTATATGCATGTATACAAGCAAAACAGGCTTTTACTTTCTCGCCAACTTACAAGGCCTTTCTAAGTAAACAGTATCTGAACCTTTACCCCGTTGCTCGGCAACGGCCTGGTCTGTGCCAAGTGTTTGCTGACGCAACCCCCACTGGTTGGGGCTTGGCCATAGGCCWTCAGCGCATGCGTGGAACCTTTGTGTCTCCTCTGCCGATCCATACTGCGGAACTCCTAGCCGCTTGTTTTGCTCGCAGCAGGTCTGGGGCAAAACTCATCGGGACTGACAATTCTGTCGTGCTCTCCCGCAAATATACATCGTTTCCATGGCTGCTAGGCTGTGCTGCCAACTGGATCCTGCGCGGGACGTCCTTTGTTTACGTCCCGTCGGCGCTGAATCCCGCGGACGACCCCTCCCGGGGCCGCTTGGGGCTCTACCGCCCGCTTCTCCGCCTGTTGTACCGACCGACCACGGGGCGCACCTCTCTTTACGCGGACTCCCCGTCTGTGCCTTCTCATCTRCCGGACCGTGTGCACTTCGCTTCACCTCTGCACGTCGCATGGAGACCACCGTGAACGCCCTCGGGAACCTGCCCAAGGTCTTGCATAAGAGGACTCTTGGACTTTCAGCAATGTCAGCGACCGACCTTGAGGCATACTTCAAAGACTGTGTGTTTAMTGAGTGGGAGGAGTTGGGGGAGGAGGKTAGGTTAATGATCTTTGTACTAGGAGGCTGTNGGCATAAATTGGTGTGTNCACCAGCACCATGCAAC
>2.1_|ref_HBVB|_bc_6
NNNNNNNNNNNNNNNNNNNNNNNNNNNNNNNNNNNNNNNNNNNNNNNNNNNNNNNNNNNNNNNNNNNNNNNNNNNNNGGCATGGACATTGACCCGTATAAAGAATTTGGAGCTTCTGTGGAGTTACTCTCTTTTTTGCCNTCTGACTTCTTTCCTNCTATTCGAGATCTCCTCGACACCGCTTCTGCTTTGTATCGGGAGGCCTTAGAGTCTCCGGAACATTGTTCACCTCACCATACGGCACTCAGGCAAGCTATTCTGTGTTGGGGTGAGTTGATGAATCTAGCCACCTGGGTGGGAAGTAATTTGGAAGATCCAGCATCCAGGGAATTAGTMGTCAGCTATGTCAACGTTAATATGGGCMTAAAAATCAGACAACTATTGTGGTTTCACATTTCCTGTCTTACTTTTGGGARAGAMACTGTCCTTGAATATTTGGTGTCTTTTGGAGTGTGGATNCGCACTCCTCCTGCATATAGACCAYCAAATGCCCCTATCTTATCAACGCTTCCGGAAACTACTGTTGTTAGACGAAGAGGCAGGTCCCCTAGAAGAAGAACTCCCTCGCCTCGCAGACGAAGGTCTCAATCGCCGCGTCGCAGAAGATCTCAATCTCGGGAATCTCAATGNNNNNNNNNNNNNNNNNNNNNNNNNNNNNNNNNNNNNNNNNNNNNNNNNNNNNNNNNNNNNNNNNNNNNNNNNNNNNNNNNNNNNNNNNNNNNNNNNNNNNNNNNNNNNNNNNNNNNNNNNNNNNNNNNNNNNNNNNNNNNNNNNNNNNNNNNNNNNNNNNNNNNNNNNNNNNNNNNNNNNNNNNNNNNNNNNNNNNNNNNNNNNNNNNNNNNNNNNNNNNNNNNNNNNNNNNNNNNNNNNNNNNNNNNNNNNNNNNNNNNNNNNNNNNNNNNNNNNNNNNNNNNNNNNNNNNNNNNNNNNNNNNNNNNNNNNNNNNNNNNNNNNNNNNNNNNNNNNNNNNNNNNNNNNNNNNNNNNNNNNNNNNNNNNNNNNNNNNNNNNNNNNNNNNNNNNNNNNNNNNNNNNNNNNNNNNNNNNNNNNNNNNNNNNNNNNNNNNNNCAAATCTTTCTGTCCCCAATCCCCTGGGNNNNNNNNNNNNNNNNNNNNNNNNNNNNNNNNNNNNNNNNNNNNNNNNNNNNNNNNNNNNNNNNNNNNNNNNNNNNNNNNNNNNNNNNNNNNNNNNNNNNNNNNNNNNNNNNNNNNNNNNNNNNNNNNNNNNNNNNNNNNNNNNNNNNNNNNNNNNNNNNNNNNNNCCTCAGGCTCAGGGCCTACTCACAACTGTGCCAGCAGCTCCTCCTCCTGCCNCCACCAATCGGCAGTCAGGAAGGCAGCCTACTCCCTTATCTCCACCTCTAAGGGACACTCATCCTCAGGCCATGCAGTGGAACTCCACCNCTTTCCACCAAACTCTTCAAGATCCCAGAGTCCGGGCCCTGTACTTTCCTGCTGGTGGCTCCAGTTCAGGAACAGTGAGCCCTGCTCAGAATACTGTCTCTGCCATATCGTCAATCTTATCGAAGACTGGGGACCCTGTACCGAACATGGAGAACATCNCATCAGGACTCCTAGGACCCCTGCTCGTGTTACAGGCGGGGNTTTTCTNNTNGACAAAAATCCTCANAATANCACAGAGNCTAGACTCGNGGNGGNNTTNTCTCAATTTTNTAGGGGGNNNNCCCGTGTGTCTTGGCCAAAATTCGCAGTCCCAAATCTCCAGTCACNCACCAACCTGTTGTCCTCCAATTTGTCCTGGTTATCGCTGGATGTGTCTGCGGCGTTTTANCATCTTCCTCTGCATCCTGCTGCTATGCCTCATCTTCTTGTTGGTTCTTCTGGACTNTCAAGGTATGTTNCCCGTTTGTCCTCTAATTCCAGGATCAWCAACAACCAGCACCGGACCATGCAAAACCTGCACAACTCCTGCTCAAGGAACCTCTATRYKTCCCTCATGTTGCTGTACAAAACCTACGGACGGAAACTGCACCTGTATTCCCATCCCATCATCTTGGGCTTTCGCAAAATACCTATGGGAGTSGGCCTCAGYCCGTTTCTCTTGGCTCAGTTTACTAGTGCCATTTGTTCAGTGGTTCGTAGGGCTTTCCCCCACTGTCTGGCTTTCAGTTATATGGATGATGTGGTTTTGGGGGCCAAGTCTGTACAACATCTTGAGTCCCTTTATACCGCTGTTACCAATTTYCTTTTGTCTTTGGGTATACAYTTAAACCCTCACAAAACAAAAAGATGGGGATATTCCCTTAACTTCATGGGATATGTAATTGGGAGTTGGGGCACATTGCCACAGGAACATATTGTACAAAAAATCAAAATGTGTTTTMGGAAACTTCCTGTAAACAGGCCTATTGATTGGAAAGTATGTCAACGAATTGTGGGTCTTTTGGGGTTTGCCGCCCCTTTCACGCAATGTGGATATCCTGCTTTRATGCCTTTATATGCATGTATACAAGCAAAACAGGCTTTTACTTTCTCGCCAACTTACAAGGCCTTTCTAAGTAAACAGTATCTGAACCTTTACCCCGTTGCTCGGCAACGGCCTGGTCTGTGCCAAGTGTTTGCTGACGCAACCCCCACTGGTTGGGGCTTGGCCATAGGCCWTCAGCGCATGCGTGGAACCTTTGTGTCTCCTCTGCCGATCCATACTGCGGAACTCCTAGCCGCTTGTTTTGCTCGCAGCAGGTCTGGGGCAAAACTCATCGGGACTGACAATTCTGTCGTGCTCTCCCGCAAATATACATCGTTTCCATGGCTGCTAGGCTGTGCTGCCAACTGGATCCTGCGCGGGACGTCCTTTGTTTCCGTCCCGTCGGCGCTGAATCCCGCGGACGACCCCTCCCGGGGCCGCTTGGGGCTCTACCGCCCGCTTCTCCGCCTGTTGTACCGACCGACCACGGGGCGCACCTCTCTTTACGCGGACTCCCCGTCTGTGCCTTCTCATCTRCCGGACCGTGTGCACTTCGCTTCACCTCTGCACGTCGCATGGAGACCACCGTGAACGCCCTCGGGAACCTGCCCAAGGTCTTGCATAAGAGGACTCTTGGACTTTCAGCAATGTCAGCGACCGACCTTGAGGCATACTTCAAAGACTGTGTGTTTAMTGAGTGGGAGGAGTTGGGGGAGGAGGKTAGGTTAAAGGTCTTTGTACTAGGAGGCTGTAGGCATAAATTGGTGTGTTCACCAGCACCATGCAAC
>2.1_|ref_HBVB|_bc_7
NNNNNNNNNNNNNNNNNNNNNNNNNNNNNNNNNNNNNNNNNNNNNNNNNNNNNNNNNNNNNNNNNNNNNNNNNNNNNGGCATGGACATTGACCCGTATAAAGAATTTGGAGCTTCTGTGGAGTTACTCTCTTTTTTGCCNTCTGACTTCTTTCCTNCTATTCGAGATCTCCTCGACACCGCTTCTGCTTTGTATCGGGAGGCCTTAGAGTCTCCGGAACATTGTTCACCTCACCATACGGCACTCAGGCAAGCTATTCTGTGTTGGGGTGAGTTGATGAATCTAGCCACCTGGGTGGGAAGTAATTTGGAAGATCCAGCATCCAGGGAATTAGTMGTCAGCTATGTCAACGTTAATATGGGCMTAAAAATCAGACAACTATTGTGGTTTCACATTTCCTGTCTTACTTTTGGGARAGAMACTGTCCTTGAATATTTGGTGTCTTTTGGAGTGTGGATNCGCACTCCTCCTGCATATAGACCAYCAAATGCCCCTATCTTATCAACGCTTCCGGAAACTACTGTTGTTAGACGAAGAGGCAGGTCCCCTAGAAGAAGAACTCCCTCGCCTCGCAGACGAAGGTCTCAATCGCCGCGTCGCAGAAGATCTCAATCTCGGGAATCTCAATGNNNNNNNNNNNNNNNNNNNNNNNNNNNNNNNNNNNNNNNNNNNNNNNNNNNNNNNNNNNNNNNNNNNNNNNNNNNNNNNNNNNNNNNNNNNNNNNNNNNNNNNNNNNNNNNNNNNNNNNNNNNNNNNNNNNNNNNNNNNNNNNNNNNNNNNNNNNNNNNNNNNNNNNNNNNNNNNNNNNNNNNNNNNNNNNNNNNNNNNNNNNNNNNNNNNNNNNNNNNNNNNNNNNNNNNNNNNNNNNNNNNNNNNNNNNNNNNNNNNNNNNNNNNNNNNNNNNNNNNNNNNNNNNNNNNNNNNNNNNNNNNNNNNNNNNNNNNNNNNNNNNNNNNNNNNNNNNNNNNNNNNNNNNNNNNNNNNNNNNNNNNNNNNNNNNNNNNNNNNNNNNNNNNNNNNNNNNNNNNNNNNNNNNNNNNNNNNNNNNNNNNNNNNNNNNNNNNNNNNCAAATCTTTCTGTCCCCAATCCCCTGGGNNNNNNNNNNNNNNNNNNNNNNNNNNNNNNNNNNNNNNNNNNNNNNNNNNNNNNNNNNNNNNNNNNNNNNNNNNNNNNNNNNNNNNNNNNNNNNNNNNNNNNNNNNNNNNNNNNNNNNNNNNNNNNNNNNNNNNNNNNNNNNNNNNNNNNNNNNNNNNNNNNNNNNCCTCAGGCTCAGGGCCTACTCACAACTGTGCCAGCAGCTCCTCCTCCTGCCNCCACCAATCGGCAGTCAGGAAGGCAGCCTACTCCCTTATCTCCACCTCTAAGGGACACTCATCCTCAGGCCATGCAGTGGAACTCCACCNCTTTCCACCAAACTCTTCAAGATCCCAGAGTCCGGGCCCTGTACTTTCCTGCTGGTGGCTCCAGTTCAGGAACAGTGAGCCCTGCTCAGAATACTGTCTCTGCCATATCGTCAATCTTATCGAAGACTGGGGACCCTGTACCGAACATGGAGAACATCNCATCAGGACTCCTAGGACCCCTGCTCGTGTTACAGGCGGGGNTTTTCTNNTNGACAAAAATCCTCANAATANCACAGAGNCTAGACTCGNGGNGGNNTTNTCTCAATTTTNTAGGGGGNNNNCCCGTGTGTCTTGGCCAAAATTCGCAGTCCCAAATCTCCAGTCACNCACCAACCTGTTGTCCTCCAATTTGTCCTGGTTATCGCTGGATGTGTCTGCGGCGTTTTANCATCTTCCTCTGCATCCTGCTGCTATGCCTCATCTTCTTGTTGGTTCTTCTGGACTNTCAAGGTATGTTNCCCGTTTGTCCTCTAATTCCAGGATCAWCAACAACCAGCACCGGACCATGCAAAACCTGCACAACTCCTGCTCAAGGAACCTCTATRYKTCCCTCATGTTGCTGTACAAAACCTACGGACGGAAACTGCACCTGTATTCCCATCCCATCATCTTGGGCTTTCGCAAAATACCTATGGGAGTSGGCCTCAGYCCGTTTCTCTTGGCTCAGTTTACTAGTGCCATTTGTTCAGTGGTTCGTAGGGCTTTCCCCCACTGTCTGGCTTTCAGTTATATGGATGATGTGGTTTTGGGGGCCAAGTCTGTACAACATCTTGAGTCCCTTTATACCGCTGTTACCAATTTYCTTTTGTCTTTGGGTATACAYTTAAACCCTCACAAAACAAAAAGATGGGGATATTCCCTTAACTTCATGGGATATGTAATTGGGAGTTGGGGCACATTGCCACAGGAACATATTGTACAAAAAATCAAAATGTGTTTTMGGAAACTTCCTGTAAACAGGCCTATTGATTGGAAAGTATGTCAACGAATTGTGGGTCTTTTGGGGTTTGCCGCCCCTTTCACGCAATGTGGATATCCTGCTTTRATGCCTTTATATGCATGTATACAAGCAAAACAGGCTTTTACTTTCTCGCCAACTTACAAGGCCTTTCTAAGTAAACAGTATCTGAACCTTTACCCCGTTGCTCGGCAACGGCCTGGTCTGTGCCAAGTGTTTGCTGACGCAACCCCCACTGGTTGGGGCTTGGCCATAGGCCWTCAGCGCATGCGTGGAACCTTTGTGTCTCCTCTGCCGATCCATACTGCGGAACTCCTAGCCGCTTGTTTTGCTCGCAGCAGGTCTGGGGCAAAACTCATCGGGACTGACAATTCTGTCGTGCTCTCCCGCAAATATACATCGTTTCCATGGCTGCTAGGCTGTGCTGCCAACTGGATCCTGCGCGGGACGTCCTTTGTTTCCGTCCCGTCGGCGCTGAATCCCGCGGACGACCCCTCCCGGGGCCGCTTGGGGCTCTACCGCCCGCTTCTCCGCCTGTTGTACCGACCGACCACGGGGCGCACCTCTCTTTACGCGGACTCCCCGTCTGTGCCTTCTCATCTRCCGGACCGTGTGCACTTCGCTTCACCTCTGCACGTCGCATGGAGACCACCGTGAACGCCCTCGGGAACCTGCCCAAGGTCTTGCATAAGAGGACTCTTGGACTTTCAGCAATGTCAGCGACCGACCTTGAGGCATACTTCAAAGACTGTGTGTTTAMTGAGTGGGAGGAGTTGGGGGAGGAGGKTAGGTTAAAGGTCTTTGTACTAGGAGGCTGTAGGCATAAATTGGTGTGTTCACCAGCACCATGCAAC
>2.1_|ref_HBVB|_
NNNNNNNNNNNNNNNNNNNNNNNNNNNNNNNNNNNNNNNNNNNNNNNNNNNNNNNNNNNNNNNNNNNNNNNNNNNNNNNNNNNNNNNNNNNNNNNNNNNNNNNNNNNNNNNNNNNNNNNNNNNNNNNNNNNNNNNNNNNNNNNNNNNNNNNNNNNNNNNNNNNNNNNNNNNNNNNNNNNNNNNNNNNNNNNNNNNNNNNNNNNNNNNNNNNNNNNNNNNNNNNNNNNNNNNNNNNNNNNNNNNNNNNNNNNNNNNNNNNNNNNNNNNNNNAGTTAATGAATCTAGCCACCTGGGTGGGAAGTAATTTGGAAGATCCAGCATCCNNNNNNNNNNNNNNNNNNNNNNNNNNNNNNNNNNNNNNNNNNNNNNNNNNNNNNNNNNNNNNNNNNNNNNNNNNNNNNNNNNNNNNNNNNNNNNNNNNNNNNNNNNNNNNNNNNNNNNNNNNNNNNNNNNNNNNNNNNNNNNNNNNNNNNNNNNNNNNNNNNNNNNNNNNNNNNNNNNNNNNNNNNNNNNNNNNNNNNNNNNNNNNNNNNNNNNNNNNNNNNNNNNNNNNNNNNNNNNNNNNNNNNNNNNNNNNNNNNNNNNNNNNNNNNNNNNNNNNNNNNNNNNNNNNNNNNNNNNNNNNNNNNNNNNNNNNNNNNNNNNNNNNNNNNNNNNNNNNNNNNNNNNNNNNNTTCTTCTACGGTACCTTGCTTTAATCCTAAATGGCAAACTCCTTCTTTTCCTGACATTCATTTGCAGGAGGACANNNNNNNNNNNNNNNNNNNNNNNNNNNNNNNNNNNNNNNNNNNNNNNNNNNNNNNNNNNNNNNNNNNNNNNNNNNNNNNNNNNNNNNNNNNNNTTACTAAATATTTGCCCTTAGATAAAGNGATCAAACCGTATTATCCAGAGTATGTAGTTAATCATTACTTCCAGACGCGACATTATTTACAYACTCTTTGGAAGGCGGGGATCYTATATAAAAGAGAGTCCACACGTAGCGCCTCATTTTGCGGGTCACCATATTCTTGGGAACAAGATCTACAGCATGGGAGGTTGGTCTTCCAAACCTCGAAAAGGCATGGGGACAAATCTTTCTGTCCCCAATCCCCTGGGATTCTTCCCCGATCATCAGTTGGACCCTGCATTCAAAGCCAACTCASAAAATCCAGATTGGGACCTCAACCCGCACAAGGACAACTGGCCGGACGCCAACCAGGTGGGAGTGGGAGCATTCGGGCCAGGGTTCACCCCTCCCCATGGGGGACTGTTGGGATGGARCCCTCAGGCTCAGGGCCTACTCACAACTGTGCCAGCAGCTCCTCCTCCTGCCTCCACCAATCGGCAGTCAGGAAGGCAGCCTACTCCCTTATCTCCACCTCTAAGGGACACTCATCCTCAGGCCATGCAGTGGAACTCCACCACTTTCCAACAAACTCTTCAAGATCCCAGAGTCCGGGCCCTGTACTTTCCTGCTGGTGGCTCCAGTTCAGGAACAGTGAGCCCTGCTCAGAATACTGTCTCTGCCATATCGTCAATCTTATCGAAGACTGGGGACCCTGTACCGAACATGGAGAACATCACATCAGGACTCCTAGGACCCCTGCTCGTGTTACAGGCGGGGTTTTTCTCGTTGACAAAAATCCTCACAATACCACAGAGTCTAGACTCGTGGTGGACTTCTCTCAATTTTCTAGGGGAAAMACCCGTGTGTCTTGGCCAAAATTCGCAGTCCCAAATCTCCAGTCACTCACYAACCTGTTGTCCTCCAATTTGTCCTGGTTATCGCTGGATGTGTCTGCGGCGTTTTATCATCTTCCTYTGCATCCTGCTGCTATGCCTCATCTTCTTGTTGGTTCTTCTGGACTATCRAGGTATGTTTCCCGTTTGTCCTCWAMTTCCAGGATCAWCAACAACCAGCACCGGACCATGCAAAACCTGCACAACTCCTGCTCAAGGAACCTCTATRYKTCCCTCATGTTGCTGTACAAAACCTACGGACAGAAACTGCACCTGTATTCCCATCCCATCATCTTGGGCTTTCGCAAAATACCTATGGGAGTSGGCCTCAGYCCGTTTCTCTTGGCTCAGTTTACTAGTGCCATTTGTTCAGTGGTTCGTAGGGCTTTCCCCCACTGTCTGGCTTTCAGTTATATGGATGATGTGGTTTTGGGGGCCAAGTCTGTACAACATCTTGAGTCCCTTTATACCGCTGTTACCAATTTYCTTTTGTCTTTGGGTATACAYTTAAACCCTCACAAAACAAAAAGATGGGGATATTCCCTTAACTTCATGGGATATGTAATTGGGAGTTGGGGCACATTGCCACAGGAACATATTGTACAAAAAATCAAAATGTGCTTTMGGAAACTTCCTGTAAACAGGCCTATTGATTGGAAAGTATGTCAACGAATTGTGGGTCTTTTGGGGTTTGCCGCCCCTTTCACGCAATGTGGATATCCTGCTTTRATGCCTTTATATGCATGTATACAAGCAAAACAGGCTTTTACTTTCTCGCCAACTTACAAGGCCTTTCTAAGTAAACAGTATCTGAACCTTTACCCCGTTGCTCGGCAACGGCCTGGTCTGTGCCAAGTGTTTGCTGACGCAACCCCCACTGGTTGGGGCTTGGCCATAGGCCWTCAGCGCATGCGTGGAACCTTTGTGTCTCCTCTGCCGATCCATACTGCGGAACTCCTAGCCGCTTGTTTTGCTCGCAGCAGGTCTGGGGCAAAACTCATCGGGACTGACAATTCTGTCGTGCTCTCCCGCAAATATACATCGTTTCCATGGCTGCTAGGCTGTGCTGCCAACTGGATCCTGCGCGGGACGTCCTTTGTTTACGTCCCGTCGGCGCTGAATCCCGCGGACGACCCCTCCCGGGGCCGCTTGGGGCTCTACCGCCCGCTTCTCCGCCTGTTGTACCGACCGACCACGGGGCGCACCTCTCTTTACGCGGACTCCCCGTCTGTGCCTTCTCATCTRCCGGACCGTGTGCACTTCGCTTCACCTCTGCACGTCGCATGGAGACCACCGTGAACGCCCTCGGGAACCTGCCCAAGGTCTTGCATAAGAGGACTCTTGGACTTTCAGCAATGTCAACGACCGACCTTGAGGCATACTTCAAAGACTGTGTGTTTAMTGAGTGGGAGGAGTTGGGGGAGGAGGKTAGGTTAAAGGTCTTTGTACTAGGAGGCTGTAGNCATAAATTGGTGTGTTCACCAGCACCATGCA--
>2.1_|ref_HBVB|__0
NNNNNNNNNNNNNNNNNNNNNNNNNNNNNNNNNNNNNNNNNNNNNNNNNNNNNNNNNNNNNNNNNNNNNNNNNNNNNNNNNNNNNNNNNNNNNNNNNNNNNNNNNNNNNNNNNNNNNNNNNNNNNNNNNNNNNNNNNNNNNNNNNNNNNNNNNNNNNNNNNNNNNNNNNNNNNNNNNNNNNNNNNNNNNNNNNNNNNNNNNNNNNNNNNNNNNNNNNNNNNNNNNNNNNNNNNNNNNNNNNNNNNNNNNNNNNNNNNNNNNNNNNNNNNNAGTTAATGAATCTAGCCACCTGGGTGGGAAGTAATTTGGAAGATCCAGCATCCNNNNNNNNNNNNNNNNNNNNNNNNNNNNNNNNNNNNNNNNNNNNNNNNNNNNNNNNNNNNNNNNNNNNNNNNNNNNNNNNNNNNNNNNNNNNNNNNNNNNNNNNNNNNNNNNNNNNNNNNNNNNNNNNNNNNNNNNNNNNNNNNNNNNNNNNNNNNNNNNNNNNNNNNNNNNNNNNNNNNNNNNNNNNNNNNNNNNNNNNNNNNNNNNNNNNNNNNNNNNNNNNNNNNNNNNNNNNNNNNNNNNNNNNNNNNNNNNNNNNNNNNNNNNNNNNNNNNNNNNNNNNNNNNNNNNNNNNNNNNNNNNNNNNNNNNNNNNNNNNNNNNNNNNNNNNNNNNNNNNNNNNNNNNNNNTTCTTCTACGGTACCTTGCTTTAATCCTAAATGGCAAACTCCTTCTTTTCCTGACATTCATTTGCAGGAGGACANNNNNNNNNNNNNNNNNNNNNNNNNNNNNNNNNNNNNNNNNNNNNNNNNNNNNNNNNNNNNNNNNNNNNNNNNNNNNNNNNNNNNNNNNNNNNTTACTAAATATTTGCCCTTAGATAAAGNGATCAAACCGTATTATCCAGAGTATGTAGTTAATCATTACTTCCAGACGCGACATTATTTACAYACTCTTTGGAAGGCGGGGATCYTATATAAAAGAGAGTCCACACGTAGCGCCTCATTTTGCGGGTCACCATATTCTTGGGAACAAGATCTACAGCATGGGAGGTTGGTCTTCCAAACCTCGAAAAGGCATGGGGACAAATCTTTCTGTCCCCAATCCCCTGGGATTCTTCCCCGATCATCAGTTGGACCCTGCATTCAAAGCCAACTCASAAAATCCAGATTGGGACCTCAACCCGCACAAGGACAACTGGCCGGACGCCAACCAGGTGGGAGTGGGAGCATTCGGGCCAGGGTTCACCCCTCCCCATGGGGGACTGTTGGGATGGARCCCTCAGGCTCAGGGCCTACTCACAACTGTGCCAGCAGCTCCTCCTCCTGCCTCCACCAATCGGCAGTCAGGAAGGCAGCCTACTCCCTTATCTCCACCTCTAAGGGACACTCATCCTCAGGCCATGCAGTGGAACTCCACCACTTTCCAACAAACTCTTCAAGATCCCAGAGTCCGGGCCCTGTACTTTCCTGCTGGTGGCTCCAGTTCAGGAACAGTGAGCCCTGCTCAGAATACTGTCTCTGCCATATCGTCAATCTTATCGAAGACTGGGGACCCTGTACCGAACATGGAGAACATCACATCAGGACTCCTAGGACCCCTGCTCGTGTTACAGGCGGGGTTTTTCTCGTTGACAAAAATCCTCACAATACCACAGAGTCTAGACTCGTGGTGGACTTCTCTCAATTTTCTAGGGGAAAMACCCGTGTGTCTTGGCCAAAATTCGCAGTCCCAAATCTCCAGTCACTCACYAACCTGTTGTCCTCCAATTTGTCCTGGTTATCGCTGGATGTGTCTGCGGCGTTTTATCATCTTCCTYTGCATCCTGCTGCTATGCCTCATCTTCTTGTTGGTTCTTCTGGACTATCRAGGTATGTTTCCCGTTTGTCCTCWAMTTCCAGGATCAWCAACAACCAGCACCGGACCATGCAAAACCTGCACAACTCCTGCTCAAGGAACCTCTATRYKTCCCTCATGTTGCTGTACAAAACCTACGGACAGAAACTGCACCTGTATTCCCATCCCATCATCTTGGGCTTTCGCAAAATACCTATGGGAGTSGGCCTCAGYCCGTTTCTCTTGGCTCAGTTTACTAGTGCCATTTGTTCAGTGGTTCGTAGGGCTTTCCCCCACTGTCTGGCTTTCAGTTATATGGATGATGTGGTTTTGGGGGCCAAGTCTGTACAACATCTTGAGTCCCTTTATACCGCTGTTACCAATTTYCTTTTGTCTTTGGGTATACAYTTAAACCCTCACAAAACAAAAAGATGGGGATATTCCCTTAACTTCATGGGATATGTAATTGGGAGTTGGGGCACATTGCCACAGGAACATATTGTACAAAAAATCAAAATGTGCTTTMGGAAACTTCCTGTAAACAGGCCTATTGATTGGAAAGTATGTCAACGAATTGTGGGTCTTTTGGGGTTTGCCGCCCCTTTCACGCAATGTGGATATCCTGCTTTRATGCCTTTATATGCATGTATACAAGCAAAACAGGCTTTTACTTTCTCGCCAACTTACAAGGCCTTTCTAAGTAAACAGTATCTGAACCTTTACCCCGTTGCTCGGCAACGGCCTGGTCTGTGCCAAGTGTTTGCTGACGCAACCCCCACTGGTTGGGGCTTGGCCATAGGCCWTCAGCGCATGCGTGGAACCTTTGTGTCTCCTCTGCCGATCCATACTGCGGAACTCCTAGCCGCTTGTTTTGCTCGCAGCAGGTCTGGGGCAAAACTCATCGGGACTGACAATTCTGTCGTGCTCTCCCGCAAATATACATCGTTTCCATGGCTGCTAGGCTGTGCTGCCAACTGGATCCTGCGCGGGACGTCCTTTGTTTACGTCCCGTCGGCGCTGAATCCCGCGGACGACCCCTCCCGGGGCCGCTTGGGGCTCTACCGCCCGCTTCTCCGCCTGTTGTACCGACCGACCACGGGGCGCACCTCTCTTTACGCGGACTCCCCGTCTGTGCCTTCTCATCTRCCGGACCGTGTGCACTTCGCTTCACCTCTGCACGTCGCATGGAGACCACCGTGAACGCCCTCGGGAACCTGCCCAAGGTCTTGCATAAGAGGACTCTTGGACTTTCAGCAATGTCAACGACCGACCTTGAGGCATACTTCAAAGACTGTGTGTTTAMTGAGTGGGAGGAGTTGGGGGAGGAGGKTAGGTTAAAGGTCTTTGTACTAGGAGGCTGTAGNCATAAATTGGTGTGTTCACCAGCACCATGCA--
>2.1_|ref_HBVB|__1
NNNNNNNNNNNNNNNNNNNNNNNNNNNNNNNNNNNNNNNNNNNNNNNNNNNNNNNNNNNNNNNNNNNNNNNNNNNNNNNNNNNNNNNNNNNNNNNNNNNNNNNNNNNNNNNNNNNNNNNNNNNNNNNNNNNNNNNNNNNNNNNNNNNNNNNNNNNNNNNNNNNNNNNNNNNNNNNNNNNNNNNNNNNNNNNNNNNNNNNNNNNNNNNNNNNNNNNNNNNNNNNNNNNNNNNNNNNNNNNNNNNNNNNNNNNNNNNNNNNNNNNNNNNNNNAGTTAATGAATCTAGCCACCTGGGTGGGAAGTAATTTGGAAGATCCAGCATCCNNNNNNNNNNNNNNNNNNNNNNNNNNNNNNNNNNNNNNNNNNNNNNNNNNNNNNNNNNNNNNNNNNNNNNNNNNNNNNNNNNNNNNNNNNNNNNNNNNNNNNNNNNNNNNNNNNNNNNNNNNNNNNNNNNNNNNNNNNNNNNNNNNNNNNNNNNNNNNNNNNNNNNNNNNNNNNNNNNNNNNNNNNNNNNNNNNNNNNNNNNNNNNNNNNNNNNNNNNNNNNNNNNNNNNNNNNNNNNNNNNNNNNNNNNNNNNNNNNNNNNNNNNNNNNNNNNNNNNNNNNNNNNNNNNNNNNNNNNNNNNNNNNNNNNNNNNNNNNNNNNNNNNNNNNNNNNNNNNNNNNNNNNNNNNNTTCTTCTACGGTACCTTGCTTTAATCCTAAATGGCAAACTCCTTCTTTTCCTGACATTCATTTGCAGGAGGACANNNNNNNNNNNNNNNNNNNNNNNNNNNNNNNNNNNNNNNNNNNNNNNNNNNNNNNNNNNNNNNNNNNNNNNNNNNNNNNNNNNNNNNNNNNNNTTACTAAATATTTGCCCTTAGATAAAGNGATCAAACCGTATTATCCAGAGTATGTAGTTAATCATTACTTCCAGACGCGACATTATTTACAYACTCTTTGGAAGGCGGGGATCYTATATAAAAGAGAGTCCACACGTAGCGCCTCATTTTGCGGGTCACCATATTCTTGGGAACAAGATCTACAGCATGGGAGGTTGGTCTTCCAAACCTCGAAAAGGCATGGGGACAAATCTTTCTGTCCCCAATCCCCTGGGATTCTTCCCCGATCATCAGTTGGACCCTGCATTCAAAGCCAACTCASAAAATCCAGATTGGGACCTCAACCCGCACAAGGACAACTGGCCGGACGCCAACCAGGTGGGAGTGGGAGCATTCGGGCCAGGGTTCACCCCTCCCCATGGGGGACTGTTGGGATGGARCCCTCAGGCTCAGGGCCTACTCACAACTGTGCCAGCAGCTCCTCCTCCTGCCTCCACCAATCGGCAGTCAGGAAGGCAGCCTACTCCCTTATCTCCACCTCTAAGGGACACTCATCCTCAGGCCATGCAGTGGAACTCCACCACTTTCCAACAAACTCTTCAAGATCCCAGAGTCCGGGCCCTGTACTTTCCTGCTGGTGGCTCCAGTTCAGGAACAGTGAGCCCTGCTCAGAATACTGTCTCTGCCATATCGTCAATCTTATCGAAGACTGGGGACCCTGTACCGAACATGGAGAACATCACATCAGGACTCCTAGGACCCCTGCTCGTGTTACAGGCGGGGTTTTTCTCGTTGACAAAAATCCTCACAATACCACAGAGTCTAGACTCGTGGTGGACTTCTCTCAATTTTCTAGGGGAAAMACCCGTGTGTCTTGGCCAAAATTCGCAGTCCCAAATCTCCAGTCACTCACYAACCTGTTGTCCTCCAATTTGTCCTGGTTATCGCTGGATGTGTCTGCGGCGTTTTATCATCTTCCTYTGCATCCTGCTGCTATGCCTCATCTTCTTGTTGGTTCTTCTGGACTATCRAGGTATGTTTCCCGTTTGTCCTCWAMTTCCAGGATCAWCAACAACCAGCACCGGACCATGCAAAACCTGCACAACTCCTGCTCAAGGAACCTCTATRYKTCCCTCATGTTGCTGTACAAAACCTACGGACAGAAACTGCACCTGTATTCCCATCCCATCATCTTGGGCTTTCGCAAAATACCTATGGGAGTSGGCCTCAGYCCGTTTCTCTTGGCTCAGTTTACTAGTGCCATTTGTTCAGTGGTTCGTAGGGCTTTCCCCCACTGTCTGGCTTTCAGTTATATGGATGATGTGGTTTTGGGGGCCAAGTCTGTACAACATCTTGAGTCCCTTTATACCGCTGTTACCAATTTYCTTTTGTCTTTGGGTATACAYTTAAACCCTCACAAAACAAAAAGATGGGGATATTCCCTTAACTTCATGGGATATGTAATTGGGAGTTGGGGCACATTGCCACAGGAACATATTGTACAAAAAATCAAAATGTGCTTTMGGAAACTTCCTGTAAACAGGCCTATTGATTGGAAAGTATGTCAACGAATTGTGGGTCTTTTGGGGTTTGCCGCCCCTTTCACGCAATGTGGATATCCTGCTTTRATGCCTTTATATGCATGTATACAAGCAAAACAGGCTTTTACTTTCTCGCCAACTTACAAGGCCTTTCTAAGTAAACAGTATCTGAACCTTTACCCCGTTGCTCGGCAACGGCCTGGTCTGTGCCAAGTGTTTGCTGACGCAACCCCCACTGGTTGGGGCTTGGCCATAGGCCWTCAGCGCATGCGTGGAACCTTTGTGTCTCCTCTGCCGATCCATACTGCGGAACTCCTAGCCGCTTGTTTTGCTCGCAGCAGGTCTGGGGCAAAACTCATCGGGACTGACAATTCTGTCGTGCTCTCCCGCAAATATACATCGTTTCCATGGCTGCTAGGCTGTGCTGCCAACTGGATCCTGCGCGGGACGTCCTTTGTTTACGTCCCGTCGGCGCTGAATCCCGCGGACGACCCCTCCCGGGGCCGCTTGGGGCTCTACCGCCCGCTTCTCCGCCTGTTGTACCGACCGACCACGGGGCGCACCTCTCTTTACGCGGACTCCCCGTCTGTGCCTTCTCATCTRCCGGACCGTGTGCACTTCGCTTCACCTCTGCACGTCGCATGGAGACCACCGTGAACGCCCTCGGGAACCTGCCCAAGGTCTTGCATAAGAGGACTCTTGGACTTTCAGCAATGTCAACGACCGACCTTGAGGCATACTTCAAAGACTGTGTGTTTAMTGAGTGGGAGGAGTTGGGGGAGGAGGKTAGGTTAAAGGTCTTTGTACTAGGAGGCTGTAGNCATAAATTGGTGTGTTCACCAGCACCATGCA--
>2.1_|ref_HBVB|_bc_8
NNNNNNNNNNNNNNNNNNNNNNNNNNNNNNNNNNNNNNNNNNNNNNNNNNNNNNNNNNNNNNNNNNNNNNNNNNNNNNNNNNNNNNNNNNNNNNGTATAAAGAATTTGGAGCTTCTGTGGAGTTACTCTCTTTTTTGCCGTCTGACTTCTTTCCTTCTATTCGAGATCTCCTCGACACCGCTTCTGCTCTGTATCGGGAGGCCTTAGAGTCTCCGGAACATTGTTCACCTCACCATACGGCACTCAGGCAAGCTATTNTGTGTTGGGGTGAGTTAATGAATCTAGCCACCTGNGTGGGAAGTAATTTGGAAGATCCAGCATCCAGGGAATTAGTMGTCAGCTATGTCAACGTTAATATGGGCMTAAAAATCAGACAACTATTGTGGTTTCACATTTCCTGTCTTACTTTTGGGARAGAMACTGTCCTTGAATATTTGGTGTCTTTTGGAGTGTGGATTNGCACTCCTCCTGCATATAGACCAYCAAATGCCCCTATCTTATCAACACTTCCGGAAANTACTGTTGTTAGACGAAGAGGCAGGTCCCCTAGAAGAAGAACTCCCTCGCCTCGCAGACGAAGGTCTCAATCGCCGCGTCGCAGAAGATCTCAATCTCGGGAATCTCAATGTTAGTATTCCTTGGACACATAAGGTGGGAAACTTTACGGGGCTTTATTCTTCTACGGTACCTTGCTTTAATCCTAAWTGGCAAACTCCTTCTTTTCCTGACATTCATTTGCAGGAGGACATTGTTGATAGATGTAAGCAATTTGTGGGGCCCCTTACAGTAAATGAAAACAGNAGACTAAAATTAATTATGCCTGCTAGGTTTTATCCCAATGTTACTAAATATTTGCCCTTAGATAAAGGGATCAAACCGTATTATCCAGAGTATGTAGTTAATCATTACTTCCAGACGCGACATTATTTACAYACTCTTTGGAAGGCGGGGATCYTATATAAAAGAGAGTCCACACGTAGCGCCTCATTTTGCGGGTCACCATATTCTTGGGAACAAGATCTACAGCATGGGAGGTTGGTCTTCCAAACCTCGAAAAGGCATGGGGACAAATCTTTCTGTCCCCAATCCCCTGGGATTCTTCCCCGATCATCAGTTGGACCCTGCATTCAAAGCCAACTCASAAAATCCAGATTGGGACCTCAACCCGCACAAGGACAACTGGCCGGACGCCAACCAGGTGGGAGTGGGAGCATTCGGGCCAGGGTTCACCCCTCCCCATGGGGGACTGTTGGGGTGGARCCCTCAGGCTCAGGGCCTACTCACAACTGTGCCAGCAGCTCCTCCTCCTGCCTCCACCAATCGGCAGTCAGGANNNNNNNNNNNNCCCTTATCTCCACCTCTAAGGGACACTCATCCTCAGGCCATGCAGTGGAACTCCACCACTTTCCACCAAACTCTTCAAGATCCCAGAGTCCGGGCCCTGTACTTTCCTGCTGGTGGCTCCAGTTCAGGAACAGTGAGCCCTGCTCAGAATACTGTCTCTGCCATATCGTCAATCTTATCGAAGACTGGGGACCCTGTACCGAACATGGAGAACATCGCATCAGGACTCCTAGGACCCCTGCTCGTGTTACAGGCGGGGTTTTTCTTGTTGACAAAAATCCTCACAATACCACAGAGTCTAGACTCGTGGTGGACTTCTCTCAATTTTCTAGGGGGAAMACCCGTGTGTCTTGGCCAAAATTCGCAGTCCCAAATCTCCAGTCACTCACYAACCTGTTGTCCTCCAATTTGTCCTGGTTATCGCTGGATGTGTCTGCGGCGTTTTATCATCTTCCTYTGCATCCTGCTGCTATGCCTCATCTTCTTGTTGGTTCTTCTGGACTATCRAGGTATGTTGCCCGTTTGTCCTCWAMTTCCAGGATCAWCAACAACCAGCACCGGACCATGCAAAACCTGCACGACTCCTGCTCAAGGAACCTCTATRYKTCCCTCATGTTGCTGTACAAAACCTACGGACGGAAACTGCACCTGTATTCCCATCCCATCATCTTGGGCTTTCGCAAAATACCTATGGGAGTSGGCCTCAGYCCGTTTCTCTTGGCTCAGTTTACTAGTGCCATTTGTTCAGTGGTTCGTAGGGCTTTCCCCCACTGTCTGGCTTTCAGTTATATGGATGATGTGGTTTTGGGGGCCAAGTCTGTACAACATCTTGAGTCCCTTTATGCCGCTGTTACCCATTTYCTTTTGTCTTTGGGTATACAYTTAAACCCTCACAAAACAAAAAGATGGGGATATTCCCTTAACTTCATGGGATATGTAATTGGGAGTTGGGGCACATTGCCACAGGAACATATTGTACAAAAAATCAAAATGTGTTTTMGGAAACTTCCTGTAAACAGGCCTATTGATTGGAAAGTATGTCAACGAATTGTGGGTCTTTTGGGGTTTGCCGCCCCTTTCACGCAATGTGGATATCCTGCTTTRATGCCTTTATATGCATGTATACAAGCAAAACAGGCTTTTACTTTCTCGCCAACTTACAAGGCCTTTCTAAGTAAACAGTATCTGAACCTTTACCCCGTTGCTCGGCAACGGCCTGGTCTGTGCCAAGTGTTTGCTGACGCAACCCCCACTGGTTGGGGCTTGGCCATAGGCCWTCAGCGCATGCGTGGAACCTTTGTGTCTCCTCTGCCGATCCATACTGCGGAACTCCTAGCCGCTTGTTTTGCTCGCAGCAGGTCTGGGGCAAAACTCATCGGGACTGACAATTCTGTCGTGCTCTCCCGCAAATATACATCGTTTCCATGGCTGCTAGGCTGTGCTGCCAACTGGATCCTGCGCGGGACGTCCTTTGTTTACGTCCCGTCGGCGCTGAATCCCGCGGACGACCCCTCCCGGGGCCGCTTGGGGCTCTACCGCCCGCTTCTCCGCCTGTTGTACCGACCGACCACGGGGCGCACCTCTCTTTACGCGGATTCCCCGTCTGTGCCTTCTCATCTRCCGGACCGTGTGCACTTCGCTTCACCTCTGCACGTCGCATGGAGACCACCGTGAACGCCCTCGGGAACCTGCCCAAGGTCTTGCATAAGAGGACTCTTGGACTTTCAGCAATGTCAGCGACCGACCTTGAGGCATACTTCAAAGACTGTGTGTTTAMTGAGTGGGAGGAGTTGGGGGAGGAGGKTAGGTTAAAGGTCTTTGTACTAGGAGGCTGTAGGCATAAATTGGTGTGNTCACCAGCACCATGCAAN
>2.1_|ref_HBVB|_bc_34
NNNNNNNNNNNNNNNNNNNNNNNNNNNNNNNNNNNNNNNNNNNNNNNNNNNNNNNNNNNNNNNNNNNNNNNNNNNNNNNNNNNNNNNNNNNNNNNNNNNNNNNNNNNNNNNNNNNNNNNNNNNNNNNNNNNNNNNNNNNNNNNNNNNNNNNNNNNNNNNNNNNNNNNNNNNNNNNNNNNNNNNNNNNNNNNNNNNNNNNNGCCTTAGAGTCTCCGGAACATTGTTCACCTCACCATACGGCACTCAGGCAAGCTATTCTGTGTTGGGGTGAGTTAATGAATCTAGCCACCTGGGTGGGAAGTAATTTGGAAGATNCAGCATCCAGGGAATTAGTAGTCNGCTNNNNNNNNNNNNNNNNNNNNNNNNNNNNNNNNNNNNNNNNNNNNNNNNNNNNNNNNNNNNNNNNNNNNNNNNNNNNNNNNNNNNTTGAATATTTGGTGTCTTTTGGANNNNNNNNNNNNNNNNNNNNNNNNNNNNNNNNNNNNNNNNNNNNNNNNNNNNNNNNNNNNNNNNNNNNNNNNNNNNNNNNACGAAGAGGCAGGTCCCCTAGAAGAAGAACTCCCTCGCCTCGCAGACGAAGGTCTCAATCGCCGCGTCGCAGAAGATCTCAATCTCGGGAATCTCAATGTTAGTATTCCTTGGACACATAAGGTGGGAANCTTTACGGGGCTTTATTCTTCTACGGTACCTTGCTTTAATCCTAAATGGCAAACTCCTTCTTTTCCTGACATTCATTTGCAGGAGGACANNNNTGATAGATGTAAGCAATTTGTGGNNNNNNNNNNNNNNNNNNNNNNNNNNNNNNNNNNNNNNNNNNNNNNNNNNNNNNNNNNNNNNNNNNNNNNNNNNNNNNNNNNNNNNNNNNNNNGGATCAAACCGTATTATCCAGAGTATGNAGTTAATCATTACTTCCAGACGCGACATTATTTACACACTCTTTGGAAGGCGGGGATCTTATATAAAAGAGAGTCCACACGTAGCGCCTCATTTTGCGGGTCACCATATTCTTGGGAACAAGATCTACAGCATGGGAGGTTGGTCTTCCAAACCTCGAAAAGGCATGGGGACAAATCTTTCTGTCCCCAATCCCCTGGGATTCTTCCCCGATCATCAGTTGGACCCTGCATTCAAAGCCAACTCASAAAATCCAGATTGGGACCTCAACCCGCACAAGGACAACTGGCCGGACGCCAACCAGGTGGGAGTGGGAGCATTCGGGCCAGGGTTCACCCCTCCCCATGGGGGACTGTTGGGGTGGARCCCTCAGGCTCAGGGCCTACTCACAACTGTGCCAGCAGCTCCTCCTCCTGCCNCCACCAATCGGCAGTCAGGAAGGCAGCCTACTCCCTTAACTCCACCTCTAAGGGACACTCATCCTCAGGCCATGCAGTGGAACTCCACCACTTTCCACCAAACTCTTCAAGATCCCAGAGTCCGGGCCCTGTACTTTCCTGCTGGTGGCTCCAGTTCAGGAACAGTGAGCCCTGCTCAGAATACTGTCTCTGCCATATCGTCAATCTTATCGAAGACTGGGGACCCTGTACCGAACATGGAGAACATCGCATCAGGACTCCTAGGACCCCTGCTCGTGTTACAGGCGGGGTTTTTCTTGTTGACAAAAATCCTCACAATACCACAGAGTCTAGACTCGTGGTGGACTTCTCTCAATTTTCTAGGGGGAAMACCCGTGTGTCTTGGCCAAAATTCGCAGTCCCAAATCTCCAGTCACTCACYAACCTGTTGTCCTCCAATTTGTCCTGGTTATCGCTGGATGTGTCTGCGGCGTTTTATCATCTTCCTYTGCATCCTGCTGCTATGCCTCATCTTCTTGTTGGTTCTTCTGGACTATCRAGGTATGTTGCCCGTTTGTCCTCWAMTTCCAGGATCAWCAACAACCAGCACCGGACCATGCAAAACCTGCACGACTCCTGCTCAAGGAACCTCTATRYKTCCCTCATGTTGCTGTACAAAACCTACGGACGGAAACTGCACCTGTATTCCCATCCCATCATCTTGGGCTTTCGCAAAATACCTATGGGAGTSGGCCTCAGYCCGTTTCTCTTGGCTCAGTTTACTAGTGCCATTTGTTCAGTGGTTCGTAGGGCTTTCCCCCACTGTCTGGCTTTCAGTTATATGGATGATGTGGTTTTGGGGGCCAAGTCTGTACAACATCTTGAGTCCCTTTATGCCGCTGTTACCAATTTYCTTTTGTCTTTGGGTATACAYTTAAACCCTCACAAAACAAAAAGATGGGGATATTCCCTTAACTTCATGGGATATGTAATTGGGAGTTGGGGCACATTGCCACAGGAACATATTGTACAAAAAATCAAAATGTGTTTTMGGAAACTTCCTGTAAACAGGCCTATTGATTGGAAAGTATGTCAACGAATTGTGGGTCTTTTGGGGTTTGCCGCCCCTTTCACGCAATGTGGATATCCTGCTTTRATGCCTTTATATGCATGTATACAAGCAAAACAGGCTTTTACTTTCTCGCCAACTTACAAGGCCTTTCTAAGTAAACAGTATCTGAACCTTTACCCCGTTGCTCGGCAACGGCCTGGTCTGTGCCAAGTGTTTGCTGACGCAACCCCCACTGGTTGGGGCTTGGCCATAGGCCWTCAGCGCATGCGTGGAACCTTTGTGTCTCCTCTGCCGATCCATACTGCGGAACTCCTAGCCGCTTGTTTTGCTCGCAGCAGGTCTGGGGCAAAACTCATCGGGACTGACAATTCTGTCGTGCTCTCCCGCAAATATACATCGTTTCCATGGCTGCTAGGCTGTGCTGCCAACTGGATCCTGCGCGGGACGTCCTTTGTTTACGTCCCGTCGGCGCTGAATCCCGCGGACGACCCCTCCCGGGGCCGCTTGGGGCTCTACCGCCCGCTTCTCCGCCTGTTGTACCGACCGACCACGGGGCGCACCTCTCTTTACGCGGACTCCCCGTCTGTGCCTTCTCATCTRCCGGACCGTGTGCACTTCGCTTCACCTCTGCACGTCGCATGGAGACCACCGTGAACGCCCTCGGGAACCTGCCCAAGGTCTTGCATAAGAGGACTCTTGGACTTTCAGCAATGTCAGCGACCGACCTTGAGGCATACTTCAAAGACTGTGTGTTTAMTGAGTGGGAGGAGTTGGGGGAGGAGGKTAGGTTAAAGGTCTTTGTACTGGGAGGCTGTAGGCATAAATTGGTGTGTTCACCAGCACCATGCAAC
>2.1_|ref_HBVB|_bc_9
NNNNNNNNNNNNNNNNNNNNNNNNNNNNNNNNNNNNNNNCTGTTCAAGCCTCCAGGCTGTGCCTTGGGTGGCTTTGGGGCATGGACATTGACACGTATAAAGAATTTGGAGCTTCTGTGGAGTTACTCTCTTTTTTGCCGTCTGACTTCTTTCCTTCTATTCGAGATCTCCTCGACACCGCTTCTGCTCTGTATCGGGAGGCCTTAGAGTCTCCGGAACANTGTTCACCTCACCATACGGCACTCNGGCAAGCTATTCTGTGTTGGGGNNANTTAATGAATCTANCCACNTGGGTGGGANGNAATTTGNAAGNTCCAGCATCCAGGGAATTAGTMGTCGGCTATGTCAACGTTAATATGGGCMTAAAACTCAGACAACTATTGTGGTTTCACATTTCCTGTCTTACTTTTGGGAGAGAAACTGTCCTTGAATATTTGGTGTCTTTTGGAGTGTGGATTCGCACTNCTCCTGCATATAGACCACCAAATGCCCCTATCTTATCAACACTTCCGGAAACTACTGTTGTTAGACGAAGAGGCAGGTCCCCTAGAAGAAGAACNCCCTCGCCTCGCAGACGAAGGTCTCAATCGCCGCGTCGCAGAANATCTAAATCTCGGGAATCTCAATGTTAGTATTCCTTGGACACATAAGGTGGGAAACTNTACGGGGCTTTATTCTTCTNCGGTACCCTGCTTTAATCCTAAATGGCAANCTCCTTCTTTTCCTGACATTCATTTGNAGGAGGACATTGTTGATAGATGTAAGCAATTTGTGGGGCCCCTTACAGTAAATGAAAACAGGAGACTAANATTAATTATGCCTGCTAGGTTTTATCCCAATGGTACTAAATATTTGCCCTTAGATAAAGGGATCAAACCGTATTATCCAGAGTATGTAGTTAATCATTACTTCCAGACGCNACATTNTTTACACACTCTTTGGAAGGCGGGGATCTTATATAAAAGAGAGTCCACACGTAGCGCCTCATTTTGCGGGTCACCATATTCTTGGGAACAAGATCTACAGCATGGGAGGTTGGTCTTCCAAACCTCGAAAAGGCATGGGGACAAATCTTTCTGTCCCCAATCCCCTGGGATTCTTCCCCGATCATCAGTTGGACCCTGCATTCAAAGCCAACTCAGAAAATCCAGATTGGGACCTCAACCCGCACAAGGACAACTGGCCGGACGCCAACCNGGTGGGAGTGGGAGCATTCGGGCCAGGGTTCACCCCTCCCCATGGGGGACTGTTGGGATGGARCCCTCAGGCTCAGGGCCTACTCACAACTGTGCCAGCAGCTCCTCCTCCTGCCTCCACCAATCGGCAGTCAGGAAGGCAGCCTACTCCCTTATCTCCACCTCTAAGGGACACTCATCCTCAGGCCATGCAGTGGAACTCCACCACTTTCCACCAAACTCTTCAAGATCCCAGAGTCCGGGCCCTGTACTTTCCTGCTGGTGGCTCCAGTTCAGGAACAGTGAGCCCTGCTCAGAATACTGTCTCTGCCATATCGTCAATCTTATCGAAGACTGGGGACCCTGTACCGAACACGGAGAACATCACATCAGGACTCCTAGGACCCCTGCTCGTGTTACAGGCGGGGTTTTTCTCGTTGACAAAAATCCTCACAATACCACAGAGTCTAGACTCGTGGTGGACTTCTCTCAATTTTCTAGGGGAAAMACCCGTGTGTCTTGGCCAAAATTCGCAGTCCCAAATCTCCAGTCACTCACYAACCTGTTGTCCTCCAATTTGTCCTGGTTATCGCTGGATGTGTCTGCGGCGTTTTATCATCTTCCTYTGCATCCTGCTGCTATGCCTCATCTTCTTGTTGGTTCTTCTGGACTATCRAGGTATGTTTCCCGTTTGTCCTCWAMTTCCAGGATCAWCAACAACCAGCACCGGACCATGCAAAACCTGCACAACTCCTGCTCAAGGAACCTCTATRYKTCCCTCATGTTGCTGTACAAAACCTACGGACAGAAACTGCACCTGTATTCCCATCCCATCATCTTGGGCTTTCGCAAAATACCTATGGGAGTSGGCCTCAGYCCGTTTCTCTTGGCTCAGTTTACTAGTGCCATTTGTTCAGTGGTTCGTAGGGCTTTCCCCCACTGTCTGGCTTTCAGTTATATGGATGATGTGGTTTTGGGGGCCAAGTCTGTACAACATCTTGAGTCCCTTTATACCGCTGTTACCAATTTYCTTTTGTCTTTGGGTATACAYTTAAACCCTCACAAAACAAAAAGATGGGGATATTCCCTTAACTTCATGGGATATGTAATTGGGAGTTGGGGCACATTGCCACAGGAACATATTGTACAAAAAATCAAAATGTGTTTTMGGAAACTTCCTGTAAACAGGCCTATTGATTGGAAAGTATGTCAACGAATTGTGGGTCTTTTGGGGTTTGCCGCCCCTTTCACGCAATGTGGATATCCTGCTTTRATGCCTTTATATGCATGTATACAAGCAAAACAGGCTTTTACTTTCTCGCCAACTTACAAGGCCTTTCTAAGTAAACAGTATCTGAACCTTTACCCCGTTGCTCGGCAACGGCCTGGTCTGTGCCAAGTGTTTGCTGACGCAACCCCCACTGGTTGGGGCTTGGCCATAGGCCWTCAGCGCATGCGTGGAACCTTTGTGTCTCCTCTGCCGATCCATACTGCGGAACTCCTAGCCGCTTGTTTTGCTCGCAGCAGGTCTGGGGCAAAACTCATCGGGACTGACAATTCTGTCGTGCTCTCCCGCAAATATACATCGTTTCCATGGCTGCTAGGCTGTGCTGCCAACTGGATCCTGCGCGGGACGTCCTTTGTTTACGTCCCGTCGGCGCTGAATCCCGCGGACGACCCCTCCCGGGGCCGCTTGGGGCTCTACCGCCCGCTTCTCCGCCTGTTGTACCGACCGACCACGGGGCGCACCTCTCTTTACGCGGACTCCCCGTCTGTGCCTTCTCATCTRCCGGACCGTGTGCACTTCGCTTCACCTCTGCACGTCGCATGGAGACCACCGTGAACGCCCTCGGGAACCTGCCCAAGGTCTTGCATAAGAGGACTCTTGGACTTTCAGCAATGTCAGCGACCGACCTTGAGGCATACTTCAAAGACTGTGTGTTTAMTGAGTGGGAGGAGTTGGGGGAGGAGGKTAGGTTAATGATCTTTGTACTAGGAGGCTGTAGGCATAAATTGGTGTGTTCACCAGCACCATGCANN
>2.1_|ref_HBVB|_bc_10
NNNNNNNNNNNNNNNNNNNNNNNNNNNNNNNNNNNNNNNNNNNNNNNNNNNNNNNNNNNNNNNNNNNNNNNNNNNNNNNNNNNNNNNNNNNNNNNNNNNNNNNNNNNNNNNNNNNNNNNNNNNNNNNNNNNNNNNNNNNNNNNNNNNNNNNNNNNNNNNNNNNNNNNNNNNNNNNNNNNNNNNNNNNNNNNNNNNNNNNNNNNNNNNNNNNNNNNNNACATTGTTCACCTCACCATACGGCACTCAGGCAAGCNATTCTGTGTTGGGGTGAGTTAATGAATCTAGCCACCTGGGTGGGAAGTAATTTGGAAGATCCAGCATCCAGGGAATTAGTNGTCGGCTATGTCAACGTTAATATGGGCCTAAAANTCAGACAACTATTGTGGTTTCACATTTCCTGTCTTACTTTTGGGAGAGAAACTGTCCTTGAATATTTGGTGTCTTTTGGANNNNNNNNNNNNNNNCCTCCTGCATATAGACCACCAAATGCCCCTATCTTATCAACACTTCCGGAAACTACTGTTGTTAGACGAAGAGGCAGGTCCCCTAGAAGAAGAACNCCCTCGCCTCGCAGACGAAGGTCNCAATCGCCGCGTCGCAGAAGATCTCAATCTCGGGAATCTCAATGTTAGTATTCCTTGGACACATAAGGTGGGAAACTTTACGGGGCTTTATTCTTCTACGGTACCTTGCTTTAATCCTAAATGGCAAACTCCTTCTTTTCCTGACATTCATTTGCAGGAGGACATTGTTGATAGATGTAAGCAATTTGTGGGGCCCCTTACAGTAAATGAAAACAGGAGACTAAAATTANNNNNNNNNNNNNNNNNNNNNNNNNNNNNNNNNNNNNNNNNNNNNNTAGATAAAGGGATCAAACCGTATTATCCAGAGTATGTAGTTAATCATTACTTCCAGACGAGACATTATTTACAYACTCTTTGGAAGGCGGGGATCYTATATAAAAGAGAGTCCACACGTAGCGCCTCATTTTACGGGTCACCATATTCTTGGGAACACGATCTACAGCATGGGAGGTTGGTCTTCCAAACCTCGAAAAGGCATGGGGACAAATCTTTCTGTCCCCAATCCCCTGGGATTCTTCCCCGATCATCAGTTGGACCCTGCATTCAAAGCCAACTCASAAAATCCAGATTGGGACCTCAACCCGCACAAGGACAACTGGCCGGACGCCAACCAGGTGGGAGTGGGAGCATTCGGGCCAGGGTTCACCCCTCCCCATGGGGGACTGTTGGGATGGARCCCTCAGGCTCAGGGCCTACTCACAACTGTGCCAGCAGCTCCTCCTCCTGCCTCCACCAATCGGCAGTCAGGAAGGCAGCCTACTCCCTTATCTCCACCTCTAAGGGACACTCATCCTCAGGCCATGCAGTGGAACTCCACCACTTTCCACCAAACTCTTCAAGATCCCAGAGTCCGGGCCCTGTACTTTCCTGCTGGTGGCTCCAGTTCAGGAACAGTGAGCCCTGCTCAGAATACTGTCTCTGCCATATCGTCAATCTTATCGAAGACTGGGGACCCTGTACCGAACATGGAGAACATCACATCAGGACTCCTAGGACCCCTGCTCGTGTTACAGGCGGGGTTTTTCTCGTTGACAAAAATCCTCACAATACCACAGAGTCTAGACTCGTGGTGGACTTCTCTCAATTTTCTAGGGGAAAMACCCGTGTGTCTTGGCCAAAATTCGCAGTCCCAAATCTCCAGTCACTCACYAACCTGTTGTCCTCCAATTTGTCCTGGTTATCGCTGGATGTGTCTGCGGCGTTTTATCATCTTCCTYTGCATCCTGCTGCTATGCCTCATCTTCTTGTTGGTTCTTCTGGACTATCRCGGTATGTTTCCCGTTTGTCCTCWAMTTCCAGGATCAWCAACAACCAGCACCGGACCATGCAAAACCTGCACAACTCCTGCTCAAGGAACCTCTATRYKTCCCTCATGTTGCTGTACAAAACCTACGGACAGAAACTGCACCTGTATTCCCATCCCATCATCTTGGGCTTTCGCAAAATACCTATGGGAGTSGGCCTCAGYCCGTTTCTCTTGGCTCAGTTTACTAGTGCCATTTGTTCAGTGGTTCGTAGGGCTTTCCCCCACTGTCTGGCTTTCAGTTATATGGATGATGTGGTTTTGGGGGCCAAGTCTGTACAACATCTTGAGTCCCTTTATACCGCTGTTACCAATTTYCTTTTGTCTTTGGGTATACAYTTAAACCCTCACAAAACAAAAAGATGGGGATATTCCCTTAACTTCATGGGATATGTAATTGGGAGTTGGGGCACATTGCCACAGGAACATATTGTACAAAAAATCAAAATGTGTTTTMGGAAACTTCCTGTAAACAGGCCTATTGATTGGAAAGTATGTCAACGAATTGTGGGTCTTTTGGGGTTTGCCGCCCCTTTCACGCAATGTGGATATCCTGCTTTRATGCCTTTATATGCATGTATACAAGCAAAACAGGCTTTTACTTTCTCGCCAACTTACAAGGCCTTTCTAAGTAAACAGTATCTGGACCTTTACCCCGTTGCTCGGCAACGGCCTGGTCTGTGCCAAGTGTTTGCTGACGCAACCCCCACTGGTTGGGGCTTGGCCATAGGCCWTCAGCGCATGCGTGGAACCTTTGTGTCTCCTCTGCCGATCCATACTGCGGAACTCCTAGCCGCTTGTTTTGCTCGCAGCAGGTCTGGGGCAAAACTCATCGGGACTGACAATTCTGTCGTGCTCTCCCGCAAATATACATCGTTTCCATGGCTGCTAGGCTGTGCTGCCAACTGGATCCTGCGCGGGACGTCCTTTGTTTACGTCCCGTCGGCGCTGAATCCCGCGGACGACCCCTCCCGGGGCCGCTTGGGGCTCTACCGCCCGCTTCTCCGCCTGTTGTACCGACCGACCACGGGGCGCACCTCTCTTTACGCGGACTCCCCGTCTGTGCCTTCTCATCTRCCGGACCGTGTGCACTTCGCTTCACCTCTGCACGTCGCATGGAGACCACCGTGAACGCCCTCGGGAACCTGCCCAAGGTCTTGCATAAGAGGACTCTTGGACTTTCAGCAATGTCAACGACCGACCTTGAGGCATACTTCAAAGACTGTGTGTTTAMTGAGTGGGAGGAGTTGGGGGAGGAGGKTAGGTTAAAGGTCTTTGTACTAGGAGGCTGTAGGCATAAATTGGTGTGTTCACCAGCACCATGCAAC
>2.1_|ref_HBVB|_b_2
[truncated: 922,751 more chars]
